# Supplementary material for: Precise and In Vivo-Compatible Spatial Proteomics via Bioluminescence-Triggered Photocatalytic Proximity Labeling
Source: ACS Cent Sci. 2025 Jul 30;11(9):1611–26. doi: 10.1021/acscentsci.5c00520 (PMC12464768; doi:10.1021/acscentsci.5c00520)
Supplement: Supplementary file 1 [file oc5c00520_si_001.xlsx]

## Sheet: Tab1. BRET vs Unlabled control
Tab 1. ERM proteome identified by BRET-ID. Unlabeled samples are used as negative controls. 3 replicates, average ratio and P-value are shown.
Protein.Ids	Genes	Description	replicate 1	replicate 2	replicate 3	average	P-value
P30533	LRPAP1	Alpha-2-macroglobulin receptor-associated protein	2.37673	2.00009	1.39906	1.92529	0.0313724
Q99653	CHP1	Calcineurin B homologous protein 1	1.46769	1.70254	2.28872	1.81965	0.0283752
Q7Z2E3	APTX	Aprataxin	2.06337	1.24504	1.99301	1.76714	0.0428224
P08962	CD63	CD63 antigen	1.28887	1.83196	2.1397	1.75351	0.0388006
Q92783	STAM	Signal transducing adapter molecule 1	1.96243	1.62819	1.60534	1.73198	0.00316487
P09669	COX6C	Cytochrome c oxidase subunit 6C	1.58856	1.95035	1.5225	1.68714	0.00666484
P37268	FDFT1	Squalene synthase	1.91641	1.59487	1.41233	1.6412	0.0121416
Q6ZNB6	NFXL1	NF-X1-type zinc finger protein NFXL1	1.8469	1.4102	1.66413	1.64041	0.00719205
Q9BUR5	APOO	MICOS complex subunit MIC26	1.53885	1.52911	1.80587	1.62461	0.00232776
Q96E22	NUS1	Dehydrodolichyl diphosphate synthase complex subunit NUS1	1.64321	1.84304	1.3039	1.59672	0.0192356
Q6NT16	SLC18B1	MFS-type transporter SLC18B1	1.27093	1.90107	1.61275	1.59492	0.0308888
O43169	CYB5B	Cytochrome b5 type B	1.88717	1.37987	1.50926	1.5921	0.0176829
Q9NXV2	KCTD5	BTB/POZ domain-containing protein KCTD5	1.31925	1.84059	1.56291	1.57425	0.0188928
Q567V2	MPV17L2	Mpv17-like protein 2	1.52294	1.7891	1.37493	1.56232	0.00972828
Q9H9S3	SEC61A2	Protein transport protein Sec61 subunit alpha isoform 2	1.81237	1.4595	1.30498	1.52562	0.0248848
P69849	NOMO2	Isoform 3 of BOS complex subunit NOMO2	1.49323	1.58523	1.49133	1.52326	7.21131e-05
Q8IYL3	C1orf174	UPF0688 protein C1orf174	1.43458	1.79767	1.31991	1.51738	0.0228996
Q16880	UGT8	2-hydroxyacylsphingosine 1-beta-galactosyltransferase	1.5119	1.25341	1.77385	1.51305	0.0269067
Q6ZWT7	MBOAT2	Lysophospholipid acyltransferase 2	1.76414	1.50619	1.25393	1.50809	0.0260631
Q6NTF9	RHBDD2	Rhomboid domain-containing protein 2	1.7927	1.22277	1.48235	1.49927	0.038758
Q9H330	TMEM245	Transmembrane protein 245	1.75434	1.307	1.40163	1.48766	0.0231105
Q9Y5L4	TIMM13	Mitochondrial import inner membrane translocase subunit Tim13	1.14899	1.70814	1.5574	1.47151	0.0476858
Q9BVT8	TMUB1	Transmembrane and ubiquitin-like domain-containing protein 1	1.3093	1.68446	1.41613	1.46996	0.013571
Q9H201	EPN1	Epsin-3	1.52652	1.69545	1.16342	1.4618	0.0422944
Q8N2G8	GHDC	GH3 domain-containing protein	1.50364	1.43314	1.42708	1.45462	5.02269e-05
Q8WVI0	UQCC5	Ubiquinol-cytochrome-c reductase complex assembly factor 5	1.45881	1.70516	1.18713	1.45036	0.0395354
Q5T4F4	ZFYVE27	Protrudin	1.1935	1.66088	1.44972	1.4347	0.0323751
Q9NXW2	DNAJB12	DnaJ homolog subfamily B member 12	1.40873	1.5648	1.32393	1.43249	0.0035865
Q9NX40	OCIAD1	OCIA domain-containing protein 1	1.40414	1.32591	1.56646	1.43217	0.00365293
Q8NEN9	PDZD8	PDZ domain-containing protein 8	1.67473	1.39649	1.17332	1.41485	0.0459155
P04920	SLC4A2	Anion exchange protein 2	1.45238	1.44508	1.33365	1.41037	0.00043511
P09601	HMOX1	Heme oxygenase 1	1.3896	1.597	1.24034	1.40898	0.0167503
Q96NB2	SFXN2	Sideroflexin-2	1.29371	1.63837	1.28573	1.40594	0.0250731
O95391	SLU7	Pre-mRNA-splicing factor SLU7	1.48392	1.5592	1.17424	1.40578	0.0261783
Q8NAF0	ZNF579	Zinc finger protein 579	1.28448	1.66967	1.25963	1.4046	0.0380943
Q86UE4	MTDH	Protein LYRIC	1.39414	1.37124	1.42923	1.3982	1.90613e-05
Q96JN0-3	LCOR	Isoform 3 of Ligand-dependent corepressor	1.40836	1.60774	1.17761	1.3979	0.0328479
Q6ZNA5	FRRS1	Ferric-chelate reductase 1	1.67152	1.22602	1.29545	1.39766	0.0453072
Q9BXK5	BCL2L13	Bcl-2-like protein 13	1.50444	1.39889	1.21815	1.37383	0.0110554
Q5SWX8	ODR4	Protein odr-4 homolog	1.40397	1.55899	1.15422	1.37239	0.0342403
Q99808	SLC29A1	Equilibrative nucleoside transporter 1	1.40592	1.50897	1.19857	1.37115	0.0152689
Q9Y4K3	TRAF6	TNF receptor-associated factor 6	1.43651	1.24679	1.4166	1.36663	0.00367485
Q9BZQ6	EDEM3	ER degradation-enhancing alpha-mannosidase-like protein 3	1.32001	1.32487	1.45185	1.36558	0.00106467
Q15059	BRD3	Bromodomain-containing protein 3	1.12857	1.41851	1.54648	1.36452	0.042026
P46108	CRK	Adapter molecule crk	1.32673	1.4074	1.34306	1.35906	0.000128643
Q15154	PCM1	Pericentriolar material 1 protein	1.50555	1.30146	1.26292	1.35664	0.00905383
P00846	MT-ATP6	ATP synthase subunit a	1.31866	1.44105	1.30598	1.35523	0.00117825
Q8IWB9	TEX2	Testis-expressed protein 2	1.49723	1.16971	1.3922	1.35304	0.0216471
Q8IXM2	BAP18	Chromatin complexes subunit BAP18	1.32664	1.51198	1.21315	1.35059	0.0157916
Q14108	SCARB2	Lysosome membrane protein 2	1.25299	1.42942	1.35253	1.34498	0.00250445
Q8NBI6	XXYLT1	Xyloside xylosyltransferase 1	1.31409	1.27654	1.43761	1.34275	0.00214062
Q04721	NOTCH2	Neurogenic locus notch homolog protein 2	1.43881	1.32873	1.24435	1.3373	0.00390319
O43657	TSPAN6	Tetraspanin-6	1.33744	1.25749	1.39871	1.33121	0.00126209
Q06136	KDSR	3-ketodihydrosphingosine reductase	1.41619	1.26709	1.30862	1.33064	0.00174071
Q96CP6	GRAMD1A	Protein Aster-A	1.38455	1.46607	1.13713	1.32925	0.0291313
O95478	NSA2	Ribosome biogenesis protein NSA2 homolog	1.27149	1.33115	1.37436	1.32567	0.000399295
Q9P2W9	STX18	Syntaxin-18	1.28288	1.507	1.17319	1.32103	0.0308453
Q4ZIN3	TMEM259	Membralin	1.30236	1.35085	1.30382	1.31901	3.66394e-05
P46976	GYG1	Glycogenin-1	1.22932	1.53338	1.19071	1.3178	0.0426968
Q9H788	SH2D4A	SH2 domain-containing protein 4A	1.33661	1.49754	1.11113	1.31509	0.0482342
Q8NDZ4	DIPK2A	Divergent protein kinase domain 2A	1.25253	1.35748	1.33316	1.31439	0.000581448
Q6NUQ4	TMEM214	Transmembrane protein 214	1.41846	1.28839	1.23318	1.31334	0.00466598
Q92845	KIFAP3	Kinesin-associated protein 3	1.11808	1.3531	1.45564	1.30894	0.0365039
Q99758	ABCA3	Phospholipid-transporting ATPase ABCA3	1.37818	1.29676	1.24548	1.30681	0.00136178
Q13443	ADAM9	Disintegrin and metalloproteinase domain-containing protein 9	1.36879	1.38316	1.16793	1.30663	0.0115689
Q5H8A4	PIGG	GPI ethanolamine phosphate transferase 2	1.29605	1.38148	1.23235	1.30329	0.00216891
Q6PIU2	NCEH1	Neutral cholesterol ester hydrolase 1	1.32149	1.41437	1.17315	1.303	0.012511
Q9UIQ6	LNPEP	Leucyl-cystinyl aminopeptidase	1.42014	1.30775	1.16158	1.29649	0.0166622
O00258	GET1	Guided entry of tail-anchored proteins factor 1	1.24647	1.47597	1.16514	1.29586	0.0335664
Q96I51	RCC1L	RCC1-like G exchanging factor-like protein	1.11957	1.30065	1.4653	1.29517	0.0417032
Q96KA5	CLPTM1L	Lipid scramblase CLPTM1L	1.21627	1.21621	1.44723	1.29324	0.0189654
O15533	TAPBP	Tapasin	1.2453	1.39568	1.23629	1.29242	0.00481253
Q9UPN4	CEP131	Centrosomal protein of 131 kDa	1.30846	1.44486	1.1209	1.29141	0.0361122
Q86SF2	GALNT7	N-acetylgalactosaminyltransferase 7	1.19812	1.48654	1.18395	1.28954	0.0425222
Q70UQ0	IKBIP	Inhibitor of nuclear factor kappa-B kinase-interacting protein	1.36893	1.26124	1.23099	1.28705	0.00236762
Q9NYP7	ELOVL5	Elongation of very long chain fatty acids protein 5	1.17594	1.29227	1.38751	1.28524	0.00956958
Q9H814	PHAX	Phosphorylated adapter RNA export protein	1.1122	1.42782	1.31117	1.28373	0.0369555
Q96L73	NSD1	Histone-lysine N-methyltransferase, H3 lysine-36 specific	1.3359	1.23044	1.27098	1.27911	0.000813128
Q6NUM9	RETSAT	All-trans-retinol 13,14-reductase	1.43094	1.24038	1.161	1.27744	0.0257306
Q92830	KAT2A	Histone acetyltransferase KAT2A	1.26249	1.32317	1.24446	1.27671	0.000313161
Q13889	GTF2H3	Isoform 2 of General transcription factor IIH subunit 3	1.30225	1.11905	1.40736	1.27622	0.03053
Q99643	SDHC	Succinate dehydrogenase cytochrome b560 subunit, mitochondrial	1.44743	1.21261	1.16278	1.27427	0.0353512
O43739	CYTH1;CYTH2;CYTH3	Cytohesin-3	1.31913	1.3376	1.16397	1.27357	0.00765776
O14880	MGST3	Glutathione S-transferase 3, mitochondrial	1.1155	1.40482	1.29352	1.27128	0.0322921
Q9HDC5	JPH1	Junctophilin-1	1.43362	1.2702	1.10955	1.27112	0.0442001
P27544	CERS1	Ceramide synthase 1	1.3468	1.2073	1.25629	1.27013	0.00271404
Q9BS26	ERP44	Endoplasmic reticulum resident protein 44	1.39564	1.23805	1.17453	1.26941	0.0148668
O75382	TRIM3	Tripartite motif-containing protein 3	1.23507	1.15286	1.41839	1.26877	0.0266657
Q9Y672	ALG6	Dolichyl pyrophosphate Man9GlcNAc2 alpha-1,3-glucosyltransferase	1.40943	1.17097	1.21954	1.26665	0.0214852
Q06787-7	FMR1	Isoform 1 of Fragile X messenger ribonucleoprotein 1	1.27854	1.32665	1.18677	1.26399	0.00300112
Q15629	TRAM1	Translocating chain-associated membrane protein 1	1.20978	1.16408	1.4108	1.26155	0.0260218
Q9H2Y7	ZNF106	Zinc finger protein 106	1.2373	1.13908	1.40609	1.26083	0.0286975
O76024	WFS1	Wolframin	1.40389	1.20778	1.16777	1.25981	0.0235623
Q9UNK0	STX8	Syntaxin-8	1.16688	1.42396	1.16996	1.2536	0.0408598
Q96ME7	ZNF512	Zinc finger protein 512	1.38743	1.25769	1.11337	1.25283	0.03308
Q4KMQ2	ANO6	Anoctamin-6	1.20733	1.22012	1.32476	1.25074	0.00252413
P07237	P4HB	Protein disulfide-isomerase	1.41477	1.20318	1.13086	1.2496	0.0428012
P61803	DAD1	Dolichyl-diphosphooligosaccharide--protein glycosyltransferase subunit DAD1	1.1176	1.33901	1.27242	1.24301	0.0207406
Q9GZM5	YIPF3	Protein YIPF3	1.26785	1.25178	1.20715	1.24226	0.000182437
Q86TM6	SYVN1	E3 ubiquitin-protein ligase synoviolin	1.24546	1.22943	1.23962	1.23817	8.9612e-07
Q9H9Y2	RPF1	Ribosome production factor 1	1.1771	1.20762	1.32732	1.23734	0.00661715
Q9HBE1	PATZ1	POZ-, AT hook-, and zinc finger-containing protein 1	1.2518	1.27569	1.18355	1.23701	0.00101131
P48449	LSS	Lanosterol synthase	1.30846	1.27153	1.12806	1.23602	0.0127491
O95235	KIF20A	Kinesin-like protein KIF20A	1.21077	1.17172	1.31641	1.23297	0.00572819
Q9NXE4	SMPD4	Isoform 2 of Sphingomyelin phosphodiesterase 4	1.3741	1.19207	1.12936	1.23184	0.0342231
Q14728	MFSD10	Major facilitator superfamily domain-containing protein 10	1.30523	1.10619	1.28167	1.23103	0.021215
O15439	ABCC4	ATP-binding cassette sub-family C member 4	1.17763	1.26815	1.24486	1.23021	0.00105872
Q9NPF5	DMAP1	DNA methyltransferase 1-associated protein 1	1.1569	1.28793	1.24555	1.23012	0.00397561
P10321	HLA-C	HLA class I histocompatibility antigen, C alpha chain	1.26949	1.1442	1.27586	1.22985	0.00583761
Q9UHQ4	BCAP29	B-cell receptor-associated protein 29	1.26217	1.1109	1.31113	1.22806	0.0193625
Q9BYC8	MRPL32	Large ribosomal subunit protein bL32m	1.29142	1.32242	1.06891	1.22758	0.0463738
Q92643	PIGK	GPI-anchor transamidase	1.24589	1.27475	1.16053	1.22706	0.00269729
Q96G23	CERS2	Ceramide synthase 2	1.25667	1.08173	1.34233	1.22691	0.0415999
Q96IX5	ATP5MK	ATP synthase membrane subunit K, mitochondrial	1.18032	1.16184	1.3319	1.22469	0.0140217
P16435	POR	NADPH--cytochrome P450 reductase	1.34228	1.20837	1.12209	1.22425	0.0248796
Q9Y2P8	RCL1	RNA 3'-terminal phosphate cyclase-like protein	1.10312	1.25473	1.31054	1.2228	0.0228529
Q9NY93	DDX56	Probable ATP-dependent RNA helicase DDX56	1.28061	1.20717	1.17916	1.22232	0.00182539
Q3ZAQ7	VMA21	Vacuolar ATPase assembly integral membrane protein VMA21	1.10144	1.28069	1.27613	1.21942	0.0204973
Q9H488	POFUT1	GDP-fucose protein O-fucosyltransferase 1	1.2141	1.21834	1.22436	1.21893	2.04762e-07
Q6P2H3	CEP85	Centrosomal protein of 85 kDa	1.19941	1.28242	1.17237	1.21807	0.00275232
Q9UMY1	NOL7	Nucleolar protein 7	1.1353	1.22342	1.28799	1.21557	0.00821055
Q9Y3Q3	TMED3	Transmembrane emp24 domain-containing protein 3	1.16272	1.29055	1.18932	1.2142	0.00532595
Q9UEE9	CFDP1	Craniofacial development protein 1	1.20126	1.29678	1.1421	1.21338	0.00906855
Q8NDZ2	SIMC1	Isoform 5 of SUMO-interacting motif-containing protein 1	1.26209	1.09634	1.27902	1.21249	0.0218442
Q9NW75	GPATCH2	G patch domain-containing protein 2	1.12847	1.36194	1.14359	1.21133	0.0487253
Q9Y3B9	RRP15	RRP15-like protein	1.21454	1.17845	1.23984	1.21095	0.000291158
Q9GZR7	DDX24	ATP-dependent RNA helicase DDX24	1.25538	1.15233	1.2246	1.21077	0.00231211
Q9Y289	SLC5A6	Sodium-dependent multivitamin transporter	1.06345	1.26675	1.29972	1.20997	0.0467673
Q8NC60	NOA1	Nitric oxide-associated protein 1	1.21503	1.30123	1.11207	1.20944	0.018608
Q9Y679	AUP1	Lipid droplet-regulating VLDL assembly factor AUP1	1.23806	1.28166	1.10712	1.20895	0.016347
Q6UW02	CYP20A1	Cytochrome P450 20A1	1.3295	1.18449	1.1118	1.20859	0.0310857
Q15043	SLC39A14	Metal cation symporter ZIP14	1.1165	1.20706	1.30033	1.20796	0.0172671
Q8NBQ5	HSD17B11	Estradiol 17-beta-dehydrogenase 11	1.28725	1.10695	1.22849	1.20756	0.0173968
Q9Y2I8	WDR37	WD repeat-containing protein 37	1.16613	1.12381	1.32453	1.20482	0.0284877
A1L0T0	ILVBL	2-hydroxyacyl-CoA lyase 2	1.30642	1.10137	1.20656	1.20479	0.0258355
Q9NV06	DCAF13	DDB1- and CUL4-associated factor 13	1.24828	1.10424	1.25947	1.20399	0.0150835
Q9NUQ7	UFSP2	Ufm1-specific protease 2	1.2671	1.14448	1.19894	1.20351	0.00457206
P18031	PTPN1	Tyrosine-protein phosphatase non-receptor type 1	1.26342	1.21555	1.12876	1.20258	0.00679006
Q92968	PEX13	Peroxisomal membrane protein PEX13	1.16614	1.21969	1.21377	1.19987	0.00029589
O94887	FARP2	FERM, ARHGEF and pleckstrin domain-containing protein 2	1.19234	1.30114	1.10364	1.19904	0.0252369
P10586	PTPRF	Receptor-type tyrosine-protein phosphatase F	1.16936	1.21529	1.21058	1.19841	0.000169302
Q96JJ7	TMX3	Protein disulfide-isomerase TMX3	1.24496	1.16079	1.18904	1.19826	0.00131357
Q99442	SEC62	Translocation protein SEC62	1.087	1.31651	1.18841	1.19731	0.0410927
Q9NX61	TMEM161A	Transmembrane protein 161A	1.1908	1.2377	1.16151	1.19667	0.000895049
Q9H6R4	NOL6	Nucleolar protein 6	1.32405	1.178	1.08427	1.19544	0.0487402
Q9H8H3	TMT1A	N6-adenosine-methyltransferase TMT1A	1.24152	1.18527	1.15627	1.19435	0.00148113
O96005	CLPTM1	Putative lipid scramblase CLPTM1	1.22077	1.17479	1.1828	1.19279	0.000169569
O60828	PQBP1	Polyglutamine-binding protein 1	1.31533	1.15547	1.10368	1.19149	0.0396997
Q15526	SURF1	Surfeit locus protein 1	1.17063	1.22765	1.17316	1.19048	0.000512493
P48426	PIP4K2A	Phosphatidylinositol 5-phosphate 4-kinase type-2 alpha	1.20939	1.13969	1.22074	1.18994	0.0016944
P04439	HLA-A	HLA class I histocompatibility antigen, A alpha chain	1.10856	1.2673	1.19091	1.18892	0.0145901
P26572	MGAT1	Alpha-1,3-mannosyl-glycoprotein 2-beta-N-acetylglucosaminyltransferase	1.26315	1.18497	1.11289	1.18701	0.0125464
Q96BR5	COA7	Cytochrome c oxidase assembly factor 7	1.21376	1.26359	1.08187	1.18641	0.0263271
Q8IYK4	COLGALT2	Procollagen galactosyltransferase 2	1.19769	1.25659	1.09539	1.18322	0.0176801
Q9NV66	TYW1	S-adenosyl-L-methionine-dependent tRNA 4-demethylwyosine synthase TYW1	1.19768	1.28023	1.07165	1.18319	0.0391433
Q9Y4L1	HYOU1	Hypoxia up-regulated protein 1	1.21976	1.22135	1.10759	1.1829	0.00829803
Q6UXV4	APOOL	MICOS complex subunit MIC27	1.11152	1.20135	1.23158	1.18148	0.00731482
P62633	CNBP	CCHC-type zinc finger nucleic acid binding protein	1.06827	1.19677	1.27536	1.18013	0.0405597
O60637	TSPAN3	Tetraspanin-3	1.21597	1.19711	1.12259	1.17855	0.00331526
Q86Y82	STX12	Syntaxin-12	1.12919	1.29035	1.11506	1.1782	0.033876
Q8N2K0	ABHD12	Lysophosphatidylserine lipase ABHD12	1.19254	1.12329	1.21841	1.17808	0.00329951
O15258	RER1	Protein RER1	1.09782	1.17687	1.2582	1.17763	0.0185159
Q9UHQ9	CYB5R1	NADH-cytochrome b5 reductase 1	1.27513	1.13146	1.12395	1.17684	0.0228571
O60476	MAN1A2	Mannosyl-oligosaccharide 1,2-alpha-mannosidase IB	1.13775	1.21884	1.17284	1.17648	0.00167685
Q14156	EFR3A	Protein EFR3 homolog A	1.19728	1.17967	1.15098	1.17598	0.000199454
Q5JTV8	TOR1AIP1	Isoform 3 of Torsin-1A-interacting protein 1	1.21583	1.21816	1.09341	1.1758	0.0129826
Q5VV42	CDKAL1	Threonylcarbamoyladenosine tRNA methylthiotransferase	1.27531	1.10805	1.14389	1.17575	0.025895
Q8WVX9	FAR1	Fatty acyl-CoA reductase 1	1.24738	1.16128	1.11381	1.17416	0.0112047
Q14690	PDCD11	Protein RRP5 homolog	1.26647	1.08959	1.16216	1.17274	0.0281702
O95140	MFN2	Mitofusin-2	1.21374	1.16387	1.13941	1.17234	0.00140182
P54725	RAD23B	UV excision repair protein RAD23 homolog B	1.18489	1.21804	1.11363	1.17218	0.00502489
Q9Y2U8	LEMD3	Inner nuclear membrane protein Man1	1.22533	1.17866	1.11239	1.17213	0.00628275
P53985	SLC16A1	Monocarboxylate transporter 1	1.14052	1.18969	1.18015	1.17012	0.000349391
P49069	CAMLG	Guided entry of tail-anchored proteins factor CAMLG	1.13367	1.24382	1.12854	1.16868	0.0109381
Q15125	EBP	3-beta-hydroxysteroid-Delta(8),Delta(7)-isomerase	1.12863	1.09749	1.27922	1.16844	0.0398678
Q9ULH0	KIDINS220	Kinase D-interacting substrate of 220 kDa	1.2648	1.10317	1.13499	1.16765	0.0274963
P54132	BLM	RecQ-like DNA helicase BLM	1.24707	1.18957	1.06457	1.16707	0.036173
Q8WWI5	SLC44A1	Choline transporter-like protein 1	1.15042	1.14721	1.20308	1.1669	0.000770643
Q9Y4F1	FARP1	FERM, ARHGEF and pleckstrin domain-containing protein 1	1.12944	1.22829	1.14284	1.16685	0.00573274
Q5UIP0	RIF1	Telomere-associated protein RIF1	1.06274	1.18105	1.25632	1.16671	0.0416015
Q8N6L1	KRTCAP2	Keratinocyte-associated protein 2	1.20955	1.10489	1.18272	1.16572	0.00617064
P03915	MT-ND5	NADH-ubiquinone oxidoreductase chain 5	1.16586	1.14388	1.18485	1.16487	0.000154075
Q9NYH9	UTP6	U3 small nucleolar RNA-associated protein 6 homolog	1.21733	1.08736	1.1895	1.16473	0.0140364
Q8TB61	SLC35B2	Adenosine 3'-phospho 5'-phosphosulfate transporter 1	1.24567	1.14609	1.09963	1.16379	0.0190657
Q8N4C8	MINK1	Misshapen-like kinase 1	1.10256	1.20368	1.18492	1.16372	0.00620295
Q6DN90	IQSEC1	IQ motif and SEC7 domain-containing protein 1	1.12553	1.10872	1.25563	1.16329	0.0245047
P28288	ABCD3	ATP-binding cassette sub-family D member 3	1.26307	1.13239	1.09238	1.16261	0.0343446
P05141	SLC25A5	ADP/ATP translocase 2	1.19884	1.16781	1.12096	1.16253	0.00199258
Q03252	LMNB2	Lamin-B2	1.14037	1.13889	1.20801	1.16242	0.00205157
Q8WYQ5	DGCR8	Microprocessor complex subunit DGCR8	1.10888	1.27513	1.09658	1.1602	0.0496982
Q3B726	POLR1F	DNA-directed RNA polymerase I subunit RPA43	1.19196	1.16014	1.12667	1.15959	0.00106657
O43795	MYO1B	Unconventional myosin-Ib	1.23799	1.11807	1.11931	1.15846	0.0163382
Q9H061	TMEM126A	Transmembrane protein 126A	1.13727	1.1512	1.18667	1.15838	0.000421447
Q9P0L0	VAPA	Vesicle-associated membrane protein-associated protein A	1.14724	1.09409	1.22771	1.15635	0.0157936
O94966	USP19	Isoform 5 of Ubiquitin carboxyl-terminal hydrolase 19	1.06388	1.23253	1.1725	1.1563	0.0339596
Q96RS0	TGS1	Trimethylguanosine synthase	1.07259	1.18233	1.21379	1.15624	0.0217575
Q8N9T8	KRI1	Protein KRI1 homolog	1.08497	1.20497	1.17639	1.15544	0.0126925
O94874	UFL1	E3 UFM1-protein ligase 1	1.22163	1.10153	1.14314	1.15543	0.0115601
A8CG34	POM121C	Nuclear envelope pore membrane protein POM 121C	1.17278	1.15356	1.1394	1.15524	8.81209e-05
Q9Y4A5	TRRAP	Transformation/transcription domain-associated protein	1.26169	1.11244	1.09157	1.15524	0.044212
O43731	KDELR3	ER lumen protein-retaining receptor 3	1.15076	1.17178	1.14285	1.15513	5.63583e-05
Q8NBJ5	COLGALT1	Procollagen galactosyltransferase 1	1.04968	1.20435	1.21125	1.15509	0.0423645
Q96GD4	AURKB	Aurora kinase B	1.158	1.11176	1.19531	1.15502	0.00303518
Q9UL25	RAB21	Ras-related protein Rab-21	1.13177	1.23133	1.09982	1.15431	0.0175959
P62879	GNB2	Guanine nucleotide-binding protein G(I)/G(S)/G(T) subunit beta-2	1.12271	1.15222	1.18789	1.15427	0.0012128
P35240	NF2	Merlin	1.12538	1.14297	1.19407	1.15414	0.00170643
Q9BZF1	OSBPL8	Oxysterol-binding protein-related protein 8	1.19742	1.1473	1.11754	1.15409	0.00271333
Q6UWE0	LRSAM1	E3 ubiquitin-protein ligase LRSAM1	1.2356	1.15926	1.06506	1.15331	0.0359316
Q9Y399	MRPS2	Small ribosomal subunit protein uS2m	1.20802	1.20593	1.04534	1.1531	0.0468084
Q9H4L4	SENP3	Sentrin-specific protease 3	1.2298	1.15697	1.07128	1.15269	0.0290245
O60287	URB1	Nucleolar pre-ribosomal-associated protein 1	1.18864	1.15999	1.10894	1.15252	0.00281868
Q9NRP0	OSTC	Oligosaccharyltransferase complex subunit OSTC	1.23253	1.09599	1.12881	1.15244	0.0207509
Q15836	VAMP3	Vesicle-associated membrane protein 3	1.11471	1.25203	1.09048	1.15241	0.0387821
Q709F0	ACAD11	Acyl-CoA dehydrogenase family member 11	1.24528	1.13596	1.07378	1.15167	0.0389405
Q9Y4C2	TCAF1	TRPM8 channel-associated factor 1	1.13772	1.19498	1.12196	1.15155	0.00240131
O43390-2	HNRNPR	Isoform 4 of Heterogeneous nuclear ribonucleoprotein R	1.19643	1.13134	1.12519	1.15099	0.00269359
Q14318	FKBP8	Peptidyl-prolyl cis-trans isomerase FKBP8	1.14003	1.19423	1.11835	1.15087	0.00260167
P55011	SLC12A2	Solute carrier family 12 member 2	1.05158	1.22476	1.17496	1.15043	0.0431415
O95602	POLR1A	DNA-directed RNA polymerase I subunit RPA1	1.04614	1.22676	1.17713	1.15001	0.0495975
A0FGR8	ESYT2	Isoform 2 of Extended synaptotagmin-2	1.23459	1.16541	1.04986	1.14995	0.0496676
Q9H0U3	MAGT1	Magnesium transporter protein 1	1.23525	1.09342	1.12069	1.14979	0.0261147
O15091	PRORP	Mitochondrial ribonuclease P catalytic subunit	1.19586	1.14584	1.10659	1.14943	0.00443882
Q8NHH9	ATL2	Atlastin-2	1.18329	1.13406	1.1215	1.14629	0.00148756
Q9HC21	SLC25A19	Mitochondrial thiamine pyrophosphate carrier	1.16148	1.09709	1.17888	1.14582	0.00422861
Q08AD1	CAMSAP2	Calmodulin-regulated spectrin-associated protein 2	1.14312	1.19642	1.09763	1.14573	0.00696023
O95470	SGPL1	Sphingosine-1-phosphate lyase 1	1.16179	1.12491	1.14916	1.14529	0.000178151
Q14554	PDIA5	Protein disulfide-isomerase A5	1.0758	1.12328	1.23574	1.14494	0.0377998
Q8IY26	PLPP6	Polyisoprenoid diphosphate/phosphate phosphohydrolase PLPP6	1.1739	1.15716	1.10371	1.14492	0.00238103
P16615	ATP2A2	Sarcoplasmic/endoplasmic reticulum calcium ATPase 2	1.2089	1.10236	1.12317	1.14481	0.0113209
P17612	PRKACA	cAMP-dependent protein kinase catalytic subunit alpha	1.0885	1.16117	1.18408	1.14458	0.00739292
Q9H0H0	INTS2	Integrator complex subunit 2	1.19632	1.17174	1.06517	1.14441	0.0230117
Q8N584	TTC39C	Tetratricopeptide repeat protein 39C	1.19534	1.17283	1.0635	1.14389	0.0241474
Q9Y4P3	TBL2	Transducin beta-like protein 2	1.22828	1.1047	1.09849	1.14382	0.0272093
Q8IYS2	KIAA2013	Uncharacterized protein KIAA2013	1.05426	1.19739	1.17969	1.14378	0.0331723
Q9BY89	KIAA1671	Uncharacterized protein KIAA1671	1.19159	1.15918	1.08044	1.14374	0.0121066
Q9H9J2	MRPL44	Large ribosomal subunit protein mL44	1.15051	1.21078	1.06992	1.14374	0.0243918
O76021	RSL1D1	Ribosomal L1 domain-containing protein 1	1.17483	1.13163	1.12381	1.14342	0.000830026
Q9NRF9	POLE3	DNA polymerase epsilon subunit 3	1.15716	1.18395	1.08804	1.14305	0.00745474
Q969R5	L3MBTL2	Lethal(3)malignant brain tumor-like protein 2	1.13023	1.15423	1.14404	1.14283	3.31521e-05
Q14692	BMS1	Ribosome biogenesis protein BMS1 homolog	1.22394	1.1007	1.10193	1.14219	0.0253865
Q969V3	NCLN	BOS complex subunit NCLN	1.20696	1.11974	1.09867	1.14179	0.0128707
P33527	ABCC1	Multidrug resistance-associated protein 1	1.13645	1.11074	1.17452	1.14057	0.00161824
Q06787	FMR1	Fragile X messenger ribonucleoprotein 1	1.17445	1.19072	1.0564	1.14052	0.0293749
Q9NWU1	OXSM	3-oxoacyl-[acyl-carrier-protein] synthase, mitochondrial	1.0599	1.13192	1.22402	1.13861	0.0433107
O75943	RAD17	Cell cycle checkpoint protein RAD17	1.07934	1.13584	1.20026	1.13848	0.016616
Q96SI9	STRBP	Spermatid perinuclear RNA-binding protein	1.05875	1.1404	1.21626	1.13847	0.0382315
Q13686	ALKBH1	Nucleic acid dioxygenase ALKBH1	1.14808	1.06853	1.19816	1.13826	0.0215163
Q9BSR8	YIPF4	Protein YIPF4	1.20221	1.12096	1.09118	1.13811	0.0141151
Q9UII4	HERC5	E3 ISG15--protein ligase HERC5	1.17567	1.0973	1.13815	1.13704	0.00375459
Q16795	NDUFA9	NADH dehydrogenase [ubiquinone] 1 alpha subcomplex subunit 9, mitochondrial	1.17065	1.14686	1.09256	1.13669	0.00408973
O95573	ACSL3	Fatty acid CoA ligase Acsl3	1.18442	1.07653	1.148	1.13631	0.0126296
Q9HD45	TM9SF3	Transmembrane 9 superfamily member 3	1.21764	1.08928	1.10127	1.13607	0.029269
Q96HE7	ERO1A	ERO1-like protein alpha	1.18143	1.07916	1.14659	1.13572	0.0106478
Q7Z2K6	ERMP1	Endoplasmic reticulum metallopeptidase 1	1.13189	1.13508	1.13938	1.13545	3.95465e-07
Q5VTR2	RNF20	E3 ubiquitin-protein ligase BRE1A	1.07641	1.15538	1.17454	1.13544	0.0107402
Q96S52	PIGS	GPI transamidase component PIG-S	1.13651	1.19716	1.07142	1.13503	0.0204897
P00387	CYB5R3	NADH-cytochrome b5 reductase 3	1.16707	1.10325	1.1347	1.135	0.00184635
O00754	MAN2B1	Lysosomal alpha-mannosidase	1.164	1.09213	1.14797	1.1347	0.00347588
Q99943	AGPAT1	1-acyl-sn-glycerol-3-phosphate acyltransferase alpha	1.095	1.14727	1.15641	1.13289	0.0022557
Q9UPU7	TBC1D2B	TBC1 domain family member 2B	1.12702	1.06641	1.20263	1.13202	0.0285504
Q92759	GTF2H4	General transcription factor IIH subunit 4	1.12987	1.14053	1.12489	1.13176	8.94164e-06
Q9UGP8	SEC63	Translocation protein SEC63 homolog	1.17784	1.10828	1.1082	1.13144	0.00478715
Q02978	SLC25A11	Mitochondrial 2-oxoglutarate/malate carrier protein	1.21178	1.04838	1.13374	1.1313	0.0496855
Q9UPP1	PHF8	Histone lysine demethylase PHF8	1.13397	1.13259	1.12594	1.13083	7.6949e-07
Q9NRX5	SERINC1	Serine incorporator 1	1.10004	1.12341	1.16447	1.12931	0.00235465
Q9H8H0	NOL11	Nucleolar protein 11	1.18735	1.13049	1.06713	1.12832	0.0209174
Q9NWU5	MRPL22	Large ribosomal subunit protein uL22m	1.08322	1.19548	1.10417	1.12762	0.0207802
Q5T280	SPOUT1	Putative methyltransferase C9orf114	1.07506	1.21665	1.09101	1.12757	0.0464257
Q15070	OXA1L	Mitochondrial inner membrane protein OXA1L	1.08193	1.11236	1.18621	1.12683	0.0148939
Q15061	WDR43	WD repeat-containing protein 43	1.16703	1.08289	1.1303	1.12674	0.00649938
Q15904	ATP6AP1	V-type proton ATPase subunit S1	1.10331	1.08167	1.19179	1.12559	0.0203257
Q6P087	RPUSD3	Mitochondrial mRNA pseudouridine synthase RPUSD3	1.08279	1.15936	1.13382	1.12532	0.00509839
P24928	POLR2A	DNA-directed RNA polymerase II subunit RPB1	1.05605	1.15823	1.15973	1.12467	0.0220904
Q96BW9	TAMM41	Phosphatidate cytidylyltransferase, mitochondrial	1.12406	1.12404	1.12462	1.12424	3.36487e-11
Q6DKI1	RPL7L1	Ribosomal protein uL30-like	1.05978	1.11916	1.19197	1.12364	0.031841
Q6NSI4	RADX	RPA-related protein RADX	1.18192	1.10886	1.07745	1.12274	0.0165893
O95870	ABHD16A	Phosphatidylserine lipase ABHD16A	1.13737	1.13267	1.09501	1.12168	0.000816499
Q92552	MRPS27	Small ribosomal subunit protein mS27	1.15928	1.05634	1.14793	1.12118	0.0205005
O00567	NOP56	Nucleolar protein 56	1.20408	1.09365	1.06436	1.12069	0.0470021
P61224	RAP1B	Ras-related protein Rap-1b	1.12608	1.13236	1.10214	1.1202	0.000198687
O60331	PIP5K1A	Isoform 2 of Phosphatidylinositol 4-phosphate 5-kinase type-1 alpha	1.15239	1.07116	1.13497	1.11951	0.00840087
Q6PML9	SLC30A9	Proton-coupled zinc antiporter SLC30A9, mitochondrial	1.08611	1.13226	1.13727	1.11855	0.00189167
Q9ULK4	MED23	Mediator of RNA polymerase II transcription subunit 23	1.17395	1.13209	1.04955	1.11853	0.0315796
Q96GM8	TOE1	Target of EGR1 protein 1	1.07746	1.1179	1.15804	1.1178	0.00716204
Q15005	SPCS2	Signal peptidase complex subunit 2	1.1382	1.13163	1.08245	1.11742	0.0026185
Q8IXK0	PHC2	Polyhomeotic-like protein 2	1.05024	1.1294	1.17171	1.11712	0.0302219
Q15758	SLC1A5	Neutral amino acid transporter B(0)	1.07484	1.07979	1.19634	1.11699	0.0420998
Q8WVV9	HNRNPLL	Heterogeneous nuclear ribonucleoprotein L-like	1.09287	1.09391	1.16373	1.11684	0.00758357
Q9UBX3	SLC25A10	Mitochondrial dicarboxylate carrier	1.18012	1.05543	1.11369	1.11641	0.0319206
Q92544	TM9SF4	Transmembrane 9 superfamily member 4	1.16956	1.13321	1.04574	1.11617	0.0341373
Q8N3R9	PALS1	Protein PALS1	1.12258	1.14436	1.07902	1.11532	0.0038747
Q9Y2R4	DDX52	Probable ATP-dependent RNA helicase DDX52	1.1202	1.07217	1.15241	1.11493	0.00787399
P27105	STOM	Stomatin	1.05821	1.16732	1.11879	1.11478	0.0220318
P50454	SERPINH1	Serpin H1	1.05226	1.1734	1.11849	1.11472	0.030627
Q9H2C0	GAN	Gigaxonin	1.17962	1.11962	1.04239	1.11388	0.0456032
P56134	ATP5MF	ATP synthase subunit f, mitochondrial	1.06467	1.12547	1.15036	1.1135	0.0111627
Q7Z3B4	NUP54	Nucleoporin p54	1.14913	1.05143	1.13973	1.11343	0.0218698
Q13637	RAB32	Ras-related protein Rab-32	1.17258	1.05368	1.11332	1.11319	0.029994
Q8NFA0	USP32	Ubiquitin carboxyl-terminal hydrolase 32	1.11462	1.14099	1.07876	1.11146	0.00348108
Q8TAE8	GADD45GIP1	Large ribosomal subunit protein mL64	1.17402	1.09195	1.0683	1.11143	0.0253942
Q15022	SUZ12	Polycomb protein SUZ12	1.16747	1.04477	1.12099	1.11108	0.0360251
P10620	MGST1	Microsomal glutathione S-transferase 1	1.06533	1.15111	1.1166	1.11101	0.011206
O43823	AKAP8	A-kinase anchor protein 8	1.06747	1.17839	1.08698	1.11095	0.0315153
Q9H4L5	OSBPL3	Oxysterol-binding protein-related protein 3	1.10884	1.16666	1.05708	1.11086	0.0248376
Q8N5L8	RPP25L	Ribonuclease P protein subunit p25-like protein	1.0816	1.16185	1.08798	1.11048	0.0127498
Q00325-2	SLC25A3	Isoform B of Solute carrier family 25 member 3	1.08746	1.0694	1.17437	1.11041	0.0270859
Q93074	MED12	Mediator of RNA polymerase II transcription subunit 12	1.07123	1.08649	1.17334	1.11035	0.0255806
O75352	MPDU1	Mannose-P-dolichol utilization defect 1 protein	1.03323	1.15718	1.14001	1.11014	0.0468368
P09497	CLTB	Clathrin light chain B	1.16603	1.11392	1.0492	1.10972	0.0314692
Q9BVN2	RUSC1	AP-4 complex accessory subunit RUSC1	1.08938	1.11764	1.1219	1.10964	0.000425474
Q14165	MLEC	Malectin	1.16674	1.10026	1.05868	1.10856	0.0260658
Q5SW79	CEP170	Centrosomal protein of 170 kDa	1.07259	1.10091	1.15199	1.1085	0.00951888
Q9NR12	PDLIM7	PDZ and LIM domain protein 7	1.16966	1.11085	1.04279	1.10776	0.0423987
Q92794	KAT6A	Histone acetyltransferase KAT6A	1.17992	1.05496	1.08786	1.10758	0.0451635
Q13017	ARHGAP5	Rho GTPase-activating protein 5	1.14066	1.07253	1.10936	1.10752	0.00546766
Q969N2	PIGT	GPI transamidase component PIG-T	1.14584	1.14434	1.03104	1.10707	0.0480125
Q9BYD1	MRPL13	Large ribosomal subunit protein uL13m	1.08128	1.08175	1.15765	1.1069	0.0135663
Q8IZV5	RDH10	Retinol dehydrogenase 10	1.13391	1.1186	1.06762	1.10671	0.00598376
O95563	MPC2	Mitochondrial pyruvate carrier 2	1.06953	1.11056	1.13665	1.10558	0.00567482
Q9BU61	NDUFAF3	NADH dehydrogenase [ubiquinone] 1 alpha subcomplex assembly factor 3	1.04281	1.15855	1.11348	1.10495	0.0356686
Q9UBK8	MTRR	Methionine synthase reductase	1.06908	1.15438	1.0848	1.10275	0.0172383
Q5T0F9	CC2D1B	Coiled-coil and C2 domain-containing protein 1B	1.06677	1.06643	1.17473	1.10264	0.0465041
Q15738	NSDHL	Sterol-4-alpha-carboxylate 3-dehydrogenase, decarboxylating	1.16209	1.09086	1.05393	1.10229	0.0321974
Q9H9Y6	POLR1B	DNA-directed RNA polymerase I subunit RPA2	1.08618	1.10433	1.11418	1.10156	0.000244338
Q9Y2R5	MRPS17	Small ribosomal subunit protein uS17m	1.1316	1.14168	1.03076	1.10135	0.0458395
Q9HBH5	RDH14	Retinol dehydrogenase 14	1.13265	1.11897	1.052	1.10121	0.0153273
Q6UVY6	MOXD1	DBH-like monooxygenase protein 1	1.08856	1.12908	1.08566	1.1011	0.00195784
O75691	UTP20	Small subunit processome component 20 homolog	1.10821	1.12081	1.0729	1.10064	0.00217014
Q6P9B6	MEAK7	MTOR-associated protein MEAK7	1.08635	1.12178	1.09354	1.10056	0.000744464
Q14185	DOCK1	Dedicator of cytokinesis protein 1	1.06505	1.14456	1.08529	1.0983	0.01461
Q7Z3K3	POGZ	Pogo transposable element with ZNF domain	1.11185	1.12604	1.05654	1.09814	0.00981472
Q8NHQ9	DDX55	ATP-dependent RNA helicase DDX55	1.10826	1.14423	1.03486	1.09579	0.0408858
Q9BQG0	MYBBP1A	Myb-binding protein 1A	1.07613	1.08932	1.11982	1.09509	0.00182487
O75934	BCAS2	Pre-mRNA-splicing factor SPF27	1.1222	1.09579	1.06641	1.0948	0.00417128
Q8WY22	BRI3BP	BRI3-binding protein	1.06542	1.05853	1.1599	1.09462	0.0444213
Q96KR1	ZFR	Zinc finger RNA-binding protein	1.11118	1.09907	1.07185	1.09403	0.00127138
P51151	RAB9A	Ras-related protein Rab-9A	1.12175	1.0661	1.09401	1.09395	0.00426443
Q9C0C2	TNKS1BP1	182 kDa tankyrase-1-binding protein	1.10191	1.10853	1.07012	1.09352	0.0013961
Q14157	UBAP2L	Ubiquitin-associated protein 2-like	1.11499	1.13563	1.02964	1.09342	0.0450381
O14925	TIMM23	Mitochondrial import inner membrane translocase subunit Tim23	1.0366	1.1525	1.09013	1.09308	0.0498513
Q99735	MGST2	Microsomal glutathione S-transferase 2	1.0634	1.06218	1.15301	1.09286	0.0366537
Q9NW13	RBM28	RNA-binding protein 28	1.15327	1.05178	1.07152	1.09219	0.0412566
O60762	DPM1	Dolichol-phosphate mannosyltransferase subunit 1	1.03322	1.09635	1.14697	1.09218	0.0487278
Q9UET6	FTSJ1	tRNA (cytidine(32)/guanosine(34)-2'-O)-methyltransferase	1.0688	1.15102	1.05662	1.09215	0.0359353
Q9NR30	DDX21	Nucleolar RNA helicase 2	1.14745	1.04835	1.08064	1.09215	0.0342585
P30876	POLR2B	DNA-directed RNA polymerase II subunit RPB2	1.07828	1.07774	1.11712	1.09105	0.00221071
O60318	MCM3AP	Germinal-center associated nuclear protein	1.10772	1.04414	1.12009	1.09065	0.0182602
Q9HCD6	TANC2	Protein TANC2	1.05948	1.13083	1.08146	1.09059	0.0127033
Q8IWS0	PHF6	PHD finger protein 6	1.09701	1.06005	1.11352	1.09019	0.00466456
Q9Y3E5	PTRH2	Peptidyl-tRNA hydrolase 2, mitochondrial	1.03027	1.13148	1.10604	1.08926	0.0425303
Q86U86	PBRM1	Protein polybromo-1	1.11839	1.05102	1.09501	1.08814	0.0111303
Q9NX63	CHCHD3	MICOS complex subunit MIC19	1.08062	1.12169	1.05877	1.08703	0.00918052
Q8TC12	RDH11	Retinol dehydrogenase 11	1.11089	1.0272	1.11953	1.08588	0.0433873
O75150	RNF40	E3 ubiquitin-protein ligase BRE1B	1.09394	1.07932	1.08256	1.08527	4.30864e-05
Q92841	DDX17	Probable ATP-dependent RNA helicase DDX17	1.11585	1.07474	1.06316	1.08458	0.00612369
Q14680	MELK	Maternal embryonic leucine zipper kinase	1.03699	1.13345	1.08279	1.08441	0.0387767
Q13724	MOGS	Mannosyl-oligosaccharide glucosidase	1.1022	1.0925	1.05679	1.08383	0.0037153
Q5JTH9	RRP12	RRP12-like protein	1.10933	1.05331	1.08849	1.08371	0.00688353
Q92930	RAB8B	Ras-related protein Rab-8B	1.07337	1.06991	1.1045	1.08259	0.00168266
O95772	STARD3NL	Isoform 2 of STARD3 N-terminal-like protein	1.12629	1.07177	1.04788	1.08198	0.024161
P17844	DDX5	Probable ATP-dependent RNA helicase DDX5	1.11551	1.05784	1.06389	1.07908	0.0124328
P54098	POLG	DNA polymerase subunit gamma-1	1.05226	1.07727	1.10651	1.07868	0.00738815
Q9NUQ6	SPATS2L	SPATS2-like protein	1.04245	1.13334	1.06019	1.07866	0.0474383
P12235	SLC25A4	ADP/ATP translocase 1	1.05042	1.05588	1.12768	1.07799	0.0350888
Q8IXI1	RHOT2	Mitochondrial Rho GTPase 2	1.0492	1.08208	1.10181	1.0777	0.00716156
P09496	CLTA	Isoform Non-brain of Clathrin light chain A	1.06383	1.11355	1.05563	1.07767	0.0127274
P15735	PHKG2	Phosphorylase b kinase gamma catalytic chain, liver/testis isoform	1.09282	1.08885	1.04966	1.07711	0.00499504
Q00765	REEP5	Receptor expression-enhancing protein 5	1.07798	1.03178	1.1189	1.07622	0.0388187
P19387	POLR2C	DNA-directed RNA polymerase II subunit RPB3	1.06774	1.09875	1.0621	1.0762	0.00260074
Q13217	DNAJC3	DnaJ homolog subfamily C member 3	1.04823	1.12321	1.05693	1.07612	0.0324267
Q08211	DHX9	ATP-dependent RNA helicase A	1.12474	1.04688	1.05181	1.07448	0.041601
Q9UBU9	NXF1	Nuclear RNA export factor 1	1.1233	1.06667	1.03317	1.07438	0.0474561
Q8TCC3	MRPL30	Large ribosomal subunit protein uL30m	1.06264	1.08909	1.07042	1.07405	0.000703389
Q9H0S4	DDX47	Probable ATP-dependent RNA helicase DDX47	1.03101	1.07037	1.119	1.07346	0.0446999
P51153	RAB13	Ras-related protein Rab-13	1.08615	1.08711	1.04627	1.07318	0.00554953
Q5VYK3	ECPAS	Proteasome adapter and scaffold protein ECM29	1.121	1.03778	1.05909	1.07262	0.0436898
Q14146	URB2	Unhealthy ribosome biogenesis protein 2 homolog	1.08398	1.06581	1.06758	1.07245	0.000233703
Q07864	POLE	DNA polymerase epsilon catalytic subunit A	1.02944	1.11226	1.07538	1.07236	0.0391336
P84095	RHOG	Rho-related GTP-binding protein RhoG	1.05308	1.07398	1.08941	1.07216	0.00237237
Q96EY5	MVB12A	Multivesicular body subunit 12A	1.08775	1.02132	1.1058	1.07162	0.0493772
P61019	RAB2A	Ras-related protein Rab-2A	1.08883	1.04362	1.07924	1.07057	0.00683475
O60678	PRMT3	Protein arginine N-methyltransferase 3	1.09071	1.06072	1.06015	1.07053	0.00220599
Q5BJH7	YIF1B	Protein YIF1B	1.10394	1.02285	1.07795	1.06825	0.0461749
O43464	HTRA2	Serine protease HTRA2, mitochondrial	1.06603	1.03193	1.10017	1.06605	0.0284937
P0C0S5	H2AZ1;H2AZ2	Histone H2A.Z	1.0703	1.09999	1.0268	1.0657	0.0365369
P04062	GBA1	Lysosomal acid glucosylceramidase	1.06912	1.08233	1.04479	1.06541	0.00400132
P39656	DDOST	Dolichyl-diphosphooligosaccharide--protein glycosyltransferase 48 kDa subunit	1.07325	1.04883	1.07254	1.06488	0.00127127
Q5JSZ5	PRRC2B	Protein PRRC2B	1.03033	1.09973	1.06273	1.06426	0.0327419
P59190	RAB15	Ras-related protein Rab-15	1.08729	1.02221	1.07522	1.06157	0.0369001
Q9Y2S7	POLDIP2	Polymerase delta-interacting protein 2	1.03585	1.09967	1.04578	1.06044	0.0380902
P11940	PABPC1	Polyadenylate-binding protein 1	1.05577	1.04377	1.08148	1.06034	0.00560265
Q13505	MTX1	Metaxin-1	1.06423	1.03041	1.08319	1.05928	0.0184593
Q02809	PLOD1	Procollagen-lysine,2-oxoglutarate 5-dioxygenase 1	1.05681	1.04552	1.07381	1.05871	0.0020349
Q9BXW9	FANCD2	Fanconi anemia group D2 protein	1.03789	1.06673	1.071	1.05854	0.00489804
O75306	NDUFS2	NADH dehydrogenase [ubiquinone] iron-sulfur protein 2, mitochondrial	1.06011	1.06408	1.05107	1.05842	0.000109995
Q96PE3	INPP4A	Inositol polyphosphate-4-phosphatase type I A	1.0536	1.05253	1.06656	1.05757	0.000216946
Q13425	SNTB2	Beta-2-syntrophin	1.0589	1.06258	1.05099	1.05749	7.33995e-05
Q9H6R0	DHX33	ATP-dependent RNA helicase DHX33	1.08589	1.03109	1.05515	1.05738	0.0224023
Q9NVH1	DNAJC11	DnaJ homolog subfamily C member 11	1.07911	1.02955	1.06205	1.0569	0.0173377
Q68CQ4	UTP25	U3 small nucleolar RNA-associated protein 25 homolog	1.03249	1.04012	1.09362	1.05541	0.0449524
O43390	HNRNPR	Heterogeneous nuclear ribonucleoprotein R	1.04795	1.06648	1.04966	1.0547	0.000759066
Q9NSE4	IARS2	Isoleucine--tRNA ligase, mitochondrial	1.0631	1.04855	1.0522	1.05462	0.000236099
Q6KC79	NIPBL	Nipped-B-like protein	1.08238	1.03057	1.05036	1.05444	0.0226237
Q9NYY8	FASTKD2	FAST kinase domain-containing protein 2, mitochondrial	1.04361	1.06244	1.05285	1.05297	0.00062121
Q8NHM5	KDM2B	Lysine-specific demethylase 2B	1.07136	1.05805	1.02851	1.05264	0.0141818
P30260	CDC27	Cell division cycle protein 27 homolog	1.07216	1.06455	1.02062	1.05245	0.0309255
Q16891	IMMT	Isoform 4 of MICOS complex subunit MIC60	1.08024	1.04894	1.02529	1.05149	0.0318057
Q07666	KHDRBS1	KH domain-containing, RNA-binding, signal transduction-associated protein 1	1.06226	1.03196	1.05984	1.05135	0.00616292
B7ZAQ6	GPR89A;GPR89B	Golgi pH regulator A	1.02987	1.03986	1.08388	1.0512	0.0367201
Q13769	THOC5	THO complex subunit 5 homolog	1.0689	1.05875	1.02575	1.05113	0.0171617
Q6IQ22	RAB12	Ras-related protein Rab-12	1.05088	1.04805	1.05294	1.05062	3.66101e-06
Q9BST9	RTKN	Rhotekin	1.07413	1.02964	1.04532	1.04969	0.01886
P51553	IDH3G	Isocitrate dehydrogenase [NAD] subunit gamma, mitochondrial	1.02682	1.05634	1.06187	1.04835	0.011299
P23786	CPT2	Carnitine O-palmitoyltransferase 2, mitochondrial	1.05149	1.06506	1.02193	1.04616	0.0222446
Q99797	MIPEP	Mitochondrial intermediate peptidase	1.04579	1.03913	1.0486	1.04451	9.26712e-05
Q9BWN1	PRR14	Proline-rich protein 14	1.06872	1.03811	1.02336	1.0434	0.0314289
Q9Y6A9	SPCS1	Signal peptidase complex subunit 1	1.07042	1.02486	1.03446	1.04325	0.0355603
O14828	SCAMP3	Secretory carrier-associated membrane protein 3	1.02189	1.04458	1.06047	1.04231	0.0194503
O60306	AQR	RNA helicase aquarius	1.05289	1.05027	1.02231	1.04183	0.0129092
Q8WVM0	TFB1M	Dimethyladenosine transferase 1, mitochondrial	1.05333	1.05042	1.02156	1.04177	0.0146186
O75152	ZC3H11A	Zinc finger CCCH domain-containing protein 11A	1.01744	1.05137	1.05614	1.04165	0.0268048
O43172	PRPF4	U4/U6 small nuclear ribonucleoprotein Prp4	1.06587	1.03822	1.01611	1.04007	0.0496327
Q16527	CSRP2	Cysteine and glycine-rich protein 2	1.02748	1.02955	1.06216	1.03973	0.0240776
Q969E2	SCAMP4	Secretory carrier-associated membrane protein 4	1.02456	1.04302	1.04816	1.03858	0.00575593
P42695	NCAPD3	Condensin-2 complex subunit D3	1.04972	1.02003	1.0381	1.03595	0.014126
Q3ZCQ8	TIMM50	Mitochondrial import inner membrane translocase subunit TIM50	1.03189	1.05145	1.01405	1.03246	0.0397049
Q13242	SRSF9	Serine/arginine-rich splicing factor 9	1.05316	1.02433	1.01739	1.03163	0.0446562
P53350	PLK1	Serine/threonine-protein kinase PLK1	1.01174	1.04017	1.04073	1.03088	0.0320759
Q969S3	ZNF622	Cytoplasmic 60S subunit biogenesis factor ZNF622	1.01877	1.03395	1.0324	1.02837	0.00416513
P22695	UQCRC2	Cytochrome b-c1 complex subunit 2, mitochondrial	1.03396	1.02249	1.0199	1.02545	0.00415119
Q96HC4	PDLIM5	PDZ and LIM domain protein 5	1.02165	1.03171	1.01976	1.02437	0.00277675
Q16836	HADH	Hydroxyacyl-coenzyme A dehydrogenase, mitochondrial	1.02508	1.02523	1.01837	1.02289	0.000537665
Q9UKN8	GTF3C4	General transcription factor 3C polypeptide 4	1.02745	1.02225	1.01291	1.02087	0.00799817
Q15021	NCAPD2	Condensin complex subunit 1	1.00366	1.00707	1.00979	1.00684	0.0181743
Q9NYP3	DONSON	Protein downstream neighbor of Son	1.00592	1.00616	1.00523	1.00577	3.19722e-05

## Sheet: Tab2. BL vs Unlabeld control
Tab 2. ERM proteome identified by blue light. Unlabeled samples are used as negative controls. 3 replicates, average ratio and P-value are shown.
Protein.Ids	Genes	Description	replicate 1	replicate 2	replicate 3	average	P-value
Q8N573	OXR1	Isoform 2 of Oxidation resistance protein 1	2.93401	3.42585	4.28986	3.54991	0.00300057
P14314	PRKCSH	Glucosidase 2 subunit beta	5.59151	7.16497	3.75405	5.50351	0.0102672
Q15293	RCN1	Reticulocalbin-1	6.11002	8.01987	3.51874	5.88287	0.0200579
Q99653	CHP1	Calcineurin B homologous protein 1	1.81683	3.94952	3.06511	2.94382	0.0347768
P30533	LRPAP1	Alpha-2-macroglobulin receptor-associated protein	5.02733	6.5469	3.06215	4.87879	0.0183754
O43852	CALU	Calumenin	6.50261	8.8337	3.05606	6.13079	0.0377566
Q9H910	JPT2	Jupiter microtubule associated homolog 2	3.25907	3.73554	2.8819	3.29217	0.00074977
Q5ZPR3	CD276	CD276 antigen	1.37498	2.47908	2.77405	2.20937	0.0468548
Q96HY6	DDRGK1	DDRGK domain-containing protein 1	2.89605	4.56985	2.65506	3.37365	0.0169301
Q96B36	AKT1S1	Proline-rich AKT1 substrate 1	1.68079	2.35289	2.55486	2.19618	0.0105985
Q92783	STAM	Signal transducing adapter molecule 1	2.32423	3.05096	2.48466	2.61995	0.00182563
Q9Y4G8	RAPGEF2	Rap guanine nucleotide exchange factor 2	1.61832	2.11778	2.48387	2.07332	0.0128607
P05067	APP	Amyloid-beta precursor protein	4.1221	4.03782	2.48065	3.54686	0.00882428
P38571	LIPA	Lysosomal acid lipase/cholesteryl ester hydrolase	1.76966	2.73539	2.43167	2.31224	0.0100112
Q9BXK5	BCL2L13	Bcl-2-like protein 13	3.28782	3.92962	2.4264	3.21461	0.00705411
Q15032	R3HDM1	R3H domain-containing protein 1	1.759	2.33141	2.42277	2.17106	0.00487154
Q9HD15	SRA1	Steroid receptor RNA activator 1	1.88376	1.53782	2.40177	1.94112	0.0199678
O75629	CREG1	Protein CREG1	1.65318	2.31279	2.37778	2.11458	0.008552
Q96JB5	CDK5RAP3	Isoform 4 of CDK5 regulatory subunit-associated protein 3	3.41412	3.84511	2.35245	3.20389	0.00765704
P60468	SEC61B	Protein transport protein Sec61 subunit beta	1.46087	2.23857	2.33817	2.01254	0.0217516
P00414	MT-CO3	Cytochrome c oxidase subunit 3	1.5434	3.1917	2.3347	2.3566	0.0463812
Q96AY3	FKBP10	Peptidyl-prolyl cis-trans isomerase FKBP10	3.06126	3.28917	2.33195	2.89413	0.00279113
P67936	TPM4	Tropomyosin alpha-4 chain	3.38554	3.39557	2.32891	3.03667	0.00452087
Q99614	TTC1	Tetratricopeptide repeat protein 1	1.78469	1.67391	2.31042	1.92301	0.0092989
P40855	PEX19	Peroxisomal biogenesis factor 19	2.04943	2.70984	2.30371	2.35433	0.00214334
P07237	P4HB	Protein disulfide-isomerase	2.51772	2.75243	2.274	2.51472	0.000392765
Q14126	DSG2	Desmoglein-2	1.76693	1.90972	2.26449	1.98038	0.00268785
P30101	PDIA3	Protein disulfide-isomerase A3	2.59271	2.6094	2.24941	2.48384	0.000224965
P16949	STMN1	Stathmin	1.82338	1.99306	2.22954	2.01532	0.000995295
Q9BZQ6	EDEM3	ER degradation-enhancing alpha-mannosidase-like protein 3	1.48725	1.73823	2.22234	1.81594	0.0193985
Q9Y4F5	CEP170B	Centrosomal protein of 170 kDa protein B	1.31643	1.65931	2.21237	1.72937	0.0490825
Q9BS26	ERP44	Endoplasmic reticulum resident protein 44	2.71905	2.79177	2.126	2.5456	0.00184336
Q9NX40	OCIAD1	OCIA domain-containing protein 1	2.47846	3.18746	2.1223	2.59607	0.00699068
Q7Z434	MAVS	Mitochondrial antiviral-signaling protein	2.3956	2.87828	2.11035	2.46141	0.00285571
Q99523	SORT1	Sortilin	1.5854	2.9066	2.07224	2.18808	0.0369408
Q5JRA6	MIA3	Transport and Golgi organization protein 1 homolog	2.46117	2.75752	2.0696	2.42943	0.00199789
Q8TBA6	GOLGA5	Golgin subfamily A member 5	3.09466	3.60471	2.06678	2.92205	0.0131604
Q32MZ4	LRRFIP1	Isoform 3 of Leucine-rich repeat flightless-interacting protein 1	1.71308	2.35544	2.05829	2.04227	0.00494239
Q9UNW1	MINPP1	Multiple inositol polyphosphate phosphatase 1	1.91271	2.32506	2.04336	2.09371	0.000847658
Q9Y6A5	TACC3	Transforming acidic coiled-coil-containing protein 3	1.88804	2.6099	2.04181	2.17992	0.00578876
P20810-10	CAST	Isoform 10 of Calpastatin	1.46191	2.20764	2.03773	1.90243	0.0161409
O95817	BAG3	BAG family molecular chaperone regulator 3	2.15917	2.53274	2.00255	2.23149	0.00143609
Q02952	AKAP12	A-kinase anchor protein 12	1.77649	2.4521	1.98208	2.07023	0.00587588
A6NKD9	CCDC85C	Coiled-coil domain-containing protein 85C	2.5625	3.50305	1.96102	2.67552	0.0202264
Q9ULQ1	TPCN1	Two pore channel protein 1	2.38686	2.42277	1.92641	2.24535	0.00146265
Q9BRK5	SDF4	45 kDa calcium-binding protein	2.43999	3.45914	1.84802	2.58238	0.0282225
Q9BRG1	VPS25	Vacuolar protein-sorting-associated protein 25	2.06684	3.27038	1.84698	2.39473	0.0344259
Q9H2H9	SLC38A1	Sodium-coupled neutral amino acid symporter 1	1.48323	1.45784	1.84493	1.59533	0.00889154
Q07065	CKAP4	Cytoskeleton-associated protein 4	2.373	3.04846	1.84384	2.42177	0.0151168
O95197	RTN3	Isoform 3 of Reticulon-3	1.5942	2.19752	1.84301	1.87824	0.00740094
Q6NSJ5	LRRC8E	Volume-regulated anion channel subunit LRRC8E	1.20108	1.59203	1.81968	1.53759	0.0408963
Q9UHW9	SLC12A6	Solute carrier family 12 member 6	1.23547	1.56667	1.80312	1.53509	0.0313654
Q9Y485	DMXL1	DmX-like protein 1	1.49273	1.9049	1.80115	1.73293	0.00407465
Q96HE7	ERO1A	ERO1-like protein alpha	1.889	2.05678	1.79843	1.91474	0.000268771
Q32MZ4-4	LRRFIP1	Isoform 4 of Leucine-rich repeat flightless-interacting protein 1	1.46672	1.9544	1.79735	1.73949	0.00676709
Q8IZ21	PHACTR4	Phosphatase and actin regulator 4	2.10534	2.84124	1.78658	2.24439	0.0163369
Q9H1E5	TMX4	Thioredoxin-related transmembrane protein 4	1.73218	1.93365	1.77993	1.81525	0.000178697
Q9BUR5	APOO	MICOS complex subunit MIC26	1.41751	1.44319	1.77976	1.54682	0.00940978
Q14257	RCN2	Reticulocalbin-2	2.49662	1.48771	1.7754	1.91991	0.0374532
Q14244	MAP7	Ensconsin	1.24634	1.57789	1.77217	1.53213	0.0256665
P31949	S100A11	Protein S100-A11	1.36887	1.85903	1.76109	1.663	0.0114473
Q93062	RBPMS	RNA-binding protein with multiple splicing	1.40139	1.23454	1.75965	1.46519	0.0398224
P48723	HSPA13	Heat shock 70 kDa protein 13	1.67094	2.06271	1.74193	1.82519	0.00238058
P43307	SSR1	Translocon-associated protein subunit alpha	1.70172	1.98375	1.73298	1.80615	0.000832521
P09601	HMOX1	Heme oxygenase 1	2.31153	2.33683	1.72804	2.12547	0.00480316
P54802	NAGLU	Alpha-N-acetylglucosaminidase	1.45862	1.66671	1.72777	1.6177	0.00162271
Q13586	STIM1	Stromal interaction molecule 1	2.24761	2.45913	1.72743	2.14472	0.00623104
Q8IVM0	CCDC50	Coiled-coil domain-containing protein 50	2.69513	2.35776	1.72565	2.25951	0.0113986
P35613	BSG	Basigin	1.8303	2.38213	1.72503	1.97915	0.00861515
Q96E29	MTERF3	Transcription termination factor 3, mitochondrial	1.22031	1.75299	1.72323	1.56551	0.0307202
Q8N2G8	GHDC	GH3 domain-containing protein	1.38699	1.98988	1.72288	1.69992	0.0159591
O95881	TXNDC12	Thioredoxin domain-containing protein 12	2.17462	2.38759	1.72229	2.09483	0.00505235
Q96ES7	SGF29	SAGA-associated factor 29	1.68407	1.24636	1.72193	1.55079	0.0225715
Q9P2B2	PTGFRN	Prostaglandin F2 receptor negative regulator	1.81215	2.10735	1.71985	1.87978	0.00166687
Q9H0W8	SMG9	Nonsense-mediated mRNA decay factor SMG9	1.27354	1.60703	1.71912	1.53323	0.0163347
Q9BRQ6	CHCHD6	MICOS complex subunit MIC25	2.82644	2.15133	1.71778	2.23185	0.0187959
P22392	NME2	Isoform 3 of Nucleoside diphosphate kinase B	1.33523	1.69624	1.70893	1.58013	0.00906697
Q13496	MTM1	Myotubularin	1.15806	1.5941	1.70834	1.48683	0.0439575
P06753	TPM3	Isoform 2 of Tropomyosin alpha-3 chain	2.13497	2.50987	1.70819	2.11768	0.00848509
Q70UQ0-4	IKBIP	Isoform 4 of Inhibitor of nuclear factor kappa-B kinase-interacting protein	2.41973	3.09469	1.69871	2.40438	0.0252532
Q9NUP9	LIN7C	Protein lin-7 homolog C	1.35439	1.86804	1.69846	1.6403	0.0132905
Q13561	DCTN2	Dynactin subunit 2	2.0026	2.19591	1.69549	1.96467	0.00269864
A2RU67	FAM234B	Protein FAM234B	1.35598	1.84172	1.68223	1.62664	0.011841
P13498	CYBA	Cytochrome b-245 light chain	1.40541	1.53701	1.67806	1.54016	0.00236215
Q9H788	SH2D4A	SH2 domain-containing protein 4A	1.25299	1.6116	1.67743	1.514	0.0175806
Q7L590	MCM10	Protein MCM10 homolog	1.38338	1.41963	1.67408	1.49236	0.00575528
P01130	LDLR	Low-density lipoprotein receptor	1.47216	1.55198	1.66752	1.56389	0.000574491
P24386	CHML	Rab proteins geranylgeranyltransferase component A 2	1.7595	1.73702	1.6611	1.71921	1.74154e-05
Q6IAA8	LAMTOR1	Ragulator complex protein LAMTOR1	1.38535	2.32044	1.65958	1.78846	0.0468174
Q8N584	TTC39C	Tetratricopeptide repeat protein 39C	1.1745	1.80068	1.65699	1.54406	0.045337
Q4ZIN3	TMEM259	Membralin	1.26638	1.36546	1.6559	1.42925	0.021344
Q16880	UGT8	2-hydroxyacylsphingosine 1-beta-galactosyltransferase	1.44456	1.57583	1.65391	1.5581	0.000796087
Q86SQ0	PHLDB2	Pleckstrin homology-like domain family B member 2	1.35472	1.75779	1.64873	1.58708	0.0081765
O75528	TADA3	Transcriptional adapter 3	1.29452	1.24264	1.64706	1.39474	0.0359736
Q14011	CIRBP	Cold-inducible RNA-binding protein	1.14974	1.42708	1.64436	1.40706	0.0466813
Q9NVX0	HAUS2	HAUS augmin-like complex subunit 2	1.49923	1.51532	1.63832	1.55096	0.00023256
Q86UD0	SAPCD2	Suppressor APC domain-containing protein 2	2.15982	3.21143	1.63294	2.33473	0.0451652
Q96S66	CLCC1	Chloride channel CLIC-like protein 1	1.59842	2.39924	1.62783	1.87517	0.0288872
Q96TC7	RMDN3	Regulator of microtubule dynamics protein 3	1.53773	2.16962	1.62693	1.77809	0.0169495
Q5W0V3	FHIP2A	FHF complex subunit HOOK interacting protein 2A	1.26785	1.654	1.62627	1.51604	0.0142632
P55145	MANF	Mesencephalic astrocyte-derived neurotrophic factor	1.76752	2.02307	1.62471	1.8051	0.00230172
O15235	MRPS12	Small ribosomal subunit protein uS12m	1.381	1.48891	1.62469	1.4982	0.00211566
Q96AY2	EME1	Crossover junction endonuclease EME1	1.42969	1.35866	1.62461	1.47099	0.00406758
Q9H330	TMEM245	Transmembrane protein 245	1.54878	1.66224	1.62406	1.61169	5.18752e-05
P52306	RAP1GDS1	Rap1 GTPase-GDP dissociation stimulator 1	1.34501	1.88235	1.6183	1.61522	0.0165945
Q15942	ZYX	Zyxin	1.43954	1.51694	1.61107	1.52252	0.000458999
Q7Z7H5	TMED4	Transmembrane emp24 domain-containing protein 4	1.63441	2.51528	1.6099	1.91986	0.0366117
Q9Y2X9	ZNF281	Zinc finger protein 281	1.15296	1.44133	1.60962	1.4013	0.0395637
P53365	ARFIP2	Arfaptin-2	1.28739	1.90587	1.60951	1.60092	0.0281791
Q8N9A8	CNEP1R1	Nuclear envelope phosphatase-regulatory subunit 1	1.65845	2.46754	1.60911	1.9117	0.0306112
Q9P2E2	KIF17	Kinesin-like protein KIF17	1.25197	1.63407	1.60815	1.49806	0.0156004
P51668	UBE2D1;UBE2D4	Ubiquitin-conjugating enzyme E2 D1	1.34243	1.59619	1.60525	1.51462	0.0039437
Q14247	CTTN	Src substrate cortactin	1.73844	1.77902	1.60286	1.70677	0.000186383
P33908	MAN1A1	Mannosyl-oligosaccharide 1,2-alpha-mannosidase IA	2.05054	1.61425	1.60268	1.75583	0.00684869
O14745	NHERF1	Na(+)/H(+) exchange regulatory cofactor NHE-RF1	1.6642	2.42652	1.60237	1.8977	0.0275971
Q13442	PDAP1	28 kDa heat- and acid-stable phosphoprotein	1.24376	1.44769	1.59256	1.428	0.0133647
Q03252	LMNB2	Lamin-B2	1.48247	1.58691	1.59156	1.55365	9.99505e-05
Q14728	MFSD10	Major facilitator superfamily domain-containing protein 10	1.2792	1.54009	1.59052	1.46994	0.00821249
Q8WV74	NUDT8	Mitochondrial coenzyme A diphosphatase NUDT8	1.89288	1.80759	1.58418	1.76155	0.00116443
Q08AM6	VAC14	Protein VAC14 homolog	1.45665	1.35338	1.58251	1.46418	0.00218471
Q13308	PTK7	Inactive tyrosine-protein kinase 7	1.83395	1.6514	1.58145	1.68893	0.000790782
O95999	BCL10	B-cell lymphoma/leukemia 10	1.66067	2.23543	1.58118	1.82576	0.0160461
Q641Q2	WASHC2A	WASH complex subunit 2A	1.45403	1.73282	1.58037	1.58907	0.00186385
Q53GG5	PDLIM3	PDZ and LIM domain protein 3	1.20808	1.25832	1.57697	1.34779	0.0395116
Q8NBS9	TXNDC5	Thioredoxin domain-containing protein 5	1.93965	2.57363	1.57553	2.02961	0.0242153
Q92574	TSC1	Hamartin	1.32544	2.00863	1.57352	1.63586	0.0333885
Q05209	PTPN12	Tyrosine-protein phosphatase non-receptor type 12	1.12608	1.57061	1.57176	1.42281	0.0464066
Q9NV66	TYW1	S-adenosyl-L-methionine-dependent tRNA 4-demethylwyosine synthase TYW1	1.15735	1.47989	1.57138	1.40287	0.0326413
O95295	SNAPIN	SNARE-associated protein Snapin	1.96163	2.69197	1.56665	2.07342	0.0311848
Q9NPA8	ENY2	Transcription and mRNA export factor ENY2	1.52286	1.86917	1.56651	1.65284	0.00389379
P07951	TPM1	Tropomyosin alpha-1 chain	1.30483	1.41355	1.56501	1.4278	0.00477154
Q8TCY9	URGCP	Up-regulator of cell proliferation	1.62981	2.00263	1.563	1.73181	0.00588383
Q6NXR4	TTI2	TELO2-interacting protein 2	1.84323	2.46491	1.55953	1.95589	0.0232657
Q8NCD3	HJURP	Holliday junction recognition protein	1.2596	1.26252	1.55944	1.36052	0.0222662
Q9H6E5	TUT1	Speckle targeted PIP5K1A-regulated poly(A) polymerase	1.32732	1.43714	1.55824	1.4409	0.00271292
P23588	EIF4B	Eukaryotic translation initiation factor 4B	1.2108	1.66439	1.55689	1.47736	0.0251621
Q9NRY5	FAM114A2	Protein FAM114A2	1.45322	2.11422	1.55229	1.70658	0.026462
Q14BN4	SLMAP	Sarcolemmal membrane-associated protein	1.27746	1.44305	1.54342	1.42131	0.00556756
Q8WWK9	CKAP2	Isoform 3 of Cytoskeleton-associated protein 2	1.10972	1.45292	1.54076	1.3678	0.0489703
Q5SW79	CEP170	Centrosomal protein of 170 kDa	1.22775	1.61548	1.54069	1.46131	0.0177742
Q96GY0	ZC2HC1A	Zinc finger C2HC domain-containing protein 1A	1.85418	1.65499	1.53916	1.68278	0.00175897
Q8NFQ8	TOR1AIP2	Torsin-1A-interacting protein 2	1.44378	1.44055	1.53782	1.47405	0.000119386
Q9NYL9	TMOD3	Tropomodulin-3	1.71399	1.82047	1.53235	1.68893	0.00121031
Q8IUR7-6	ARMC8	Isoform 6 of Armadillo repeat-containing protein 8	1.37553	1.14607	1.52926	1.35029	0.034639
Q15059	BRD3	Bromodomain-containing protein 3	1.18399	1.3739	1.52652	1.36147	0.0218
O75935	DCTN3	Dynactin subunit 3	1.32872	1.26476	1.52498	1.37282	0.00889166
O43169	CYB5B	Cytochrome b5 type B	1.38337	1.85071	1.52404	1.58604	0.0133315
Q15043	SLC39A14	Metal cation symporter ZIP14	1.3402	1.41982	1.52367	1.4279	0.00128935
P14543	NID1	Nidogen-1	1.90415	1.99354	1.52353	1.80707	0.00498984
Q5T2T1	MPP7	MAGUK p55 subfamily member 7	1.13569	1.48904	1.52322	1.38265	0.0366085
Q9BQC6	MRPL57	Large ribosomal subunit protein mL63	1.16708	1.27468	1.52034	1.3207	0.0373777
Q8N9N7	LRRC57	Leucine-rich repeat-containing protein 57	1.65263	1.74477	1.51871	1.6387	0.000624296
Q9NYZ3	GTSE1	G2 and S phase-expressed protein 1	1.35043	1.67188	1.51475	1.51236	0.0052554
Q9Y6X3	MAU2	MAU2 chromatid cohesion factor homolog	1.26451	1.31642	1.51462	1.36518	0.0086995
Q86WX3	RPS19BP1	Active regulator of SIRT1	1.53293	1.3735	1.51383	1.47342	0.000708274
Q86UP2	KTN1	Kinectin	2.06594	2.63722	1.51366	2.07227	0.0297706
Q6WKZ4	RAB11FIP1	Rab11 family-interacting protein 1	1.33315	1.46656	1.51062	1.43678	0.00121249
P07311	ACYP1	Acylphosphatase-1	1.24563	1.53027	1.51037	1.42876	0.00949394
Q9NRR5	UBQLN4	Ubiquilin-4	1.30271	1.41909	1.5087	1.41017	0.00234069
Q96F25	ALG14	UDP-N-acetylglucosamine transferase subunit ALG14 homolog	1.31232	1.4567	1.50859	1.42587	0.00191879
O14964	HGS	Hepatocyte growth factor-regulated tyrosine kinase substrate	1.33542	1.15884	1.50419	1.33282	0.0288854
Q8IWB9	TEX2	Testis-expressed protein 2	1.43254	1.95518	1.50215	1.62996	0.0183844
Q9Y4K3	TRAF6	TNF receptor-associated factor 6	1.34878	1.14257	1.50091	1.33076	0.0333643
Q09666	AHNAK	Neuroblast differentiation-associated protein AHNAK	1.90581	1.79627	1.49511	1.7324	0.00396681
P27816	MAP4	Microtubule-associated protein 4	1.34951	1.44767	1.49463	1.43061	0.000546595
P53611	RABGGTB	Geranylgeranyl transferase type-2 subunit beta	1.12664	1.30511	1.49238	1.30804	0.04336
Q7Z7H5	TMED9	Transmembrane emp24 domain-containing protein 9	1.67739	1.79837	1.48565	1.6538	0.00199152
Q9Y3S1	WNK2	Serine/threonine-protein kinase WNK2	1.592	1.46676	1.48301	1.51392	0.000197785
Q9P244	LRFN1	Leucine-rich repeat and fibronectin type III domain-containing protein 1	1.24114	1.61562	1.48055	1.44577	0.0152071
Q8NAN2	MIGA1	Mitoguardin 1	2.17441	1.40626	1.47995	1.68687	0.0484624
Q14680	MELK	Maternal embryonic leucine zipper kinase	1.66828	1.63543	1.47875	1.59416	0.000528305
P35869	AHR	Aryl hydrocarbon receptor	1.2615	1.36606	1.47832	1.36863	0.00415935
Q9BQE5	APOL2	Apolipoprotein L2	2.1466	2.51275	1.47782	2.04572	0.0260221
Q15398	DLGAP5	Isoform 3 of Disks large-associated protein 5	1.17601	1.40428	1.47717	1.35249	0.0177549
Q70UQ0	IKBIP	Inhibitor of nuclear factor kappa-B kinase-interacting protein	1.77562	2.12507	1.47377	1.79149	0.0136304
Q5JTV8	TOR1AIP1	Isoform 3 of Torsin-1A-interacting protein 1	1.65729	1.88271	1.4727	1.6709	0.00480623
P61457	PCBD1	Pterin-4-alpha-carbinolamine dehydratase	1.45872	1.84103	1.47143	1.5904	0.00924531
Q969X5	ERGIC1	Endoplasmic reticulum-Golgi intermediate compartment protein 1	1.49962	2.06472	1.47027	1.6782	0.0247628
Q5T6F2	UBAP2	Ubiquitin-associated protein 2	1.4205	1.7622	1.46912	1.55061	0.00670226
Q07889	SOS1	Son of sevenless homolog 1	1.35876	1.7543	1.46889	1.52731	0.0110404
Q567U6	CCDC93	Coiled-coil domain-containing protein 93	1.10091	1.36993	1.46708	1.31264	0.0461746
Q15545	TAF7	Transcription initiation factor TFIID subunit 7	1.42864	1.84172	1.46549	1.57861	0.0118378
Q08379	GOLGA2	Golgin subfamily A member 2	1.79013	2.3592	1.46482	1.87138	0.0289969
P37268	FDFT1	Squalene synthase	1.43767	1.90485	1.46317	1.6019	0.016555
O95479	H6PD	GDH/6PGL endoplasmic bifunctional protein	1.66796	1.34762	1.46063	1.49207	0.00631495
Q9C0E8	LNPK	Endoplasmic reticulum junction formation protein lunapark	1.14504	1.51416	1.46032	1.37317	0.0316278
Q9H4A3	WNK1	Serine/threonine-protein kinase WNK1	1.28583	1.38905	1.45689	1.37726	0.00161967
Q969P0	IGSF8	Immunoglobulin superfamily member 8	1.23059	1.34081	1.45672	1.34271	0.00630048
Q9NRN9	METTL5	rRNA N6-adenosine-methyltransferase METTL5	1.32059	1.30881	1.45596	1.36178	0.00155852
Q5TAX3	TUT4	Terminal uridylyltransferase 4	1.4154	1.3912	1.45472	1.42044	2.22536e-05
Q96TA1	NIBAN2	Protein Niban 2	1.38056	1.6056	1.45088	1.47901	0.00196526
P36969	GPX4	Phospholipid hydroperoxide glutathione peroxidase	1.31644	1.38066	1.44786	1.38165	0.000549238
Q9H497	TOR3A	Torsin-3A	1.44068	1.5071	1.44701	1.46493	2.5406e-05
Q14444	CAPRIN1	Caprin-1	1.58996	2.08866	1.44465	1.70776	0.0221755
Q9H9E3	COG4	Conserved oligomeric Golgi complex subunit 4	1.39014	2.0331	1.44388	1.62237	0.039087
Q86T03	PIP4P1	Type 1 phosphatidylinositol 4,5-bisphosphate 4-phosphatase	1.26914	1.52906	1.44336	1.41385	0.00564712
Q8IYK4	COLGALT2	Procollagen galactosyltransferase 2	1.43602	1.41235	1.44278	1.43039	1.26279e-06
Q92575	UBXN4	UBX domain-containing protein 4	1.14308	1.38622	1.44269	1.324	0.0243407
Q4G148	GXYLT1	Glucoside xylosyltransferase 1	1.53923	1.7947	1.44183	1.59192	0.00491035
Q15527	SURF2	Surfeit locus protein 2	1.10714	1.38176	1.44149	1.31013	0.0394575
O15031	PLXNB2	Plexin-B2	1.39645	1.49566	1.43941	1.44384	0.000102394
Q9Y639	NPTN	Neuroplastin	1.13503	1.35575	1.43815	1.30964	0.0267324
O43427	FIBP	Acidic fibroblast growth factor intracellular-binding protein	1.41923	1.55908	1.43783	1.47205	0.000422048
Q9NX55	HYPK	Huntingtin-interacting protein K	1.25063	1.18969	1.43728	1.29254	0.017136
Q9HAU0	PLEKHA5	Pleckstrin homology domain-containing family A member 5	1.20147	1.3103	1.43636	1.31604	0.00961189
P61077	UBE2D3	Ubiquitin-conjugating enzyme E2 D3	1.36321	1.58772	1.43478	1.46191	0.00222083
Q8N4C8	MINK1	Misshapen-like kinase 1	1.13898	1.55924	1.43423	1.37748	0.038789
P22681	CBL	E3 ubiquitin-protein ligase CBL	1.45911	1.69577	1.43421	1.52969	0.00314137
Q7Z4H7	HAUS6	HAUS augmin-like complex subunit 6	1.17486	1.61414	1.43387	1.40762	0.0329822
Q9BT17	MTG1	Mitochondrial ribosome-associated GTPase 1	1.42985	1.41832	1.43337	1.42718	7.6862e-08
Q9H4L5	OSBPL3	Oxysterol-binding protein-related protein 3	1.20867	1.55578	1.43331	1.39925	0.0171286
Q66K64	DCAF15	DDB1- and CUL4-associated factor 15	1.13684	1.44672	1.43048	1.33802	0.0283882
P48382	RFX5	DNA-binding protein RFX5	1.67869	1.87858	1.42974	1.66234	0.00697415
Q9UH65	SWAP70	Switch-associated protein 70	1.32204	1.12288	1.42971	1.29155	0.0315612
O94782	USP1	Ubiquitin carboxyl-terminal hydrolase 1	1.49968	1.74572	1.42703	1.55748	0.00444674
Q5T5U3	ARHGAP21	Rho GTPase-activating protein 21	1.35315	1.20926	1.42451	1.32897	0.00653036
P13073	COX4I1	Cytochrome c oxidase subunit 4 isoform 1, mitochondrial	1.41094	1.43266	1.42213	1.42191	2.92364e-07
Q15629	TRAM1	Translocating chain-associated membrane protein 1	1.09809	1.47696	1.41799	1.33102	0.0481988
Q96ER9	CCDC51	Mitochondrial potassium channel	1.65763	1.75668	1.41773	1.61068	0.00372304
P10321	HLA-C	HLA class I histocompatibility antigen, C alpha chain	1.57288	1.61822	1.41437	1.53515	0.000978161
P49757	NUMB	Protein numb homolog	1.25105	1.60303	1.41353	1.42254	0.0142097
O00471	EXOC5	Exocyst complex component 5	1.26635	1.53073	1.41075	1.40261	0.00622119
Q14157	UBAP2L	Ubiquitin-associated protein 2-like	1.35338	1.75854	1.4102	1.50737	0.0160491
Q15904	ATP6AP1	V-type proton ATPase subunit S1	1.38196	1.50939	1.41019	1.43385	0.000358427
Q5XG87	TENT4A	Terminal nucleotidyltransferase 4A	1.53794	1.44472	1.40924	1.46397	0.000268597
Q8TDR0	TRAF3IP1	TRAF3-interacting protein 1	1.36164	1.55065	1.40819	1.44016	0.0014998
Q9C0C2	TNKS1BP1	182 kDa tankyrase-1-binding protein	1.36449	1.78594	1.40749	1.51931	0.0178642
Q04721	NOTCH2	Neurogenic locus notch homolog protein 2	1.73053	1.72448	1.40555	1.62019	0.00445527
Q5T5Y3	CAMSAP1	Calmodulin-regulated spectrin-associated protein 1	1.50994	1.76111	1.40488	1.55864	0.00614416
Q96D71	REPS1	RalBP1-associated Eps domain-containing protein 1	1.5146	1.87435	1.40277	1.59724	0.0137173
Q96AG4	LRRC59	Leucine-rich repeat-containing protein 59	1.25504	1.56131	1.40157	1.40597	0.0101033
Q6NSJ2	PHLDB3	Pleckstrin homology-like domain family B member 3	1.39903	1.37399	1.40128	1.39143	1.48988e-06
Q9NX63	CHCHD3	MICOS complex subunit MIC19	2.24416	2.49515	1.39903	2.04611	0.0343432
Q9UEW8	STK39	STE20/SPS1-related proline-alanine-rich protein kinase	1.2228	1.43134	1.39824	1.35079	0.00561217
Q9P206	KIAA1522	Uncharacterized protein KIAA1522	1.6495	1.68901	1.39816	1.57889	0.00314058
Q9UIW2	PLXNA1	Plexin-A1	1.69412	1.2765	1.3981	1.45624	0.0212226
O60725	ICMT	Protein-S-isoprenylcysteine O-methyltransferase	1.46431	1.69425	1.39716	1.51857	0.00449266
Q9NR28	DIABLO	Diablo IAP-binding mitochondrial protein	1.38197	1.50317	1.39694	1.42736	0.000361619
Q9H0K6	PUS7L	Pseudouridylate synthase PUS7L	1.13717	1.33612	1.39677	1.29002	0.0208525
Q8TER5	ARHGEF40	Rho guanine nucleotide exchange factor 40	1.37108	1.69759	1.3946	1.48776	0.00973884
O43399	TPD52L2	Tumor protein D54	1.54477	2.09943	1.39449	1.67956	0.0338559
P52564	MAP2K6	Dual specificity mitogen-activated protein kinase kinase 6	1.29784	1.23198	1.39272	1.30751	0.00274423
Q9P2E9	RRBP1	Ribosome-binding protein 1	1.59176	1.85177	1.39263	1.61206	0.00999794
Q92609	TBC1D5	TBC1 domain family member 5	1.74714	1.4678	1.39252	1.53582	0.00766657
O94966	USP19	Isoform 5 of Ubiquitin carboxyl-terminal hydrolase 19	1.32307	1.52733	1.39111	1.41383	0.00232404
Q15642	TRIP10	Cdc42-interacting protein 4	1.23984	1.38325	1.38871	1.33727	0.00228908
Q9HB90	RRAGC	Ras-related GTP-binding protein C	1.59973	1.32638	1.38619	1.43743	0.00620129
Q14554	PDIA5	Protein disulfide-isomerase A5	1.52963	1.50113	1.38418	1.47165	0.00044861
Q6ZMZ3	SYNE3	Nesprin-3	1.77901	2.21017	1.38369	1.79096	0.0295382
Q9BZD4	NUF2	Kinetochore protein Nuf2	1.19404	1.36014	1.38206	1.31208	0.00626409
Q13017	ARHGAP5	Rho GTPase-activating protein 5	1.33966	1.35789	1.38204	1.35986	8.0524e-06
P45985	MAP2K4	Dual specificity mitogen-activated protein kinase kinase 4	1.16676	1.26825	1.37987	1.27163	0.0115691
Q92542	NCSTN	Nicastrin	1.31596	1.71164	1.37923	1.46894	0.0187563
P78559	MAP1A	Microtubule-associated protein 1A	1.31593	1.69507	1.37848	1.46316	0.0168649
P27797	CALR	Calreticulin	1.56301	1.67339	1.37818	1.53819	0.00334232
Q53GS7	GLE1	mRNA export factor GLE1	1.28784	1.56564	1.375	1.4095	0.00753237
Q9BZ67	FRMD8	FERM domain-containing protein 8	1.14459	1.40587	1.37363	1.30803	0.0200308
O95613	PCNT	Pericentrin	1.56134	1.57903	1.37361	1.50466	0.00154703
Q9BZF3	OSBPL6	Oxysterol-binding protein-related protein 6	1.34799	1.32299	1.37177	1.34758	1.59832e-05
P53677	AP3M2	AP-3 complex subunit mu-2	1.23011	1.49684	1.37021	1.36572	0.00898727
P46108	CRK	Adapter molecule crk	1.27402	1.30267	1.36949	1.31539	0.000368087
Q14C86	GAPVD1	GTPase-activating protein and VPS9 domain-containing protein 1	1.30129	1.30952	1.36923	1.32668	0.000107535
Q96D53	COQ8B	Atypical kinase COQ8B, mitochondrial	1.53887	1.85705	1.36894	1.58828	0.0147044
P35612	ADD2	Beta-adducin	1.28389	1.41807	1.36823	1.35673	0.000805477
Q9UPT5	EXOC7	Exocyst complex component 7	1.39181	1.91352	1.36798	1.55777	0.0350694
O94826	TOMM70	Mitochondrial import receptor subunit TOM70	1.30939	1.59798	1.36771	1.42503	0.00849615
Q96JI7	SPG11	Spatacsin	1.20607	1.38664	1.36732	1.32001	0.00502281
Q04864	REL	Proto-oncogene c-Rel	1.26517	1.33346	1.36694	1.32186	0.000424736
Q8NDV7	TNRC6A	Trinucleotide repeat-containing gene 6A protein	1.12407	1.31242	1.36685	1.26778	0.0219512
Q9Y520	PRRC2C	Protein PRRC2C	1.39947	1.6621	1.36545	1.47567	0.00710564
Q969T7	NT5C3B	7-methylguanosine phosphate-specific 5'-nucleotidase	2.17102	1.93419	1.36544	1.82355	0.0261674
Q9BVN2	RUSC1	AP-4 complex accessory subunit RUSC1	1.20463	1.20585	1.36516	1.25855	0.00833786
P04062	GBA1	Lysosomal acid glucosylceramidase	1.97401	2.10112	1.36496	1.81336	0.0231636
Q99442	SEC62	Translocation protein SEC62	1.39749	1.79211	1.36438	1.51799	0.0196008
Q8TF05	PPP4R1	Serine/threonine-protein phosphatase 4 regulatory subunit 1	1.44305	1.60977	1.36409	1.4723	0.00285358
P63218	GNG5	Guanine nucleotide-binding protein G(I)/G(S)/G(O) subunit gamma-5	1.95028	1.90466	1.36304	1.73933	0.0172471
Q86UU1	PHLDB1	Pleckstrin homology-like domain family B member 1	1.257	1.50989	1.36303	1.37664	0.00680594
Q9UBC2	EPS15L1	Epidermal growth factor receptor substrate 15-like 1	1.90999	2.12781	1.36213	1.79998	0.0246244
Q8N5G2	MACO1	Macoilin	1.66485	1.25988	1.36135	1.4287	0.0243658
Q92540	SMG7	Nonsense-mediated mRNA decay factor SMG7	1.23696	1.22509	1.36081	1.27429	0.00320655
Q8N8R5	C2orf69	Mitochondrial protein C2orf69	1.12713	1.50739	1.3606	1.33171	0.0400989
P42566	EPS15	Epidermal growth factor receptor substrate 15	1.43532	1.46748	1.36052	1.42111	0.000185255
Q05932	FPGS	Folylpolyglutamate synthase, mitochondrial	1.21088	1.25665	1.36004	1.27586	0.00333583
Q9HCN8	SDF2L1	Stromal cell-derived factor 2-like protein 1	1.18763	1.41255	1.35984	1.32001	0.00922703
O75312	ZPR1	Zinc finger protein ZPR1	1.41869	1.56954	1.35972	1.44932	0.00198046
Q08AD1	CAMSAP2	Calmodulin-regulated spectrin-associated protein 2	1.27171	1.48451	1.35886	1.37169	0.00384008
Q9H4I3	TRABD	TraB domain-containing protein	1.26384	1.31528	1.35641	1.31184	0.000310853
Q9ULE6	PALD1	Paladin	1.24009	1.33125	1.35601	1.30912	0.000931722
Q92520	FAM3C	Protein FAM3C	1.24028	1.55298	1.35577	1.38301	0.0137446
Q8N3F8	MICALL1	MICAL-like protein 1	1.19079	1.30902	1.35572	1.28518	0.00436574
O14880	MGST3	Glutathione S-transferase 3, mitochondrial	1.32387	1.61177	1.35554	1.4304	0.00915828
O75113	N4BP1	NEDD4-binding protein 1	1.45492	1.2539	1.35387	1.35423	0.00364473
Q8IY95	TMEM192	Transmembrane protein 192	1.61702	1.69803	1.35055	1.5552	0.00613094
Q9Y4L1	HYOU1	Hypoxia up-regulated protein 1	1.49939	1.66682	1.3503	1.5055	0.00522639
O60271	SPAG9	Isoform 4 of C-Jun-amino-terminal kinase-interacting protein 4	1.17959	1.45577	1.35016	1.32851	0.015061
P60953	CDC42	Cell division control protein 42 homolog	1.17561	1.48882	1.34997	1.33813	0.0202661
A0MZ66	SHTN1	Shootin-1	1.70134	1.85616	1.34972	1.63574	0.013231
Q86Y39	NDUFA11	NADH dehydrogenase [ubiquinone] 1 alpha subcomplex subunit 11	1.23291	1.47031	1.34849	1.35057	0.00691082
Q8N108	MIER1	Mesoderm induction early response protein 1	1.28636	1.62081	1.34642	1.41787	0.0153594
Q9UJY4	GGA2	ADP-ribosylation factor-binding protein GGA2	1.11427	1.36899	1.34639	1.27655	0.0273458
P58340	MLF1	Myeloid leukemia factor 1	1.3322	1.25838	1.34637	1.31232	0.000332118
Q86XZ4	SPATS2	Spermatogenesis-associated serine-rich protein 2	1.10326	1.29691	1.34603	1.24873	0.0283988
Q8IWC1	MAP7D3	MAP7 domain-containing protein 3	1.1103	1.40493	1.34552	1.28692	0.0332354
Q14674	ESPL1	Separin	1.3382	1.09433	1.34507	1.2592	0.0347338
O95487	SEC24B	Protein transport protein Sec24B	1.41454	1.39295	1.34402	1.38384	5.1354e-05
Q5ST30	VARS2	Valine--tRNA ligase, mitochondrial	1.57656	1.73805	1.34247	1.55236	0.00858485
Q9Y2H6	FNDC3A	Fibronectin type-III domain-containing protein 3A	1.40295	1.2738	1.33823	1.33833	0.000817266
P78356	PIP4K2B	Phosphatidylinositol 5-phosphate 4-kinase type-2 beta	1.1088	1.38109	1.33741	1.27576	0.0308992
Q8NBM8	PCYOX1L	Prenylcysteine oxidase-like	1.31637	1.61681	1.33688	1.42335	0.0119818
O60282	KIF5C	Kinesin heavy chain isoform 5C	1.53976	1.78377	1.33479	1.55277	0.0130582
Q96FN4	CPNE2	Copine-2	1.74405	2.16301	1.3347	1.74726	0.0353539
O95067	CCNB2	G2/mitotic-specific cyclin-B2	1.41099	1.16159	1.33421	1.30227	0.0148686
Q7Z417	NUFIP2	FMR1-interacting protein NUFIP2	1.26289	1.59372	1.33108	1.39589	0.0171671
Q12797	ASPH	Aspartyl/asparaginyl beta-hydroxylase	1.49771	1.77211	1.33037	1.5334	0.0143477
Q86U70	LDB1	LIM domain-binding protein 1	1.15776	1.10467	1.32836	1.19693	0.0433132
Q6GYQ0	RALGAPA1	Ral GTPase-activating protein subunit alpha-1	1.27711	1.7492	1.32821	1.45151	0.0392188
Q9Y5X3	SNX5	Sorting nexin-5	1.2947	1.52155	1.32786	1.38137	0.0057265
O95816	BAG2	BAG family molecular chaperone regulator 2	1.07123	1.26462	1.32581	1.22055	0.0452545
Q9Y2P8	RCL1	RNA 3'-terminal phosphate cyclase-like protein	1.11335	1.13621	1.32565	1.19174	0.0464001
Q96GD4	AURKB	Aurora kinase B	1.15231	1.12956	1.32471	1.20219	0.0304494
Q96EY5	MVB12A	Multivesicular body subunit 12A	1.10765	1.21988	1.32464	1.21739	0.0255879
O43663	PRC1	Protein regulator of cytokinesis 1	1.16402	1.26318	1.32452	1.25057	0.00585067
Q5K4L6	SLC27A3	Long-chain fatty acid transport protein 3	1.4211	1.57935	1.32444	1.44163	0.0040182
P78318	IGBP1	Immunoglobulin-binding protein 1	1.29341	1.54356	1.32431	1.38709	0.00795145
P15735	PHKG2	Phosphorylase b kinase gamma catalytic chain, liver/testis isoform	1.22113	1.43263	1.32412	1.32596	0.00593262
Q6ZWT7	MBOAT2	Lysophospholipid acyltransferase 2	1.13364	1.47454	1.32397	1.31072	0.0345055
Q3SXY8	ARL13B	ADP-ribosylation factor-like protein 13B	1.7136	1.41562	1.32381	1.48435	0.014652
Q96A33	CCDC47	PAT complex subunit CCDC47	1.26172	1.32825	1.32289	1.30429	0.000140461
Q15084	PDIA6	Protein disulfide-isomerase A6	1.58041	1.70685	1.32068	1.53598	0.0092042
Q9UJC3	HOOK1	Protein Hook homolog 1	1.43866	1.5838	1.32043	1.44763	0.00418702
Q9NR12	PDLIM7	PDZ and LIM domain protein 7	1.24059	1.34802	1.32018	1.30293	0.000710516
O14965	AURKA	Aurora kinase A	1.43096	1.27758	1.32017	1.3429	0.0016895
Q96LW7	CARD19	Caspase recruitment domain-containing protein 19	1.5215	1.67548	1.31935	1.50544	0.00803521
Q92785	DPF2	Zinc finger protein ubi-d4	1.4282	1.293	1.3192	1.3468	0.00111057
Q96AY4	TTC28	Tetratricopeptide repeat protein 28	1.12946	1.2269	1.31813	1.22483	0.0145281
P42771	CDKN2A	Cyclin-dependent kinase inhibitor 2A	1.41094	1.77597	1.31802	1.50164	0.0229762
Q9Y376	CAB39	Calcium-binding protein 39	1.25644	1.3869	1.31786	1.3204	0.00104924
Q9HB21	PLEKHA1	Pleckstrin homology domain-containing family A member 1	1.49029	1.1768	1.31754	1.32821	0.0223485
Q8TBX8	PIP4K2C	Phosphatidylinositol 5-phosphate 4-kinase type-2 gamma	1.1452	1.34805	1.31744	1.27023	0.0128456
Q9UP83	COG5	Conserved oligomeric Golgi complex subunit 5	1.553	1.44508	1.31587	1.43798	0.00307907
Q12802	AKAP13	A-kinase anchor protein 13	1.14686	1.32187	1.31586	1.26153	0.0103429
O43739	CYTH1;CYTH2;CYTH3	Cytohesin-3	1.34303	1.6483	1.31532	1.43555	0.0150621
Q14651	PLS1	Plastin-1	1.11007	1.1779	1.31513	1.20103	0.0290233
Q9Y3A6	TMED5	Transmembrane emp24 domain-containing protein 5	1.27101	1.46214	1.315	1.34939	0.00377601
Q9H270	VPS11	Vacuolar protein sorting-associated protein 11 homolog	1.15048	1.20846	1.31485	1.2246	0.00954365
Q8WXH0	SYNE2	Nesprin-2	1.38346	1.4989	1.31425	1.39887	0.00177342
P04183	TK1	Thymidine kinase, cytosolic	1.19792	1.34417	1.31378	1.28529	0.00305656
O75044	SRGAP2	SLIT-ROBO Rho GTPase-activating protein 2	1.24112	1.25697	1.31298	1.27036	0.000242828
Q96KP1	EXOC2	Exocyst complex component 2	1.31324	1.56214	1.31261	1.396	0.00886046
Q16763	UBE2S	Ubiquitin-conjugating enzyme E2 S	1.24159	1.42905	1.31223	1.32762	0.0038967
Q9H1I8	ASCC2	Activating signal cointegrator 1 complex subunit 2	1.06528	1.24641	1.31219	1.20796	0.0479758
Q13889	GTF2H3	Isoform 2 of General transcription factor IIH subunit 3	1.24678	1.17985	1.31143	1.24602	0.0029296
O94874	UFL1	E3 UFM1-protein ligase 1	1.17281	1.30058	1.3106	1.26133	0.00414974
Q6ZT62	SH3BP1	SH3 domain-binding protein 1	1.35556	1.6256	1.31	1.43038	0.011969
Q96JG6	VPS50	Syndetin	1.12816	1.19978	1.30981	1.21258	0.0158107
O60830	TIMM17B	Mitochondrial import inner membrane translocase subunit Tim17-B	1.09825	1.40601	1.30951	1.27126	0.0405422
Q14202	ZMYM3	Zinc finger MYM-type protein 3	1.36666	1.28255	1.30936	1.31952	0.000209527
Q9UGP5	POLL	DNA polymerase lambda	1.30252	1.0876	1.30911	1.23308	0.0327977
O15118	NPC1	NPC intracellular cholesterol transporter 1	1.43905	1.41204	1.30853	1.38654	0.000627811
P04439	HLA-A	HLA class I histocompatibility antigen, A alpha chain	1.33725	1.59694	1.30799	1.41406	0.0107491
Q6P9B6	MEAK7	MTOR-associated protein MEAK7	1.41251	1.48836	1.30773	1.40286	0.00153575
Q13572	ITPK1	Inositol-tetrakisphosphate 1-kinase	1.43075	1.59315	1.30712	1.44367	0.00585815
Q96CP6	GRAMD1A	Protein Aster-A	1.34073	1.63535	1.30702	1.4277	0.0148361
Q9NXW2	DNAJB12	DnaJ homolog subfamily B member 12	1.33089	1.79325	1.30653	1.47689	0.0394776
P15291	B4GALT1	Beta-1,4-galactosyltransferase 1	1.4453	1.16834	1.30633	1.30666	0.0185314
Q9UBS0	RPS6KB2	Ribosomal protein S6 kinase beta-2	1.23189	1.12678	1.30607	1.22158	0.0130522
Q9H9Q2	COPS7B	COP9 signalosome complex subunit 7b	1.10733	1.24492	1.30567	1.2193	0.0201579
Q8IW35	CEP97	Centrosomal protein of 97 kDa	1.19141	1.44777	1.30478	1.31465	0.0132391
Q68DK2	ZFYVE26	Zinc finger FYVE domain-containing protein 26	1.22883	1.17524	1.30445	1.23617	0.00324177
Q9UIQ6	LNPEP	Leucyl-cystinyl aminopeptidase	1.72157	1.79322	1.30402	1.60627	0.0164738
A4D1S0	KLRG2	Killer cell lectin-like receptor subfamily G member 2	1.4307	1.92274	1.30214	1.55186	0.0433277
Q9NUT2	ABCB8	Mitochondrial potassium channel ATP-binding subunit	1.10691	1.24501	1.30155	1.21782	0.0196383
P09012	SNRPA	U1 small nuclear ribonucleoprotein A	1.31925	1.18199	1.30103	1.26742	0.00341427
Q8WUA7	TBC1D22A	TBC1 domain family member 22A	1.38159	1.0779	1.30089	1.25346	0.0492696
Q9NPA0	EMC7	ER membrane protein complex subunit 7	1.36541	1.34195	1.29975	1.3357	6.29624e-05
Q8N6T3	ARFGAP1	ADP-ribosylation factor GTPase-activating protein 1	1.2049	1.41305	1.29883	1.30559	0.0070921
Q96EL2	MRPS24	Small ribosomal subunit protein uS3m	1.08451	1.21344	1.29829	1.19875	0.0329641
Q8WXE0	CASKIN2	Caskin-2	1.44466	1.73019	1.29824	1.49103	0.0179691
P42167	TMPO	Lamina-associated polypeptide 2, isoforms beta/gamma	1.2479	1.67101	1.2966	1.40517	0.0387305
Q5UIP0	RIF1	Telomere-associated protein RIF1	1.14363	1.2327	1.29602	1.22412	0.00712751
Q12857	NFIA	Nuclear factor 1 A-type	1.27213	1.75501	1.296	1.44105	0.0484747
P48509	CD151	CD151 antigen	1.09533	1.32941	1.29574	1.24016	0.0303001
Q96EK9	KTI12	Protein KTI12 homolog	1.40888	1.45021	1.29562	1.3849	0.00113523
Q8TCX1	DYNC2LI1	Cytoplasmic dynein 2 light intermediate chain 1	1.4873	1.15258	1.29491	1.31159	0.0325
Q9BX10	GTPBP2	GTP-binding protein 2	1.12959	1.25593	1.29461	1.22671	0.0104195
Q9H1K1	ISCU	Iron-sulfur cluster assembly enzyme ISCU	1.3083	1.53863	1.29454	1.38049	0.0086095
O15027	SEC16A	Protein transport protein Sec16A	1.51428	1.42582	1.2944	1.4115	0.00298762
Q9HD26	GOPC	Golgi-associated PDZ and coiled-coil motif-containing protein	1.31983	1.7632	1.29371	1.45891	0.0394503
O75688	PPM1A	Protein phosphatase 1A	1.13493	1.24299	1.29365	1.22386	0.00875823
Q9NQS1	AVEN	Cell death regulator Aven	1.10954	1.38324	1.29289	1.26189	0.0313
Q9Y6X4	FAM169A	Soluble lamin-associated protein of 75 kDa	1.18156	1.24806	1.29219	1.2406	0.00170577
Q8N5A5	ZGPAT	Zinc finger CCCH-type with G patch domain-containing protein	1.62121	1.8443	1.29179	1.58577	0.0217686
P10586	PTPRF	Receptor-type tyrosine-protein phosphatase F	1.20457	1.19856	1.29099	1.23137	0.00149426
Q5VW32	BROX	BRO1 domain-containing protein BROX	1.28674	1.26232	1.29091	1.27999	6.13016e-06
O95159	ZFPL1	Zinc finger protein-like 1	1.2529	1.69549	1.29049	1.41296	0.0434745
Q9NUQ7	UFSP2	Ufm1-specific protease 2	1.29845	1.38113	1.28926	1.32295	0.000380752
Q8ND24	RNF214	RING finger protein 214	1.61087	1.63744	1.28902	1.51244	0.0102106
Q9BZF9	UACA	Uveal autoantigen with coiled-coil domains and ankyrin repeats	1.85838	1.86274	1.28819	1.66977	0.0246628
Q14012	CAMK1	Calcium/calmodulin-dependent protein kinase type 1	1.57612	1.80809	1.28763	1.55728	0.0207997
P33981	TTK	Dual specificity protein kinase TTK	1.1743	1.17286	1.28761	1.21159	0.00510256
Q3B7T1	EDRF1	Erythroid differentiation-related factor 1	1.14142	1.18957	1.28743	1.20614	0.0086548
Q9H4A6	GOLPH3	Golgi phosphoprotein 3	1.40399	1.49169	1.2864	1.39403	0.00269176
Q9UHG3	PCYOX1	Prenylcysteine oxidase 1	1.35444	1.48497	1.28547	1.37496	0.00304386
O14545	TRAFD1	TRAF-type zinc finger domain-containing protein 1	1.56168	1.37736	1.28492	1.40799	0.00740983
Q9C0B0	UNK	RING finger protein unkempt homolog	1.56061	1.33197	1.28433	1.3923	0.0100252
P46060	RANGAP1	Ran GTPase-activating protein 1	1.11403	1.30777	1.28428	1.23536	0.0182152
Q5VWK0	NBPF4;NBPF6	Neuroblastoma breakpoint family member 6	1.14416	1.44086	1.28248	1.28917	0.0279523
Q02543	RPL18A	Large ribosomal subunit protein eL20	1.23061	1.23508	1.2818	1.24916	0.000108606
P09382	LGALS1	Galectin-1	1.09978	1.33913	1.28117	1.24003	0.0291216
O00151	PDLIM1	PDZ and LIM domain protein 1	1.14056	1.34933	1.28045	1.25678	0.0139086
Q9NUQ3	TXLNG	Gamma-taxilin	1.46559	1.62952	1.28039	1.4585	0.0104453
O94901	SUN1	SUN domain-containing protein 1	1.54578	1.37169	1.27977	1.39908	0.00690351
Q6NUQ4	TMEM214	Transmembrane protein 214	1.49268	1.50624	1.27962	1.42618	0.00437373
O60869	EDF1	Endothelial differentiation-related factor 1	1.07921	1.31028	1.27916	1.22288	0.0369773
P29597	TYK2	Non-receptor tyrosine-protein kinase TYK2	1.0879	1.13284	1.27902	1.16658	0.0446836
Q8IUR7	ARMC8	Armadillo repeat-containing protein 8	1.07909	1.27125	1.27864	1.20966	0.0325987
Q9NSK0	KLC4	Isoform 4 of Kinesin light chain 4	1.191	1.35668	1.27794	1.27521	0.00453018
Q9BY89	KIAA1671	Uncharacterized protein KIAA1671	1.17616	1.12867	1.2771	1.19398	0.0113999
P40222	TXLNA	Alpha-taxilin	1.40219	1.59172	1.27614	1.42335	0.00991034
Q5JTW2	CEP78	Centrosomal protein of 78 kDa	1.28624	1.15201	1.27607	1.23811	0.00526463
Q7RTP6	MICAL3	[F-actin]-monooxygenase MICAL3	1.10539	1.16164	1.27593	1.18099	0.0226099
Q9NSV4	DIAPH3	Protein diaphanous homolog 3	1.23012	1.47111	1.27537	1.32553	0.0116718
Q9UPQ9	TNRC6B	Isoform 2 of Trinucleotide repeat-containing gene 6B protein	1.33656	1.21976	1.2746	1.27697	0.00119985
O95749	GGPS1	Geranylgeranyl pyrophosphate synthase	1.17532	1.32182	1.27405	1.25706	0.00397999
P55010	EIF5	Eukaryotic translation initiation factor 5	1.17649	1.25228	1.27403	1.23427	0.00137259
Q9H300	PARL	Presenilin-associated rhomboid-like protein, mitochondrial	1.16957	1.3717	1.27303	1.27143	0.00965105
Q9H6E4	CCDC134	Coiled-coil domain-containing protein 134	1.6374	1.45719	1.27284	1.45581	0.0123396
O75143	ATG13	Autophagy-related protein 13	2.04984	1.791	1.27185	1.70423	0.036976
Q9Y6M4	CSNK1G3	Isoform 4 of Casein kinase I isoform gamma-3	1.05623	1.24048	1.27094	1.18921	0.0477767
O95372	LYPLA2	Acyl-protein thioesterase 2	1.12665	1.16756	1.27073	1.18831	0.011755
P52735	VAV2	Guanine nucleotide exchange factor VAV2	1.27074	1.24392	1.26988	1.26151	7.63279e-06
Q7L9L4	MOB1A;MOB1B	MOB kinase activator 1B	1.52792	1.70993	1.26964	1.5025	0.0170476
Q8WZA9	IRGQ	Immunity-related GTPase family Q protein	1.11759	1.38334	1.26915	1.25669	0.0289677
O60313	OPA1	Isoform 4 of Dynamin-like 120 kDa protein, mitochondrial	1.47492	1.56313	1.26821	1.43542	0.0075861
Q9Y2U8	LEMD3	Inner nuclear membrane protein Man1	1.31238	1.4629	1.26821	1.34783	0.0041235
Q8IYI6	EXOC8	Exocyst complex component 8	1.22787	1.49535	1.2681	1.33044	0.016562
O96005	CLPTM1	Putative lipid scramblase CLPTM1	1.07191	1.24172	1.26713	1.19359	0.0342127
Q8NHH9	ATL2	Atlastin-2	1.11154	1.34942	1.26671	1.24256	0.0253802
Q92973	TNPO1	Transportin-1	1.19962	1.34403	1.26608	1.26991	0.00294403
Q14974	KPNB1	Importin subunit beta-1	1.11853	1.22412	1.2656	1.20275	0.00979706
Q9HDC5	JPH1	Junctophilin-1	1.24116	1.62105	1.2648	1.37567	0.0377596
Q9H8V3	ECT2	Protein ECT2	1.11107	1.20228	1.26449	1.19261	0.0124136
O14657	TOR1B	Torsin-1B	1.14849	1.21713	1.26413	1.20992	0.00333779
Q93096	PTP4A1	Protein tyrosine phosphatase type IVA 1	1.26241	1.28012	1.26362	1.26872	1.22229e-06
O75880	SCO1	Protein SCO1 homolog, mitochondrial	1.28912	1.45775	1.26187	1.33625	0.00536699
Q13322	GRB10	Growth factor receptor-bound protein 10	1.26325	1.20268	1.26165	1.24253	0.000261755
P50502	ST13	Hsc70-interacting protein	1.10515	1.21615	1.26143	1.19424	0.0138749
O43156	TTI1	TELO2-interacting protein 1 homolog	1.22293	1.43352	1.26046	1.30564	0.00922097
P83436	COG7	Conserved oligomeric Golgi complex subunit 7	1.39623	1.42314	1.26036	1.35991	0.00203081
Q15018	ABRAXAS2	BRISC complex subunit Abraxas 2	1.13032	1.20951	1.26022	1.20002	0.00612019
Q6ZNB6	NFXL1	NF-X1-type zinc finger protein NFXL1	1.37508	1.53687	1.25955	1.3905	0.00830702
Q9UI12	ATP6V1H	V-type proton ATPase subunit H	1.21613	1.18978	1.25929	1.22173	0.000395856
Q9Y487	ATP6V0A2	V-type proton ATPase 116 kDa subunit a 2	1.19357	1.15901	1.25923	1.20394	0.00226597
P27824	CANX	Calnexin	1.4462	1.75393	1.25851	1.48621	0.0281243
P21964	COMT	Catechol O-methyltransferase	1.23666	1.22299	1.25846	1.23937	2.05584e-05
O75718	CRTAP	Cartilage-associated protein	1.39442	1.38353	1.25763	1.34519	0.001413
Q13443	ADAM9	Disintegrin and metalloproteinase domain-containing protein 9	1.11515	1.14942	1.2574	1.17399	0.0153591
Q9Y2Q3	GSTK1	Glutathione S-transferase kappa 1	1.30207	1.22565	1.25734	1.26169	0.000294796
Q13546	RIPK1	Receptor-interacting serine/threonine-protein kinase 1	1.17417	1.26815	1.25687	1.23306	0.00141101
Q9H488	POFUT1	GDP-fucose protein O-fucosyltransferase 1	1.3555	1.55828	1.25641	1.39006	0.0117755
Q05397	PTK2	Focal adhesion kinase 1	1.26838	1.43026	1.2564	1.31834	0.0047472
Q9BT22	ALG1	Chitobiosyldiphosphodolichol beta-mannosyltransferase	1.1817	1.35759	1.25566	1.26498	0.00652986
Q8IV08	PLD3	5'-3' exonuclease PLD3	1.27301	1.17608	1.2554	1.23483	0.00140419
O00264	PGRMC1	Membrane-associated progesterone receptor component 1	1.42239	1.77653	1.25399	1.48431	0.0346776
O95149	SNUPN	Snurportin-1	1.25033	1.49434	1.25327	1.33264	0.0146809
Q5JSZ5	PRRC2B	Protein PRRC2B	1.11514	1.32685	1.25272	1.23157	0.0202337
Q92558	WASF1	Actin-binding protein WASF1	1.58739	1.46282	1.25251	1.43424	0.0113021
Q99996	AKAP9	A-kinase anchor protein 9	1.32033	1.22742	1.25228	1.26668	0.000657215
Q8TC12	RDH11	Retinol dehydrogenase 11	1.16164	1.20546	1.25162	1.20624	0.00136278
Q9NRG4	SMYD2	N-lysine methyltransferase SMYD2	1.71761	1.4953	1.25093	1.48795	0.0223443
Q9P032	NDUFAF4	NADH dehydrogenase [ubiquinone] 1 alpha subcomplex assembly factor 4	1.16945	1.46475	1.25008	1.29476	0.0287067
Q06787-7	FMR1	Isoform 1 of Fragile X messenger ribonucleoprotein 1	1.16206	1.34087	1.249	1.25064	0.00830741
Q9UBQ5	EIF3K	Eukaryotic translation initiation factor 3 subunit K	1.0801	1.23194	1.24658	1.1862	0.0249255
Q7L5Y9	MAEA	E3 ubiquitin-protein transferase MAEA	1.14388	1.07637	1.24595	1.1554	0.0344279
P48449	LSS	Lanosterol synthase	1.40376	1.62849	1.2455	1.42591	0.0185676
Q99569	PKP4	Plakophilin-4	1.28142	1.30077	1.24523	1.2758	7.11275e-05
P54252	ATXN3	Ataxin-3	1.16098	1.26656	1.24489	1.22414	0.00223762
O43913	ORC5	Origin recognition complex subunit 5	1.10317	1.24732	1.24438	1.19829	0.0140456
O00186	STXBP3	Syntaxin-binding protein 3	1.0991	1.11584	1.24375	1.1529	0.0286499
Q7Z4H8	POGLUT3	Protein O-glucosyltransferase 3	1.35536	1.36652	1.24308	1.32165	0.00122776
O94967	WDR47	WD repeat-containing protein 47	1.62927	1.56599	1.2418	1.47902	0.0162434
P02545	LMNA	Prelamin-A/C	1.56063	1.47562	1.2414	1.42588	0.0111441
Q8IXB1	DNAJC10	DnaJ homolog subfamily C member 10	1.4407	1.36369	1.24125	1.34855	0.0038775
Q16352	INA	Alpha-internexin	1.33004	1.42805	1.24119	1.33309	0.00349853
P21359	NF1	Neurofibromin	1.11221	1.32603	1.24096	1.2264	0.0219161
Q8NBI6	XXYLT1	Xyloside xylosyltransferase 1	1.24776	1.32191	1.24013	1.26993	0.000491822
Q5HYI7	MTX3	Metaxin-3	1.22068	1.28421	1.24001	1.2483	0.000189935
Q15758	SLC1A5	Neutral amino acid transporter B(0)	1.07391	1.17756	1.23996	1.16381	0.0277185
Q13825	AUH	Methylglutaconyl-CoA hydratase, mitochondrial	1.50732	1.28111	1.23969	1.34271	0.0146067
Q6NTF9	RHBDD2	Rhomboid domain-containing protein 2	1.37656	1.1265	1.23944	1.2475	0.0266985
Q9Y4C2	TCAF1	TRPM8 channel-associated factor 1	1.18688	1.403	1.23921	1.27636	0.0132047
P39880	CUX1	Isoform 3 of Homeobox protein cut-like 1	1.40758	1.46568	1.23887	1.37071	0.00550656
Q96SB3	PPP1R9B	Neurabin-2	1.52514	1.27537	1.2375	1.346	0.018546
Q7Z2Z2	EFL1	Elongation factor-like GTPase 1	1.14137	1.1164	1.23742	1.16506	0.0110365
Q53EL6	PDCD4	Programmed cell death protein 4	1.08989	1.14854	1.23711	1.15851	0.0207568
O94927	HAUS5	HAUS augmin-like complex subunit 5	1.11926	1.29533	1.23646	1.21702	0.0137671
O95373	IPO7	Importin-7	1.1516	1.28582	1.23622	1.22455	0.00459094
P60866	RPS20	Small ribosomal subunit protein uS10	1.14511	1.28754	1.23608	1.22291	0.00587277
Q93015	NAA80	Isoform 2 of N-alpha-acetyltransferase 80	1.27822	1.5555	1.23562	1.35645	0.0237042
Q8TAA9	VANGL1	Vang-like protein 1	1.24944	1.41369	1.23541	1.29952	0.00636849
Q14657	LAGE3	EKC/KEOPS complex subunit LAGE3	1.27529	1.43575	1.2345	1.31518	0.0068325
Q9NR31	SAR1A	GTP-binding protein SAR1a	1.19901	1.18924	1.23401	1.20742	0.000107537
O43808	SLC25A17	Peroxisomal membrane protein PMP34	1.09127	1.12736	1.23374	1.15079	0.0243143
Q6GQQ9	OTUD7B	OTU domain-containing protein 7B	1.09219	1.29208	1.23372	1.206	0.0255567
Q12955	ANK3	Ankyrin-3	1.13346	1.18392	1.2337	1.18369	0.0031555
Q15334	LLGL1	Lethal(2) giant larvae protein homolog 1	1.1599	1.19225	1.23341	1.19519	0.00078301
Q9NZL4	HSPBP1	Hsp70-binding protein 1	1.10101	1.39526	1.23325	1.24317	0.046024
Q9H9V9	JMJD4	2-oxoglutarate and iron-dependent oxygenase JMJD4	1.54759	1.4341	1.23308	1.40493	0.0116594
Q9P2D0	IBTK	Inhibitor of Bruton tyrosine kinase	1.16046	1.51635	1.23306	1.30329	0.049138
Q9P0L0	VAPA	Vesicle-associated membrane protein-associated protein A	1.24507	1.28238	1.23224	1.25323	7.29219e-05
P18031	PTPN1	Tyrosine-protein phosphatase non-receptor type 1	1.17086	1.39399	1.23223	1.26569	0.0162299
Q8NB14	USP38	Ubiquitin carboxyl-terminal hydrolase 38	1.2415	1.39847	1.23189	1.29062	0.00576059
Q6ZS17	RIPOR1	Rho family-interacting cell polarization regulator 1	1.57003	1.73311	1.23091	1.51135	0.0258864
Q12959	DLG1	Disks large homolog 1	1.46763	1.58263	1.23006	1.42677	0.0147184
P49257	LMAN1	Protein ERGIC-53	1.72977	1.88132	1.22991	1.61367	0.035588
Q8NE01	CNNM3	Metal transporter CNNM3	1.56101	1.7644	1.22939	1.51827	0.0292682
Q9UHB9	SRP68	Signal recognition particle subunit SRP68	1.09567	1.1638	1.22913	1.16287	0.013403
Q9BT78	COPS4	COP9 signalosome complex subunit 4	1.20472	1.24804	1.22855	1.2271	5.44408e-05
Q96JJ7	TMX3	Protein disulfide-isomerase TMX3	1.62465	1.51806	1.22838	1.45703	0.018142
O43264	ZW10	Centromere/kinetochore protein zw10 homolog	1.31381	1.4578	1.22835	1.33332	0.00760612
Q8WXG6	MADD	Isoform 2 of MAP kinase-activating death domain protein	1.14654	1.45372	1.22828	1.27618	0.0396764
P62829	RPL23	Large ribosomal subunit protein uL14	1.23903	1.31438	1.22823	1.26055	0.000654165
Q9BXB4	OSBPL11	Oxysterol-binding protein-related protein 11	1.17405	1.12368	1.2272	1.17498	0.00424643
O95376	ARIH2	E3 ubiquitin-protein ligase ARIH2	1.15271	1.23856	1.2268	1.20602	0.00155616
Q8N9B5	JMY	Junction-mediating and -regulatory protein	1.14003	1.39325	1.22639	1.25322	0.0270963
Q9UNM6	PSMD13	26S proteasome non-ATPase regulatory subunit 13	1.1265	1.36	1.22588	1.23746	0.0246754
Q9UKE5	TNIK	Isoform 6 of TRAF2 and NCK-interacting protein kinase	1.07969	1.26349	1.22548	1.18955	0.0276847
P46821	MAP1B	Microtubule-associated protein 1B	1.17878	1.25761	1.22543	1.2206	0.000647527
Q9H977	WDR54	WD repeat-containing protein 54	1.20364	1.26561	1.22522	1.23149	0.000218408
Q01082	SPTBN1	Spectrin beta chain, non-erythrocytic 1	1.49946	1.62812	1.22521	1.45093	0.0191818
O95235	KIF20A	Kinesin-like protein KIF20A	1.05565	1.21954	1.22439	1.16652	0.0398335
Q8NFC6	BOD1L1	Biorientation of chromosomes in cell division protein 1-like 1	1.35131	1.72817	1.22375	1.43441	0.0455229
P19367	HK1	Hexokinase-1	1.2453	1.29664	1.22309	1.25501	0.000304169
Q86UK7	ZNF598	E3 ubiquitin-protein ligase ZNF598	1.10774	1.10573	1.22176	1.14508	0.0193797
A6QL63	ABTB3	Ankyrin repeat and BTB/POZ domain-containing protein 3	1.45212	1.51112	1.2214	1.39488	0.0110984
P46379	BAG6	Large proline-rich protein BAG6	1.21037	1.48345	1.22132	1.30505	0.0268391
Q6P3W7	SCYL2	SCY1-like protein 2	1.11766	1.16093	1.22127	1.16662	0.00517039
P11171	EPB41	Protein 4.1	1.10618	1.22221	1.2201	1.18283	0.00884129
P52758	RIDA	2-iminobutanoate/2-iminopropanoate deaminase	1.08951	1.13565	1.21959	1.14825	0.0176394
O15357	INPPL1	Phosphatidylinositol 3,4,5-trisphosphate 5-phosphatase 2	1.06026	1.24254	1.2187	1.17383	0.0384456
O75330	HMMR	Hyaluronan mediated motility receptor	1.18903	1.06399	1.2187	1.15724	0.0294586
Q8WVT3	TRAPPC12	Trafficking protein particle complex subunit 12	1.23662	1.09039	1.21855	1.18185	0.0168035
O00170	AIP	AH receptor-interacting protein	1.05688	1.276	1.2185	1.18379	0.0487079
P11717	IGF2R	Cation-independent mannose-6-phosphate receptor	1.36622	1.70803	1.21821	1.43082	0.0411323
Q15102	PAFAH1B3	Platelet-activating factor acetylhydrolase IB subunit alpha1	1.17829	1.21729	1.21808	1.20455	9.92435e-05
P30825	SLC7A1	High affinity cationic amino acid transporter 1	1.13858	1.18913	1.21785	1.18186	0.00142399
Q96AA8	JAKMIP2	Janus kinase and microtubule-interacting protein 2	1.08722	1.20045	1.2177	1.16846	0.0146535
Q16512	PKN1	Serine/threonine-protein kinase N1	1.08913	1.22756	1.21742	1.17804	0.0161804
Q8TCT9	HM13	Minor histocompatibility antigen H13	1.33602	1.35588	1.2173	1.30307	0.00218664
Q06136	KDSR	3-ketodihydrosphingosine reductase	1.25491	1.11394	1.21721	1.19535	0.00976064
P26885	FKBP2	Peptidyl-prolyl cis-trans isomerase FKBP2	1.21807	1.36559	1.21693	1.26686	0.00566906
Q99595	TIMM17A	Mitochondrial import inner membrane translocase subunit Tim17-A	1.26072	1.21806	1.21651	1.23176	8.91663e-05
O14654	IRS4	Insulin receptor substrate 4	1.13811	1.13468	1.21642	1.16307	0.00363388
Q86TM6	SYVN1	E3 ubiquitin-protein ligase synoviolin	1.23667	1.27044	1.21637	1.24116	0.000106623
O94832	MYO1D	Unconventional myosin-Id	1.20518	1.16447	1.21594	1.19519	0.000239061
P16278	GLB1	Beta-galactosidase	1.38624	1.1942	1.21567	1.26537	0.0119854
Q8NBU5	ATAD1	Outer mitochondrial transmembrane helix translocase	1.26608	1.2014	1.21548	1.22765	0.000316513
Q9UL25	RAB21	Ras-related protein Rab-21	1.17661	1.31055	1.21539	1.23418	0.00416601
Q8IY63	AMOTL1	Angiomotin-like protein 1	1.12465	1.10263	1.21459	1.14729	0.0126342
P49589	CARS1	Isoform 3 of Cysteine--tRNA ligase, cytoplasmic	1.07518	1.27587	1.21426	1.18844	0.0337024
Q8TEW0	PARD3	Partitioning defective 3 homolog	1.16907	1.2148	1.2135	1.19912	0.000187724
P13667	PDIA4	Protein disulfide-isomerase A4	1.22814	1.32983	1.21337	1.25711	0.0021651
Q8N2K0	ABHD12	Lysophosphatidylserine lipase ABHD12	1.26001	1.31657	1.21322	1.26326	0.000915482
Q8IXI1	RHOT2	Mitochondrial Rho GTPase 2	1.0727	1.25178	1.21224	1.17891	0.0301084
Q9Y3E0	GOLT1B	Vesicle transport protein GOT1B	1.33432	1.47019	1.21158	1.33869	0.0105378
Q5SWX8	ODR4	Protein odr-4 homolog	1.45428	1.82731	1.21117	1.49758	0.0499696
Q5VWZ2	LYPLAL1	Lysophospholipase-like protein 1	1.20674	1.07837	1.21113	1.16541	0.0191172
P20042	EIF2S2	Eukaryotic translation initiation factor 2 subunit 2	1.10957	1.26395	1.21103	1.19485	0.0126268
Q149N8	SHPRH	E3 ubiquitin-protein ligase SHPRH	1.27789	1.4234	1.2106	1.30396	0.00839801
Q6IQ49	SDE2	Splicing regulator SDE2	1.16315	1.31906	1.21052	1.23091	0.0074701
Q9Y6E2	BZW2	eIF5-mimic protein 1	1.08565	1.20633	1.21038	1.16745	0.014948
P11171	EPB41L3	Isoform 2 of Band 4.1-like protein 3	1.06223	1.16606	1.21025	1.14618	0.029046
Q86X10	RALGAPB	Ral GTPase-activating protein subunit beta	1.19918	1.23277	1.2096	1.21385	2.74608e-05
Q13217	DNAJC3	DnaJ homolog subfamily C member 3	1.15103	1.36789	1.20868	1.24254	0.0201229
O75608	LYPLA1	Acyl-protein thioesterase 1	1.14636	1.20272	1.20823	1.18577	0.000714498
P45954	ACADSB	Short/branched chain specific acyl-CoA dehydrogenase, mitochondrial	1.1374	1.38674	1.20789	1.24401	0.0302707
P42677	RPS27	Small ribosomal subunit protein eS27	1.37928	1.32137	1.20738	1.30268	0.00389726
Q96DP5	MTFMT	Methionyl-tRNA formyltransferase, mitochondrial	1.36088	1.14994	1.2067	1.23917	0.0191828
Q99590	SCAF11	Protein SCAF11	1.20081	1.29546	1.2067	1.23432	0.00156605
Q5VYK3	ECPAS	Proteasome adapter and scaffold protein ECM29	1.08976	1.18775	1.20637	1.16129	0.0111637
Q2VPK5	CTU2	Cytoplasmic tRNA 2-thiolation protein 2	1.07615	1.13487	1.20556	1.13886	0.0206171
Q9Y3B3	TICAM2;TMED7	Isoform 2 of TIR domain-containing adapter molecule 2	1.40714	1.49444	1.20537	1.36898	0.0125406
P23919	DTYMK	Thymidylate kinase	1.18808	1.27891	1.20474	1.22391	0.00131085
Q5T2E6	ARMH3	Armadillo-like helical domain-containing protein 3	1.08706	1.13655	1.20467	1.14276	0.0138371
Q6PJG6	BRAT1	BRCA1-associated ATM activator 1	1.19575	1.40439	1.2046	1.26825	0.0169909
Q8NEN9	PDZD8	PDZ domain-containing protein 8	1.35309	1.4255	1.20424	1.32761	0.00733314
P42166	TMPO	Lamina-associated polypeptide 2, isoform alpha	1.3361	1.55357	1.204	1.36456	0.0232263
Q8IWV7	UBR1	E3 ubiquitin-protein ligase UBR1	1.14577	1.09363	1.20335	1.14758	0.009605
Q6UWE0	LRSAM1	E3 ubiquitin-protein ligase LRSAM1	1.20266	1.36341	1.20262	1.25623	0.00876734
Q8NCN4	RNF169	E3 ubiquitin-protein ligase RNF169	1.30294	1.20423	1.20239	1.23652	0.00205502
O95456	PSMG1	Proteasome assembly chaperone 1	1.06678	1.12105	1.20231	1.13005	0.0298737
Q32P28	P3H1	Prolyl 3-hydroxylase 1	1.22167	1.37193	1.20212	1.26524	0.00779155
Q5SNT2	TMEM201	Transmembrane protein 201	1.55417	1.83676	1.20206	1.531	0.0444602
Q9H3P7	ACBD3	Golgi resident protein GCP60	1.1771	1.25571	1.20172	1.21151	0.000805041
Q7Z3C6	ATG9A	Autophagy-related protein 9A	1.38542	1.25823	1.20088	1.28151	0.00668594
Q9NX62	BPNT2	Golgi-resident adenosine 3',5'-bisphosphate 3'-phosphatase	1.36277	1.24245	1.20079	1.26867	0.00521634
Q13637	RAB32	Ras-related protein Rab-32	1.09605	1.08667	1.20075	1.12782	0.0249904
Q9NQC3	RTN4	Isoform B of Reticulon-4	1.13967	1.44276	1.19952	1.26065	0.0481985
O00560	SDCBP	Syntenin-1	1.14867	1.1538	1.19938	1.16728	0.000486526
Q96TA2	YME1L1	ATP-dependent zinc metalloprotease YME1L1	1.08861	1.13127	1.19935	1.13974	0.0123158
A0FGR8	ESYT2	Isoform 2 of Extended synaptotagmin-2	1.22468	1.25379	1.19934	1.22594	0.000136539
Q86TP1	PRUNE1	Exopolyphosphatase PRUNE1	1.2163	1.22613	1.19909	1.21384	1.10881e-05
P27635	RPL10	Large ribosomal subunit protein uL16	1.20691	1.25175	1.19864	1.2191	0.00018585
Q9H7Z7	PTGES2	Prostaglandin E synthase 2	1.09847	1.3692	1.19803	1.2219	0.0484767
P49137	MAPKAPK2	MAP kinase-activated protein kinase 2	1.09357	1.26089	1.198	1.18415	0.0195333
Q99733	NAP1L4	Nucleosome assembly protein 1-like 4	1.29137	1.20618	1.19794	1.23183	0.00148434
Q5T0F9	CC2D1B	Coiled-coil and C2 domain-containing protein 1B	1.14422	1.07126	1.19685	1.13744	0.0195289
P60763	RAC3	Ras-related C3 botulinum toxin substrate 3	1.05395	1.12052	1.19681	1.12376	0.0399986
Q96Q05	TRAPPC9	Trafficking protein particle complex subunit 9	1.06427	1.24087	1.19637	1.16717	0.0344374
Q15208	STK38	Serine/threonine-protein kinase 38	1.09476	1.21531	1.19636	1.16881	0.0107355
O75127	PTCD1	Pentatricopeptide repeat-containing protein 1, mitochondrial	1.1434	1.32697	1.19589	1.22209	0.0152412
Q9UBV2	SEL1L	Protein sel-1 homolog 1	1.21596	1.44922	1.19546	1.28688	0.0243391
Q92667	AKAP1	A-kinase anchor protein 1, mitochondrial	1.32542	1.64563	1.19526	1.38877	0.0438832
Q92538	GBF1	Golgi-specific brefeldin A-resistance guanine nucleotide exchange factor 1	1.07927	1.30858	1.19524	1.19436	0.042558
Q9BTU6	PI4K2A	Phosphatidylinositol 4-kinase type 2-alpha	1.29597	1.56495	1.19521	1.35204	0.0332125
O15397	IPO8	Importin-8	1.06235	1.17945	1.19521	1.14567	0.0254445
O43164	PJA1	E3 ubiquitin-protein ligase Praja-1	1.47027	1.18423	1.19499	1.28316	0.0389684
P39019	RPS19	Small ribosomal subunit protein eS19	1.08377	1.09401	1.1949	1.12423	0.0248192
Q6GMV2	SMYD5	Histone-lysine N-trimethyltransferase SMYD5	1.37457	1.48648	1.19396	1.35167	0.0145316
Q86XL3	ANKLE2	Ankyrin repeat and LEM domain-containing protein 2	1.21365	1.36014	1.19372	1.25584	0.00818421
Q5SXM2	SNAPC4	snRNA-activating protein complex subunit 4	1.49862	1.75793	1.19344	1.48333	0.0414402
P06493	CDK1	Cyclin-dependent kinase 1	1.11071	1.20573	1.19298	1.16981	0.00467301
Q92830	KAT2A	Histone acetyltransferase KAT2A	1.14692	1.19065	1.19257	1.17672	0.000289857
P52569	SLC7A2	Cationic amino acid transporter 2	1.09671	1.22212	1.19248	1.17044	0.0107926
O94979	SEC31A	Protein transport protein Sec31A	1.18921	1.2042	1.19248	1.1953	1.76247e-06
Q13620	CUL4B	Isoform 2 of Cullin-4B	1.1457	1.13414	1.19236	1.1574	0.000901884
Q8N1F8	STK11IP	Serine/threonine-protein kinase 11-interacting protein	1.27509	1.49094	1.19227	1.31943	0.022998
Q92504	SLC39A7	Zinc transporter SLC39A7	1.39703	1.58231	1.19185	1.3904	0.0257702
Q8IWZ3	ANKHD1	Ankyrin repeat and KH domain-containing protein 1	1.09828	1.29665	1.19168	1.19554	0.0269619
O60879	DIAPH2	Protein diaphanous homolog 2	1.46553	1.47583	1.19163	1.37767	0.015372
A7E2V4	ZSWIM8	Zinc finger SWIM domain-containing protein 8	1.14878	1.41666	1.19112	1.25219	0.0386551
O14656	TOR1A	Torsin-1A	1.38089	1.38672	1.19107	1.31956	0.00763821
Q9NRG7	SDR39U1	Epimerase family protein SDR39U1	1.48413	1.28063	1.19045	1.3184	0.0214694
Q8IWT6	LRRC8A	Volume-regulated anion channel subunit LRRC8A	1.40384	1.24664	1.19021	1.28023	0.0118336
Q9H0R4	HDHD2	Haloacid dehalogenase-like hydrolase domain-containing protein 2	1.19368	1.13652	1.19015	1.17345	0.00071983
Q53H12	AGK	Acylglycerol kinase, mitochondrial	1.14907	1.20209	1.18989	1.18035	0.000355503
P38435	GGCX	Vitamin K-dependent gamma-carboxylase	1.1336	1.09812	1.18965	1.14045	0.00620556
Q9UHD2	TBK1	Serine/threonine-protein kinase TBK1	1.12229	1.06646	1.1896	1.12612	0.0239513
P19838	NFKB1	Nuclear factor NF-kappa-B p105 subunit	1.09469	1.24712	1.18946	1.17709	0.0163295
Q9Y256	RCE1	CAAX prenyl protease 2	1.16849	1.27076	1.18912	1.20946	0.00256999
O60678	PRMT3	Protein arginine N-methyltransferase 3	1.17673	1.22104	1.18851	1.19543	0.000123013
P47974	ZFP36L2	mRNA decay activator protein ZFP36L2	1.29331	1.54967	1.18848	1.34382	0.0327504
Q9Y6D6	ARFGEF1	Brefeldin A-inhibited guanine nucleotide-exchange protein 1	1.0893	1.2612	1.18768	1.17939	0.0227091
Q15417	CNN3	Calponin-3	1.13484	1.25602	1.18757	1.19281	0.00534138
O14757	CHEK1	Serine/threonine-protein kinase Chk1	1.05882	1.24539	1.18752	1.16391	0.041028
Q07157	TJP1	Isoform Short of Tight junction protein ZO-1	1.09476	1.15892	1.18697	1.14689	0.00575871
Q96RG2	PASK	PAS domain-containing serine/threonine-protein kinase	1.48533	1.63776	1.18683	1.43664	0.0300138
Q96P48	ARAP1	Arf-GAP with Rho-GAP domain, ANK repeat and PH domain-containing protein 1	1.186	1.11114	1.18641	1.16118	0.00298853
Q9UBS4	DNAJB11	DnaJ homolog subfamily B member 11	1.35884	1.23241	1.18633	1.25919	0.00735338
Q9ULT8	HECTD1	E3 ubiquitin-protein ligase HECTD1	1.04651	1.18747	1.18606	1.14001	0.0401532
Q7Z4H3	HDDC2	5'-deoxynucleotidase HDDC2	1.14371	1.23832	1.18601	1.18935	0.00228857
Q96ST2	IWS1	Protein IWS1 homolog	1.07309	1.20704	1.18594	1.15536	0.0201851
P42684	ABL2	Isoform 5 of Tyrosine-protein kinase ABL2	1.1644	1.03845	1.18588	1.12958	0.0479262
P51970	NDUFA8	NADH dehydrogenase [ubiquinone] 1 alpha subcomplex subunit 8	1.57398	1.83392	1.18563	1.53118	0.0478311
O94855	SEC24D	Protein transport protein Sec24D	1.23259	1.34295	1.18532	1.25362	0.00557682
Q15797	SMAD5	Mothers against decapentaplegic homolog 5	1.09337	1.30587	1.1853	1.19485	0.0339606
P42356	PI4KA	Phosphatidylinositol 4-kinase alpha	1.09369	1.10294	1.1851	1.12724	0.0118766
P56385	ATP5ME	ATP synthase subunit e, mitochondrial	1.07497	1.2335	1.18505	1.16451	0.0247318
Q8TCG2	PI4K2B	Phosphatidylinositol 4-kinase type 2-beta	1.13274	1.38369	1.18504	1.23382	0.0376993
O43379	WDR62	WD repeat-containing protein 62	1.23154	1.25692	1.18497	1.22448	0.000439406
Q9NTJ4	MAN2C1	Alpha-mannosidase 2C1	1.16904	1.2663	1.18493	1.20676	0.00235948
Q8TEX9	IPO4	Isoform 2 of Importin-4	1.11341	1.18646	1.18461	1.16149	0.00255974
O60825	PFKFB2	6-phosphofructo-2-kinase/fructose-2,6-bisphosphatase 2	1.09506	1.18092	1.18425	1.15341	0.00627488
Q86W50	METTL16	RNA N6-adenosine-methyltransferase METTL16	1.11396	1.11012	1.1842	1.13609	0.00482786
Q8WX93	PALLD	Palladin	1.12214	1.23441	1.18397	1.18018	0.0051576
Q9Y282	ERGIC3	Endoplasmic reticulum-Golgi intermediate compartment protein 3	1.17935	1.05905	1.18396	1.14079	0.0262185
O43324	EEF1E1	Eukaryotic translation elongation factor 1 epsilon-1	1.23604	1.19336	1.18393	1.20444	0.000217739
P21283	ATP6V1C1	V-type proton ATPase subunit C 1	1.1699	1.11297	1.18393	1.1556	0.00200168
P48059	LIMS1	Isoform 2 of LIM and senescent cell antigen-like-containing domain protein 1	1.2952	1.10709	1.18222	1.19484	0.0235018
P53992	SEC24C	Protein transport protein Sec24C	1.22434	1.19481	1.18178	1.20031	9.11937e-05
Q86UE4	MTDH	Protein LYRIC	1.16355	1.29297	1.18173	1.21275	0.00625738
Q96HC4	PDLIM5	PDZ and LIM domain protein 5	1.16256	1.18164	1.18134	1.17518	1.00097e-05
Q9Y2H1	STK38L	Serine/threonine-protein kinase 38-like	1.16344	1.43753	1.18105	1.26067	0.0422593
Q15120	PDK3	[Pyruvate dehydrogenase (acetyl-transferring)] kinase isozyme 3, mitochondrial	1.08922	1.15393	1.18098	1.14138	0.00654642
Q70Z53	FRA10AC1	Protein FRA10AC1	1.40331	1.32417	1.18049	1.30265	0.0097274
Q9NSY1	BMP2K	BMP-2-inducible protein kinase	1.14774	1.42444	1.18017	1.25078	0.0453931
Q8NF37	LPCAT1	Lysophosphatidylcholine acyltransferase 1	1.10514	1.08658	1.1801	1.12394	0.012295
Q9NPB8	GPCPD1	Glycerophosphocholine phosphodiesterase GPCPD1	1.07648	1.30308	1.17997	1.18651	0.0465051
Q9HCM4	EPB41L5	Band 4.1-like protein 5	1.67577	1.7981	1.17986	1.55125	0.0434026
Q7L8L6	FASTKD5	FAST kinase domain-containing protein 5, mitochondrial	1.32765	1.38718	1.1793	1.29804	0.00851022
O15020	SPTBN2	Spectrin beta chain, non-erythrocytic 2	1.25486	1.53497	1.179	1.32294	0.0406076
Q9H3S7	PTPN23	Tyrosine-protein phosphatase non-receptor type 23	1.27232	1.53872	1.17855	1.32986	0.0377454
O75616	ERAL1	GTPase Era, mitochondrial	1.2693	1.18978	1.17842	1.2125	0.00174926
Q9BY50	SEC11C	Signal peptidase complex catalytic subunit SEC11C	1.07994	1.24602	1.17831	1.16809	0.025207
Q8IVD9	NUDCD3	NudC domain-containing protein 3	1.16866	1.11386	1.17737	1.1533	0.00152227
Q15785	TOMM34	Mitochondrial import receptor subunit TOM34	1.03882	1.19415	1.17721	1.13673	0.0498566
Q5RKV6	EXOSC6	Exosome complex component MTR3	1.05408	1.20285	1.17635	1.14443	0.0344343
Q8NFG4	FLCN	Folliculin	1.34816	1.38527	1.1757	1.30304	0.00935364
Q9BZV1	UBXN6	UBX domain-containing protein 6	1.15245	1.26792	1.17557	1.19865	0.00489245
Q13190	STX5	Syntaxin-5	1.22953	1.27702	1.17532	1.22729	0.00150367
Q6NUQ1	RINT1	RAD50-interacting protein 1	1.34431	1.2117	1.17526	1.24376	0.00900148
Q9Y3Q3	TMED3	Transmembrane emp24 domain-containing protein 3	1.22214	1.30917	1.17522	1.23551	0.00387958
P52789	HK2	Hexokinase-2	1.23428	1.4372	1.17498	1.28215	0.0237157
Q12800	TFCP2	Alpha-globin transcription factor CP2	1.07331	1.07399	1.17426	1.10719	0.0330179
Q6IPU0	CENPP	Centromere protein P	1.21702	1.08789	1.174	1.15964	0.0136375
Q7Z460-4	CLASP1	Isoform 4 of CLIP-associating protein 1	1.14304	1.32147	1.17386	1.21279	0.0180794
Q9NS86	LANCL2	LanC-like protein 2	1.12385	1.15069	1.17355	1.14936	0.000483012
O43402	EMC8	ER membrane protein complex subunit 8	1.2293	1.34159	1.17345	1.24811	0.00739421
Q9NRW3	APOBEC3C	DNA dC->dU-editing enzyme APOBEC-3C	1.08728	1.07373	1.17325	1.11142	0.0232597
Q9ULW0	TPX2	Targeting protein for Xklp2	1.17101	1.16854	1.17276	1.17077	1.59794e-08
Q6NSI4	RADX	RPA-related protein RADX	1.14407	1.12634	1.17225	1.14755	0.000382746
Q9UHR4	BAIAP2L1	Brain-specific angiogenesis inhibitor 1-associated protein 2-like protein 1	1.0556	1.14009	1.17195	1.12254	0.0242267
Q14160	SCRIB	Protein scribble homolog	1.2373	1.38889	1.17175	1.26598	0.0144196
O60282	KIF5B	Kinesin-1 heavy chain	1.11808	1.29224	1.17154	1.19395	0.0196837
O95573	ACSL3	Fatty acid CoA ligase Acsl3	1.08712	1.17606	1.17141	1.14486	0.0074265
Q9Y6D5	ARFGEF2	Brefeldin A-inhibited guanine nucleotide-exchange protein 2	1.31771	1.51036	1.17072	1.33293	0.0276458
Q9H9A5	CNOT10	Isoform 2 of CCR4-NOT transcription complex subunit 10	1.09142	1.11864	1.17045	1.12683	0.00542628
Q93050	ATP6V0A1	V-type proton ATPase 116 kDa subunit a 1	1.05678	1.08315	1.16949	1.10314	0.0387699
Q96S52	PIGS	GPI transamidase component PIG-S	1.18443	1.33487	1.16858	1.22929	0.0123757
Q96T51	RUFY1	RUN and FYVE domain-containing protein 1	1.22025	1.35849	1.16843	1.24906	0.0117757
Q8TEU7	RAPGEF6	Rap guanine nucleotide exchange factor 6	1.09999	1.26599	1.16833	1.1781	0.020881
O94952	FBXO21	F-box only protein 21	1.1917	1.05587	1.16822	1.1386	0.029751
Q9Y613	FHOD1	FH1/FH2 domain-containing protein 1	1.08558	1.17161	1.16817	1.14179	0.0072702
Q9NZW5	PALS2	Protein PALS2	1.09765	1.25982	1.16787	1.17511	0.0203072
Q658P3	STEAP3	Metalloreductase STEAP3	1.19852	1.21531	1.16766	1.19383	0.000155737
P62875	POLR2L	DNA-directed RNA polymerases I, II, and III subunit RPABC5	1.12607	1.2196	1.16674	1.1708	0.00322759
Q9Y2X0	MED16	Mediator of RNA polymerase II transcription subunit 16	1.09149	1.19199	1.16641	1.14997	0.00763382
Q9H444	CHMP4B	Charged multivesicular body protein 4b	1.06577	1.25924	1.16636	1.16379	0.0427345
P50402	EMD	Emerin	1.33756	1.45576	1.16612	1.31981	0.0190454
P50416	CPT1A	Carnitine O-palmitoyltransferase 1, liver isoform	1.22441	1.0786	1.16511	1.15604	0.0210931
P29692-2	EEF1D	Isoform 2 of Elongation factor 1-delta	1.0778	1.13914	1.16458	1.12717	0.00782979
Q9UKG1	APPL1	DCC-interacting protein 13-alpha	1.06399	1.21896	1.16457	1.14917	0.0303248
Q13098	GPS1	COP9 signalosome complex subunit 1	1.15949	1.14288	1.16423	1.15553	1.77797e-05
Q8N4Q0	PTGR3	Prostaglandin reductase 3	1.15143	1.25842	1.16422	1.19136	0.00476426
Q96EI5	TCEAL4	Transcription elongation factor A protein-like 4	1.12351	1.08174	1.16392	1.12306	0.00657375
Q9UIA9	XPO7	Exportin-7	1.11359	1.15025	1.1639	1.14258	0.000687707
P63096	GNAI1	Isoform 2 of Guanine nucleotide-binding protein G(i) subunit alpha-1	1.16433	1.28811	1.16376	1.2054	0.00766875
O94829	IPO13	Importin-13	1.08538	1.05584	1.16332	1.10152	0.0339689
Q14185	DOCK1	Dedicator of cytokinesis protein 1	1.13409	1.27125	1.16305	1.18946	0.0105026
Q6P1N0	CC2D1A	Coiled-coil and C2 domain-containing protein 1A	1.05158	1.09599	1.16236	1.10331	0.032608
Q9ULW3	ABT1	Activator of basal transcription 1	1.06052	1.06923	1.16185	1.0972	0.0400133
Q9NVV4	MTPAP	Poly(A) RNA polymerase, mitochondrial	1.09782	1.12827	1.16182	1.1293	0.00219655
O60664	PLIN3	Perilipin-3	1.60207	1.56528	1.16169	1.44301	0.0348287
Q9Y2R9	MRPS7	Small ribosomal subunit protein uS7m	1.16684	1.24152	1.16163	1.19	0.00181317
P32189	GK	Glycerol kinase	1.29455	1.19031	1.16124	1.21537	0.00600076
P46778	RPL21	Large ribosomal subunit protein eL21	1.16703	1.07504	1.16116	1.13441	0.0106532
Q9H000	MKRN2	E3 ubiquitin-protein ligase makorin-2	1.17993	1.04246	1.16032	1.12757	0.0410804
Q05823	RNASEL	2-5A-dependent ribonuclease	1.13819	1.10928	1.16032	1.13593	0.00077549
Q9NY27-2	PPP4R2	Isoform 2 of Serine/threonine-protein phosphatase 4 regulatory subunit 2	1.10618	1.17494	1.15998	1.14703	0.0021426
Q9UNF0	PACSIN2	Protein kinase C and casein kinase substrate in neurons protein 2	1.12227	1.32126	1.15965	1.20106	0.0301377
P11532	DMD	Dystrophin	1.48118	1.29977	1.15958	1.31351	0.0281015
P50454	SERPINH1	Serpin H1	1.21363	1.31075	1.15933	1.2279	0.00676501
P25325	MPST	Isoform 2 of 3-mercaptopyruvate sulfurtransferase	1.15191	1.24254	1.15825	1.18423	0.00323219
Q9Y295	DRG1	Developmentally-regulated GTP-binding protein 1	1.06429	1.21499	1.15823	1.14584	0.0294112
O75943	RAD17	Cell cycle checkpoint protein RAD17	1.2964	1.34152	1.15702	1.26498	0.00882704
O00483	NDUFA4	Cytochrome c oxidase subunit NDUFA4	1.06899	1.21449	1.15693	1.14681	0.0255814
P53602	MVD	Diphosphomevalonate decarboxylase	1.29533	1.30644	1.15652	1.25276	0.00633657
O43491	EPB41L2	Band 4.1-like protein 2	1.16143	1.17152	1.15651	1.16315	3.21124e-06
O15111	CHUK	Inhibitor of nuclear factor kappa-B kinase subunit alpha	1.22823	1.13589	1.15534	1.17315	0.00352314
Q14318	FKBP8	Peptidyl-prolyl cis-trans isomerase FKBP8	1.17978	1.20508	1.15529	1.18005	0.000233594
Q99871	HAUS7	HAUS augmin-like complex subunit 7	1.19063	1.19673	1.1549	1.18075	0.000157363
O75122	CLASP2	Isoform 3 of CLIP-associating protein 2	1.09696	1.2135	1.15465	1.15504	0.0099712
Q8WTW3	COG1	Conserved oligomeric Golgi complex subunit 1	1.06921	1.20971	1.15447	1.14446	0.024124
O14524	NEMP1	Nuclear envelope integral membrane protein 1	1.1547	1.16373	1.15414	1.15753	9.07278e-07
P50851	LRBA	Isoform 2 of Lipopolysaccharide-responsive and beige-like anchor protein	1.16473	1.09811	1.15337	1.13874	0.00252177
Q13310	PABPC4	Isoform 3 of Polyadenylate-binding protein 4	1.07767	1.14453	1.15312	1.12511	0.00631432
Q15257	PTPA	Serine/threonine-protein phosphatase 2A activator	1.0897	1.26414	1.15289	1.16891	0.0295804
Q7Z7A1	CNTRL	Centriolin	1.04994	1.138	1.15239	1.11344	0.023957
Q5VSL9	STRIP1	Striatin-interacting protein 1	1.2358	1.43722	1.15205	1.27502	0.0313819
O43301	HSPA12A	Heat shock 70 kDa protein 12A	1.30611	1.22421	1.15197	1.22743	0.00694459
P55196	AFDN	Afadin	1.07657	1.23914	1.15164	1.15578	0.0294802
P57076	CFAP298	Cilia- and flagella-associated protein 298	1.05079	1.09594	1.15112	1.09928	0.0267221
Q9Y5S2	CDC42BPB	Serine/threonine-protein kinase MRCK beta	1.24156	1.05717	1.15094	1.14989	0.0480316
O15347	HMGB3	High mobility group protein B3	1.19483	1.36105	1.15078	1.23555	0.0212198
O75582	RPS6KA4	Ribosomal protein S6 kinase alpha-4	1.08065	1.09375	1.15077	1.10839	0.00730443
P61803	DAD1	Dolichyl-diphosphooligosaccharide--protein glycosyltransferase subunit DAD1	1.03901	1.1481	1.15043	1.11252	0.0376181
P62491	RAB11B	Ras-related protein Rab-11B	1.27259	1.24427	1.15023	1.22236	0.0038519
O43505	B4GAT1	Beta-1,4-glucuronyltransferase 1	1.18168	1.2972	1.15023	1.2097	0.00935465
Q13136	PPFIA1	Liprin-alpha-1	1.16222	1.28894	1.15022	1.20046	0.0106802
O60762	DPM1	Dolichol-phosphate mannosyltransferase subunit 1	1.18364	1.09289	1.15021	1.14225	0.00581412
P04049	ARAF	Serine/threonine-protein kinase A-Raf	1.08669	1.09059	1.14982	1.10903	0.00593196
Q9NZM3	ITSN2	Intersectin-2	1.1255	1.10437	1.14918	1.12635	0.000616777
P54920	NAPA	Alpha-soluble NSF attachment protein	1.11823	1.21946	1.1491	1.16226	0.00562894
Q9Y5X1	SNX9	Sorting nexin-9	1.14627	1.14155	1.14874	1.14552	2.64766e-07
P55060	CSE1L	Exportin-2	1.07414	1.15395	1.14831	1.12547	0.00816527
P60602	ROMO1	Reactive oxygen species modulator 1	1.14756	1.34411	1.14809	1.21325	0.0310991
O95630	STAMBP	STAM-binding protein	1.06377	1.1434	1.14733	1.11817	0.0122414
O60828	PQBP1	Polyglutamine-binding protein 1	1.13103	1.31647	1.14722	1.19824	0.028751
Q9Y4B4	RAD54L2	Helicase ARIP4	1.14991	1.11159	1.14709	1.13619	0.000381904
Q9BTE1	DCTN5	Dynactin subunit 5	1.225	1.32057	1.14708	1.23088	0.0100135
Q15042	RAB3GAP1	Rab3 GTPase-activating protein catalytic subunit	1.16012	1.20983	1.14673	1.17223	0.000853391
Q96M27	PRRC1	Protein PRRC1	1.53027	1.5541	1.14667	1.41035	0.0359327
P20700	LMNB1	Lamin-B1	1.11827	1.14116	1.14667	1.13537	9.93857e-05
Q6P087	RPUSD3	Mitochondrial mRNA pseudouridine synthase RPUSD3	1.23291	1.23303	1.14643	1.20412	0.00210434
Q9P260	RELCH	RAB11-binding protein RELCH	1.04755	1.09264	1.14632	1.09551	0.0286902
O43657	TSPAN6	Tetraspanin-6	1.2403	1.34344	1.14594	1.24322	0.0130031
Q9NRG9	AAAS	Aladin	1.28088	1.09657	1.14594	1.17446	0.0339447
Q9BSJ8	ESYT1	Extended synaptotagmin-1	1.28236	1.21812	1.1456	1.21536	0.00550057
Q9NQG6	MIEF1	Mitochondrial dynamics protein MIEF1	1.06921	1.07102	1.14498	1.09507	0.0189653
A0AVT1	UBA6	Ubiquitin-like modifier-activating enzyme 6	1.06491	1.12991	1.14355	1.11279	0.00966865
Q9NRY4	ARHGAP35	Rho GTPase-activating protein 35	1.24448	1.20942	1.14343	1.19911	0.00255075
Q8TDY2	RB1CC1	RB1-inducible coiled-coil protein 1	1.20256	1.31039	1.14319	1.21871	0.0110818
Q9BWS9	CHID1	Chitinase domain-containing protein 1	1.26142	1.37282	1.14316	1.25913	0.0174231
Q96NC0	ZMAT2	Zinc finger matrin-type protein 2	1.13334	1.35441	1.14308	1.21028	0.0434384
O14920	IKBKB	Inhibitor of nuclear factor kappa-B kinase subunit beta	1.47454	1.40317	1.14295	1.34022	0.0278772
P49790	NUP153	Nuclear pore complex protein Nup153	1.05415	1.16821	1.14284	1.12173	0.0244372
Q16643	DBN1	Drebrin	1.40756	1.59486	1.14284	1.38175	0.0436177
Q13505	MTX1	Metaxin-1	1.22592	1.11072	1.14177	1.15947	0.00977818
Q9UHB6	LIMA1	LIM domain and actin-binding protein 1	1.14709	1.36379	1.14177	1.21755	0.0409613
Q15021	NCAPD2	Condensin complex subunit 1	1.1262	1.19264	1.14167	1.15351	0.00157077
P51571	SSR4	Translocon-associated protein subunit delta	1.0838	1.18582	1.14167	1.1371	0.00972406
O00442	RTCA	RNA 3'-terminal phosphate cyclase	1.17105	1.04842	1.14144	1.1203	0.0311935
P16435	POR	NADPH--cytochrome P450 reductase	1.15537	1.35197	1.1411	1.21615	0.0336335
P09496	CLTA	Isoform Non-brain of Clathrin light chain A	1.09076	1.24565	1.14082	1.15908	0.0252185
P62280	RPS11	Small ribosomal subunit protein uS17	1.23904	1.1561	1.14068	1.17861	0.00426368
Q7Z3U7	MON2	Protein MON2 homolog	1.12046	1.25149	1.1405	1.17082	0.0137832
Q9H0U3	MAGT1	Magnesium transporter protein 1	1.12047	1.1888	1.14017	1.14981	0.00179932
Q6ZW31	SYDE1	Rho GTPase-activating protein SYDE1	1.18813	1.2809	1.14012	1.20305	0.00796162
Q9BSH5	HDHD3	Haloacid dehalogenase-like hydrolase domain-containing protein 3	1.25708	1.24289	1.13993	1.2133	0.00445526
Q15006	EMC2	ER membrane protein complex subunit 2	1.21477	1.41588	1.13983	1.25683	0.0356548
Q6ZMG9	CERS6	Ceramide synthase 6	1.22115	1.31017	1.13957	1.22363	0.0105008
Q00577	PURA	Transcriptional activator protein Pur-alpha	1.18809	1.32416	1.13954	1.21726	0.0170747
Q99816	TSG101	Tumor susceptibility gene 101 protein	1.05425	1.12777	1.13945	1.10716	0.0158857
P54725	RAD23B	UV excision repair protein RAD23 homolog B	1.15918	1.16783	1.13939	1.15547	5.05545e-05
Q00013	MPP1	55 kDa erythrocyte membrane protein	1.08962	1.19472	1.13874	1.14103	0.00969779
Q9P2B4	CTTNBP2NL	CTTNBP2 N-terminal-like protein	1.16146	1.13362	1.13832	1.14446	7.3715e-05
P22570	FDXR	NADPH:adrenodoxin oxidoreductase, mitochondrial	1.11258	1.28984	1.13818	1.1802	0.0311491
P13591	NCAM1	Neural cell adhesion molecule 1	1.08914	1.19079	1.13797	1.1393	0.00899672
Q9NZ01	TECR	Very-long-chain enoyl-CoA reductase	1.07904	1.06924	1.13793	1.0954	0.0112675
Q9C0D5	TANC1	Protein TANC1	1.19732	1.30115	1.13766	1.21204	0.0113424
Q9UL46	PSME2	Proteasome activator complex subunit 2	1.13446	1.29246	1.1376	1.18817	0.0225942
P16298	PPP3CA	Protein phosphatase 3 catalytic subunit alpha	1.05194	1.17112	1.1371	1.12005	0.0276013
P08579	SNRPB2	U2 small nuclear ribonucleoprotein B''	1.15184	1.16588	1.13653	1.15142	5.77028e-05
P15954	COX7C	Cytochrome c oxidase subunit 7C, mitochondrial	1.24498	1.23851	1.13643	1.20664	0.00418556
Q15750	TAB1	TGF-beta-activated kinase 1 and MAP3K7-binding protein 1	1.1024	1.24515	1.1356	1.16105	0.020223
P30307	CDC25C	M-phase inducer phosphatase 3	1.1446	1.30525	1.13551	1.19512	0.0240259
Q27J81	INF2	Inverted formin-2	1.18401	1.09497	1.13506	1.13801	0.00584259
Q96RT1	ERBIN	Erbin	1.31811	1.10573	1.13492	1.18625	0.0486954
P84095	RHOG	Rho-related GTP-binding protein RhoG	1.18272	1.17783	1.13463	1.16506	0.000416452
Q8TDX7	NEK7	Serine/threonine-protein kinase Nek7	1.16481	1.05199	1.1341	1.11697	0.0255059
Q9BXW9	FANCD2	Fanconi anemia group D2 protein	1.07737	1.09303	1.13396	1.10146	0.00385033
Q2NKX8	ERCC6L	DNA excision repair protein ERCC-6-like	1.06173	1.1163	1.13356	1.10386	0.00865843
Q16513	PKN2	Serine/threonine-protein kinase N2	1.09548	1.109	1.13342	1.11263	0.000531599
Q9C0D3	ZYG11B	Protein zyg-11 homolog B	1.22635	1.0923	1.13311	1.15058	0.0191704
O60885	BRD4	Bromodomain-containing protein 4	1.34439	1.51646	1.13293	1.33126	0.0404689
Q8IXH7	NELFCD	Negative elongation factor C/D	1.07933	1.1362	1.1322	1.11591	0.00319808
Q9H8M7	MINDY3	Ubiquitin carboxyl-terminal hydrolase MINDY-3	1.05125	1.14967	1.13205	1.11099	0.0215246
P68402	PAFAH1B2	Platelet-activating factor acetylhydrolase IB subunit alpha2	1.20715	1.16183	1.13194	1.16697	0.00157858
Q9NR46	SH3GLB2	Endophilin-B2	1.24843	1.13498	1.13181	1.17174	0.0110105
Q969S9	GFM2	Ribosome-releasing factor 2, mitochondrial	1.24912	1.29337	1.13101	1.2245	0.00978646
Q66K14	TBC1D9B	TBC1 domain family member 9B	1.07132	1.05406	1.13097	1.08545	0.0214356
Q9Y4P3	TBL2	Transducin beta-like protein 2	1.07541	1.11643	1.13086	1.10757	0.00292958
P13797	PLS3	Plastin-3	1.10626	1.17759	1.13005	1.13797	0.00276122
O75351	VPS4B	Vacuolar protein sorting-associated protein 4B	1.13564	1.2894	1.12997	1.18501	0.02396
Q9Y2V7	COG6	Conserved oligomeric Golgi complex subunit 6	1.10022	1.29456	1.12996	1.17491	0.0443779
P46939	UTRN	Utrophin	1.33218	1.41102	1.12989	1.29103	0.0254424
Q14197	MRPL58	Large ribosomal subunit protein mL62	1.12237	1.05354	1.12971	1.10187	0.0137037
Q9H832	UBE2Z	Ubiquitin-conjugating enzyme E2 Z	1.12868	1.16199	1.12959	1.14009	0.000215399
O15198	SMAD2	Mothers against decapentaplegic homolog 2	1.22401	1.3005	1.12942	1.21797	0.0116432
Q6PCE3	PGM2L1	Glucose 1,6-bisphosphate synthase	1.15922	1.10236	1.12932	1.1303	0.00136564
O00507	USP9X	Probable ubiquitin carboxyl-terminal hydrolase FAF-X	1.13649	1.16371	1.12919	1.14313	0.000167987
O43920	NDUFS5	NADH dehydrogenase [ubiquinone] iron-sulfur protein 5	1.16522	1.34448	1.12889	1.21286	0.0330781
Q96K30	RITA1	RBPJ-interacting and tubulin-associated protein 1	1.43686	1.28809	1.12878	1.28458	0.0329253
Q9UK99	FBXO3	F-box only protein 3	1.28954	1.42657	1.12872	1.28161	0.0307393
P43250	GRK6	Isoform GRK6B of G protein-coupled receptor kinase 6	1.04894	1.05426	1.12859	1.07727	0.0397254
Q15599	NHERF2	Na(+)/H(+) exchange regulatory cofactor NHE-RF2	1.12265	1.1608	1.12794	1.13713	0.000327291
Q92696	RABGGTA	Geranylgeranyl transferase type-2 subunit alpha	1.02787	1.11717	1.12687	1.09064	0.0451721
Q04637	EIF4G1	Isoform 8 of Eukaryotic translation initiation factor 4 gamma 1	1.04458	1.17659	1.1267	1.11596	0.0394338
Q9UID3	VPS51	Vacuolar protein sorting-associated protein 51 homolog	1.03644	1.11805	1.12591	1.09347	0.0308566
P50336	PPOX	Protoporphyrinogen oxidase	1.14439	1.26197	1.12518	1.17718	0.0143334
O00139	KIF2A	Isoform 2 of Kinesin-like protein KIF2A	1.1052	1.14687	1.12511	1.12573	0.000474152
P57721	PCBP3	Isoform 2 of Poly(rC)-binding protein 3	1.08223	1.14783	1.12501	1.11836	0.00353377
P46109	CRKL	Crk-like protein	1.18067	1.16075	1.12488	1.15543	0.00067919
P27348	YWHAQ	14-3-3 protein theta	1.03913	1.09417	1.12487	1.08606	0.0265059
Q6NUM9	RETSAT	All-trans-retinol 13,14-reductase	1.27652	1.48901	1.12415	1.29656	0.0486649
Q6P1M3	LLGL2	LLGL scribble cell polarity complex component 2	1.1257	1.25753	1.12387	1.16903	0.0187848
Q9UPW5	AGTPBP1	Cytosolic carboxypeptidase 1	1.07025	1.23863	1.12384	1.14424	0.0439353
O95140	MFN2	Mitofusin-2	1.15175	1.13614	1.12372	1.1372	7.15675e-05
A5YKK6	CNOT1	CCR4-NOT transcription complex subunit 1	1.12075	1.21701	1.12358	1.15378	0.00826549
Q8TB36	GDAP1	Ganglioside-induced differentiation-associated protein 1	1.12069	1.23793	1.12354	1.16072	0.0141196
Q5T447	HECTD3	E3 ubiquitin-protein ligase HECTD3	1.11708	1.09165	1.12337	1.1107	0.000335546
Q15067	ACOX1	Isoform 2 of Peroxisomal acyl-coenzyme A oxidase 1	1.09576	1.06998	1.12306	1.09626	0.00328008
Q10471	GALNT2	Polypeptide N-acetylgalactosaminyltransferase 2	1.06834	1.20557	1.123	1.13231	0.0294614
P46020	PHKA1	Phosphorylase b kinase regulatory subunit alpha, skeletal muscle isoform	1.15442	1.11306	1.12295	1.13014	0.000476081
Q8TED1	GPX8	Probable glutathione peroxidase 8	1.13068	1.18749	1.12277	1.14698	0.00196123
Q9Y490	TLN1	Talin-1	1.11129	1.18825	1.12238	1.14064	0.00424606
O43432	EIF4G3	Eukaryotic translation initiation factor 4 gamma 3	1.1233	1.32273	1.12205	1.18936	0.0468835
Q9H2M9	RAB3GAP2	Rab3 GTPase-activating protein non-catalytic subunit	1.1091	1.09697	1.12204	1.10937	0.000111707
Q15124	PGM5	Phosphoglucomutase-like protein 5	1.26838	1.0937	1.12174	1.16127	0.0408375
Q12899	TRIM26	Tripartite motif-containing protein 26	1.0848	1.20763	1.12146	1.13796	0.0192721
Q9HAV4	XPO5	Exportin-5	1.06914	1.23669	1.1209	1.14225	0.0453813
Q9GZZ1	NAA50	N-alpha-acetyltransferase 50	1.04652	1.15221	1.12022	1.10631	0.0273423
P56282	POLE2	DNA polymerase epsilon subunit 2	1.13696	1.26061	1.1198	1.17246	0.0177196
P56937	HSD17B7	3-keto-steroid reductase/17-beta-hydroxysteroid dehydrogenase 7	1.06554	1.10722	1.11941	1.09739	0.00395166
O75937	DNAJC8	DnaJ homolog subfamily C member 8	1.09241	1.23921	1.11924	1.15028	0.0291077
P41223	BUD31	Protein BUD31 homolog	1.16019	1.2628	1.11887	1.18062	0.0134623
Q4VCS5	AMOT	Angiomotin	1.2501	1.13028	1.11858	1.16632	0.0167122
Q5VZM2	RRAGA	Ras-related GTP-binding protein A	1.26158	1.13177	1.11795	1.17043	0.0203767
Q9UL54-2	TAOK2	Isoform 2 of Serine/threonine-protein kinase TAO2	1.19687	1.12808	1.11792	1.14762	0.00399565
P13674	P4HA1	Isoform 2 of Prolyl 4-hydroxylase subunit alpha-1	1.03802	1.0801	1.1171	1.0784	0.026485
O00469	PLOD2	Isoform 2 of Procollagen-lysine,2-oxoglutarate 5-dioxygenase 2	1.1589	1.36244	1.11693	1.21276	0.0485036
O75175	CNOT3	CCR4-NOT transcription complex subunit 3	1.08586	1.07383	1.11685	1.09218	0.00197813
P48147	PREP	Prolyl endopeptidase	1.07677	1.10789	1.11653	1.10039	0.00114291
Q99536	VAT1	Synaptic vesicle membrane protein VAT-1 homolog	1.27138	1.20356	1.11601	1.19698	0.0118742
Q96K76	USP47	Isoform 4 of Ubiquitin carboxyl-terminal hydrolase 47	1.104	1.21377	1.11571	1.14449	0.014243
P47985	UQCRFS1	Cytochrome b-c1 complex subunit Rieske, mitochondrial	1.10126	1.08714	1.1153	1.10123	0.000239307
Q9BRP1	PDCD2L	Programmed cell death protein 2-like	1.18074	1.19731	1.11463	1.16423	0.00288648
Q01804	OTUD4	OTU domain-containing protein 4	1.14919	1.11585	1.11457	1.12654	0.00036624
P51648	ALDH3A2	Aldehyde dehydrogenase family 3 member A2	1.03473	1.15385	1.11455	1.10104	0.0448651
Q15311	RALBP1	RalA-binding protein 1	1.39122	1.42959	1.1136	1.31147	0.0352294
P08195	SLC3A2	Amino acid transporter heavy chain SLC3A2	1.3564	1.45526	1.11348	1.30838	0.0385189
Q15833	STXBP2	Syntaxin-binding protein 2	1.16315	1.20223	1.11343	1.15961	0.00341819
Q14165	MLEC	Malectin	1.20415	1.28586	1.11292	1.20097	0.0158158
Q9HAU5	UPF2	Regulator of nonsense transcripts 2	1.09247	1.11243	1.11237	1.10576	9.10163e-05
O95168	NDUFB4	NADH dehydrogenase [ubiquinone] 1 beta subcomplex subunit 4	1.0979	1.15003	1.112	1.11998	0.00152548
Q6PD74	AAGAB	Alpha- and gamma-adaptin-binding protein p34	1.52565	1.50858	1.11174	1.38199	0.0475821
Q86Y79	PTRH1	Peptidyl-tRNA hydrolase	1.12247	1.13376	1.11153	1.12258	4.42851e-05
Q9BXI6	TBC1D10A	TBC1 domain family member 10A	1.24592	1.2652	1.11126	1.20746	0.0128011
Q9UKV5	AMFR	E3 ubiquitin-protein ligase AMFR	1.09779	1.07367	1.1112	1.09422	0.00101305
Q9UBM7	DHCR7	7-dehydrocholesterol reductase	1.12496	1.11643	1.11076	1.11738	9.09476e-06
O60637	TSPAN3	Tetraspanin-3	1.16738	1.30208	1.11071	1.19339	0.0270872
Q15125	EBP	3-beta-hydroxysteroid-Delta(8),Delta(7)-isomerase	1.0787	1.06179	1.1103	1.0836	0.00418129
Q6DD88	ATL3	Atlastin-3	1.12647	1.27014	1.11021	1.16894	0.0292555
P61081	UBE2M	NEDD8-conjugating enzyme Ubc12	1.14503	1.26139	1.10997	1.17213	0.0197508
Q99720	SIGMAR1	Sigma non-opioid intracellular receptor 1	1.07627	1.06161	1.10972	1.08253	0.00440458
Q15555	MAPRE2	Microtubule-associated protein RP/EB family member 2	1.13136	1.2245	1.10948	1.15511	0.0117026
A4D1P6	WDR91	WD repeat-containing protein 91	1.14865	1.10928	1.10912	1.12235	0.000742515
Q9BVK2	ALG8	Probable dolichyl pyrophosphate Glc1Man9GlcNAc2 alpha-1,3-glucosyltransferase	1.34918	1.24685	1.10867	1.2349	0.0280214
Q96T76	MMS19	MMS19 nucleotide excision repair protein homolog	1.03092	1.06095	1.10843	1.06676	0.0415878
P55199	ELL	RNA polymerase II elongation factor ELL	1.28311	1.25023	1.10827	1.21387	0.0163094
Q93074	MED12	Mediator of RNA polymerase II transcription subunit 12	1.16054	1.0709	1.10814	1.11319	0.0121231
Q8WVY7	UBLCP1	Ubiquitin-like domain-containing CTD phosphatase 1	1.11332	1.06306	1.10804	1.09481	0.00401459
Q9BSF4	TIMM29	Mitochondrial import inner membrane translocase subunit Tim29	1.06527	1.15837	1.10764	1.11042	0.0148166
Q10469	MGAT2	Alpha-1,6-mannosyl-glycoprotein 2-beta-N-acetylglucosaminyltransferase	1.04933	1.13894	1.10711	1.09846	0.0198728
Q5SQN1	SNAP47	Synaptosomal-associated protein 47	1.04392	1.13669	1.10695	1.09585	0.0247877
Q9UPU7	TBC1D2B	TBC1 domain family member 2B	1.17196	1.05719	1.10671	1.11195	0.0280802
P51798	CLCN7	H(+)/Cl(-) exchange transporter 7	1.11209	1.21272	1.10657	1.14379	0.0140538
O00255	MEN1	Menin	1.11538	1.26166	1.10627	1.1611	0.032902
Q7Z739	YTHDF3	YTH domain-containing family protein 3	1.06075	1.10674	1.10593	1.09114	0.00388705
Q15154	PCM1	Pericentriolar material 1 protein	1.08458	1.16382	1.10566	1.11802	0.00759089
Q96HP0	DOCK6	Dedicator of cytokinesis protein 6	1.17368	1.33604	1.10559	1.2051	0.039917
Q9UBP9	GULP1	PTB domain-containing engulfment adapter protein 1	1.08324	1.1045	1.10445	1.0974	0.000161808
P69849	NOMO1	BOS complex subunit NOMO1	1.20178	1.31694	1.10443	1.20772	0.0277324
O15144	ARPC2	Actin-related protein 2/3 complex subunit 2	1.06035	1.07937	1.10434	1.08135	0.00308515
O00401	WASL	Actin nucleation-promoting factor WASL	1.34523	1.46478	1.10427	1.30476	0.0452603
Q9H2V7	SPNS1	Protein spinster homolog 1	1.0988	1.07294	1.10418	1.09197	0.000675033
P36405	ARL3	ADP-ribosylation factor-like protein 3	1.04324	1.08749	1.10396	1.07823	0.0125009
P57088	TMEM33	Transmembrane protein 33	1.11696	1.17121	1.10379	1.13066	0.00318232
Q9NYY8	FASTKD2	FAST kinase domain-containing protein 2, mitochondrial	1.05806	1.103	1.10372	1.08826	0.00427447
Q16540	MRPL23	Large ribosomal subunit protein uL23m	1.18371	1.2629	1.10359	1.1834	0.0162904
P25098	GRK2	Beta-adrenergic receptor kinase 1	1.16641	1.08956	1.10352	1.11983	0.00713046
Q8TAG9	EXOC6	Exocyst complex component 6	1.24829	1.18823	1.10341	1.17998	0.012823
Q02809	PLOD1	Procollagen-lysine,2-oxoglutarate 5-dioxygenase 1	1.08471	1.06087	1.10338	1.08299	0.00251768
P42345	MTOR	Serine/threonine-protein kinase mTOR	1.1195	1.11924	1.10331	1.11402	2.87171e-05
O60763	USO1	General vesicular transport factor p115	1.16899	1.23632	1.10273	1.16934	0.0117717
P58004	SESN2	Sestrin-2	1.26514	1.09548	1.10253	1.15438	0.0495163
Q15386	UBE3C	Ubiquitin-protein ligase E3C	1.10747	1.02537	1.10241	1.07842	0.0418803
Q8WWM7	ATXN2L	Ataxin-2-like protein	1.12297	1.12317	1.10238	1.11617	7.28686e-05
P41743	PRKCI	Protein kinase C iota type	1.13667	1.08941	1.10224	1.10944	0.00148918
O14976	GAK	Cyclin-G-associated kinase	1.10292	1.17534	1.10215	1.1268	0.00640553
Q9H3U5	MFSD1	Major facilitator superfamily domain-containing protein 1	1.23963	1.27788	1.10214	1.20655	0.0179786
Q9H3U1	UNC45A	Isoform 2 of Protein unc-45 homolog A	1.05867	1.1449	1.102	1.10186	0.0149482
Q9Y2X7	GIT1	ARF GTPase-activating protein GIT1	1.216	1.12937	1.1016	1.14899	0.0124005
P08397	HMBS	Porphobilinogen deaminase	1.12925	1.19779	1.10157	1.14287	0.00751334
Q8NBQ5	HSD17B11	Estradiol 17-beta-dehydrogenase 11	1.16114	1.14541	1.10088	1.13581	0.00166835
Q9UBF2	COPG2	Coatomer subunit gamma-2	1.09045	1.14541	1.10026	1.11204	0.00269788
Q9ULH0	KIDINS220	Kinase D-interacting substrate of 220 kDa	1.03873	1.09935	1.10022	1.07943	0.0174989
Q7Z2K6	ERMP1	Endoplasmic reticulum metallopeptidase 1	1.25467	1.35923	1.09971	1.23787	0.0343387
Q92643	PIGK	GPI-anchor transamidase	1.02172	1.09837	1.09937	1.07315	0.0466486
P35520	CBS	Cystathionine beta-synthase	1.18655	1.23916	1.09859	1.17477	0.0130328
P61026	RAB10	Ras-related protein Rab-10	1.09624	1.04359	1.09772	1.07918	0.011263
Q99758	ABCA3	Phospholipid-transporting ATPase ABCA3	1.34755	1.40597	1.09769	1.28374	0.0398926
Q9NTM9	CUTC	Copper homeostasis protein cutC homolog	1.12639	1.09016	1.09705	1.10453	0.0007107
Q8IXK0	PHC2	Polyhomeotic-like protein 2	1.07813	1.07151	1.09702	1.08222	0.000423435
Q96EY9	ADAT3	Probable inactive tRNA-specific adenosine deaminase-like protein 3	1.04457	1.11736	1.09681	1.08625	0.016388
P55011	SLC12A2	Solute carrier family 12 member 2	1.16934	1.20913	1.0968	1.15842	0.00853652
A4D1E9	GTPBP10	GTP-binding protein 10	1.17236	1.14789	1.09584	1.13869	0.00355241
P27361	MAPK1	Mitogen-activated protein kinase 1	1.06668	1.11375	1.09581	1.09208	0.00256153
Q9Y263	PLAA	Phospholipase A-2-activating protein	1.05724	1.04437	1.09558	1.06573	0.0129121
Q9UBP0	SPAST	Spastin	1.11622	1.12237	1.09499	1.1112	0.000179008
Q96L73	NSD1	Histone-lysine N-methyltransferase, H3 lysine-36 specific	1.05247	1.17512	1.09467	1.10742	0.0405016
Q96IX5	ATP5MK	ATP synthase membrane subunit K, mitochondrial	1.18345	1.19016	1.09466	1.15609	0.00712134
P22059	OSBP	Oxysterol-binding protein 1	1.1126	1.18572	1.09433	1.13088	0.00939356
Q9P0U3	SENP1	Sentrin-specific protease 1	1.13482	1.13368	1.0942	1.1209	0.000825167
Q6FI81	CIAPIN1	Anamorsin	1.13371	1.09595	1.09403	1.1079	0.00112331
P13861	PRKAR2A	cAMP-dependent protein kinase type II-alpha regulatory subunit	1.0982	1.12606	1.09378	1.10601	0.000466191
P26641	EEF1G	Elongation factor 1-gamma	1.07378	1.02738	1.09326	1.06481	0.0294784
Q8WVM8	SCFD1	Sec1 family domain-containing protein 1	1.04829	1.15111	1.09301	1.09747	0.0306639
Q6ZXV5	TMTC3	Protein O-mannosyl-transferase TMTC3	1.08186	1.18534	1.09289	1.12003	0.0216097
P22307	SCP2	Sterol carrier protein 2	1.07853	1.05266	1.09281	1.07467	0.00314185
Q14CX7	NAA25	N-alpha-acetyltransferase 25, NatB auxiliary subunit	1.2071	1.11129	1.09276	1.13705	0.0180216
Q7KZF4	SND1	Staphylococcal nuclease domain-containing protein 1	1.04565	1.0641	1.09273	1.06749	0.00788414
Q9NVA1	UQCC1	Ubiquinol-cytochrome-c reductase complex assembly factor 1	1.18696	1.2134	1.09267	1.16434	0.0109454
P78330	PSPH	Phosphoserine phosphatase	1.07706	1.06572	1.09265	1.07848	0.000550828
Q9GZP4	PITHD1	PITH domain-containing protein 1	1.1331	1.21651	1.0924	1.14734	0.0156856
Q9UGP8	SEC63	Translocation protein SEC63 homolog	1.07777	1.11571	1.09224	1.09524	0.000998433
O75369	FLNB	Isoform 8 of Filamin-B	1.16316	1.22011	1.0921	1.15846	0.0128552
P10619	CTSA	Lysosomal protective protein	1.29547	1.40246	1.09144	1.26312	0.044825
B3EWF7	EPM2A	Laforin, isoform 9	1.28293	1.29952	1.09095	1.22447	0.0284716
Q9NVH0	EXD2	Exonuclease 3'-5' domain-containing protein 2	1.16511	1.27375	1.09076	1.17654	0.029308
P16615	ATP2A2	Sarcoplasmic/endoplasmic reticulum calcium ATPase 2	1.04027	1.04841	1.09074	1.0598	0.018733
Q6YP21	KYAT3	Kynurenine--oxoglutarate transaminase 3	1.11227	1.05548	1.09069	1.08615	0.00649308
P00387	CYB5R3	NADH-cytochrome b5 reductase 3	1.13187	1.10439	1.09061	1.10896	0.000849598
O43707	ACTN4	Alpha-actinin-4	1.15776	1.22437	1.09025	1.15746	0.0152636
P42694	HELZ	Probable helicase with zinc finger domain	1.11722	1.11772	1.09003	1.10832	0.000291448
Q9P2S5	WRAP73	WD repeat-containing protein WRAP73	1.08455	1.09261	1.08982	1.08899	2.97101e-06
Q96CS3	FAF2	FAS-associated factor 2	1.17717	1.21819	1.08932	1.16156	0.0131538
O60784	TOM1	Target of Myb1 membrane trafficking protein	1.03002	1.13488	1.0893	1.08473	0.0492487
O14980	XPO1	Exportin-1	1.06114	1.13649	1.08909	1.09557	0.0121928
Q9NWU5	MRPL22	Large ribosomal subunit protein uL22m	1.06159	1.13959	1.08893	1.0967	0.0133475
P51858	HDGF	Hepatoma-derived growth factor	1.07788	1.02721	1.08878	1.06462	0.0271083
Q9UHQ9	CYB5R1	NADH-cytochrome b5 reductase 1	1.27986	1.20939	1.08784	1.19236	0.026532
P30153	PPP2R1A	Serine/threonine-protein phosphatase 2A 65 kDa regulatory subunit A alpha isoform	1.1563	1.26007	1.08691	1.16776	0.028991
O00506	STK26	Serine/threonine-protein kinase 26	1.0887	1.06131	1.08648	1.07883	0.0008529
Q9UM54	MYO6	Isoform 6 of Unconventional myosin-VI	1.06004	1.07039	1.08589	1.07211	0.000659059
O43795	MYO1B	Unconventional myosin-Ib	1.08227	1.05813	1.08583	1.07541	0.000974956
Q96L93	KIF16B	Kinesin-like protein KIF16B	1.18456	1.12862	1.08542	1.13287	0.00980739
Q99460	PSMD1	26S proteasome non-ATPase regulatory subunit 1	1.02352	1.09961	1.08483	1.06932	0.0408982
Q15388	TOMM20	Mitochondrial import receptor subunit TOM20 homolog	1.14297	1.04064	1.08454	1.08938	0.0393218
P54646	PRKAA2	5'-AMP-activated protein kinase catalytic subunit alpha-2	1.08856	1.10114	1.08452	1.09141	5.29061e-05
P27144	AK4	Adenylate kinase 4, mitochondrial	1.12129	1.13414	1.08383	1.11309	0.00169682
P61254	RPL26	Large ribosomal subunit protein uL24	1.12072	1.08433	1.08381	1.09629	0.00140109
Q5T1M5	FKBP15	FK506-binding protein 15	1.29792	1.34029	1.08333	1.24051	0.039012
P56134	ATP5MF	ATP synthase subunit f, mitochondrial	1.12039	1.13465	1.08307	1.1127	0.00184475
P42785	PRCP	Lysosomal Pro-X carboxypeptidase	1.28816	1.27883	1.08305	1.21668	0.0316662
Q86Y56	DNAAF5	Dynein axonemal assembly factor 5	1.1332	1.24366	1.08256	1.15314	0.0322887
Q7L2H7	EIF3M	Eukaryotic translation initiation factor 3 subunit M	1.07696	1.09439	1.0825	1.08462	7.99542e-05
Q96A65	EXOC4	Exocyst complex component 4	1.02405	1.09263	1.08222	1.0663	0.0359614
P43897	TSFM	Elongation factor Ts, mitochondrial	1.04972	1.16036	1.08202	1.09737	0.0413767
P11940	PABPC1	Polyadenylate-binding protein 1	1.04314	1.08905	1.08192	1.07137	0.00747146
Q9UNF1	MAGED2	Melanoma-associated antigen D2	1.02967	1.07483	1.08176	1.06209	0.0190803
P46781	RPS9	Small ribosomal subunit protein uS4	1.1197	1.109	1.08175	1.10348	0.000788256
Q13045	FLII	Protein flightless-1 homolog	1.03157	1.03734	1.08171	1.05021	0.0338529
Q5SRE5	NUP188	Nucleoporin NUP188	1.0588	1.09141	1.08171	1.0773	0.00132627
Q9BVG4	PBDC1	Protein PBDC1	1.24039	1.20036	1.08162	1.17412	0.0217278
Q9BRX2	PELO	Protein pelota homolog	1.08926	1.03781	1.08128	1.06945	0.0122163
Q2M389	WASHC4	WASH complex subunit 4	1.0363	1.13861	1.08121	1.08537	0.0448569
P48634	PRRC2A	Protein PRRC2A	1.11009	1.24473	1.08072	1.14518	0.0452284
O60568	PLOD3	Multifunctional procollagen lysine hydroxylase and glycosyltransferase LH3	1.16725	1.21651	1.08031	1.15469	0.0177638
P54098	POLG	DNA polymerase subunit gamma-1	1.02933	1.06772	1.0801	1.05905	0.0180886
P53985	SLC16A1	Monocarboxylate transporter 1	1.09631	1.21037	1.08	1.12889	0.0347468
Q9NUD5	ZCCHC3	Zinc finger CCHC domain-containing protein 3	1.06449	1.05988	1.0799	1.06809	0.000355546
O00429	DNM1L	Isoform 4 of Dynamin-1-like protein	1.11982	1.09408	1.07873	1.09755	0.00124075
Q9NXW9	ALKBH4	Alpha-ketoglutarate-dependent dioxygenase alkB homolog 4	1.14723	1.05514	1.07859	1.09365	0.0275333
P62701	RPS4X	Small ribosomal subunit protein eS4, X isoform	1.04577	1.04748	1.078	1.05708	0.00549783
Q8IXM3	MRPL41	Large ribosomal subunit protein mL41	1.08317	1.10899	1.07766	1.08994	0.000740088
Q8N3R9	PALS1	Protein PALS1	1.07285	1.09545	1.0776	1.08197	0.000284063
Q8IXM2	BAP18	Chromatin complexes subunit BAP18	1.12074	1.12062	1.07735	1.10624	0.00182013
P21333	FLNA	Filamin-A	1.14766	1.16351	1.07679	1.12932	0.00833443
A1L0T0	ILVBL	2-hydroxyacyl-CoA lyase 2	1.1364	1.05829	1.07597	1.09022	0.0188496
O43583	DENR	Density-regulated protein	1.08203	1.05288	1.07589	1.07027	0.00137673
Q68EM7	ARHGAP17	Rho GTPase-activating protein 17	1.28581	1.33019	1.07588	1.23063	0.0423583
P62249	RPS16	Small ribosomal subunit protein uS9	1.07298	1.14016	1.07548	1.09621	0.011922
O15344	MID1	E3 ubiquitin-protein ligase Midline-1	1.05602	1.02134	1.07538	1.05091	0.0322512
Q9Y2K7	KDM2A	Lysine-specific demethylase 2A	1.15087	1.23267	1.07504	1.15286	0.0283419
Q9UDY4	DNAJB4	DnaJ homolog subfamily B member 4	1.10773	1.11957	1.07499	1.10076	0.00164334
Q9P0J0	NDUFA13	NADH dehydrogenase [ubiquinone] 1 alpha subcomplex subunit 13	1.19273	1.17553	1.07466	1.14764	0.0160093
Q15149	PLEC	Isoform 3 of Plectin	1.16275	1.06786	1.07457	1.10173	0.0291759
Q14694	USP10	Ubiquitin carboxyl-terminal hydrolase 10	1.0423	1.11737	1.07445	1.07804	0.0229909
Q14697	GANAB	Neutral alpha-glucosidase AB	1.15602	1.16054	1.07441	1.13032	0.00961631
Q96DE0	NUDT16	U8 snoRNA-decapping enzyme	1.30125	1.33863	1.07432	1.23807	0.0448893
Q9NXE4	SMPD4	Isoform 2 of Sphingomyelin phosphodiesterase 4	1.08213	1.14963	1.07354	1.10177	0.0133727
O75448	MED24	Mediator of RNA polymerase II transcription subunit 24	1.17133	1.15146	1.07345	1.13208	0.0114952
Q6P1M0	SLC27A4	Long-chain fatty acid transport protein 4	1.07899	1.13493	1.07293	1.09562	0.00836826
Q15349	RPS6KA1	Ribosomal protein S6 kinase alpha-1	1.12386	1.03654	1.07279	1.07773	0.0373377
P00846	MT-ATP6	ATP synthase subunit a	1.14049	1.24255	1.0717	1.15158	0.0378754
Q9Y6M7	SLC4A7	Isoform 12 of Sodium bicarbonate cotransporter 3	1.17968	1.15443	1.07142	1.13517	0.0144514
P61019	RAB2A	Ras-related protein Rab-2A	1.10103	1.18157	1.07121	1.11794	0.0232078
Q9ULV3	CIZ1	Cip1-interacting zinc finger protein	1.10138	1.19999	1.07114	1.12417	0.0331557
Q99570	PIK3R4	Phosphoinositide 3-kinase regulatory subunit 4	1.06499	1.02881	1.07108	1.05496	0.0140682
P20936	RASA1	Ras GTPase-activating protein 1	1.29184	1.26761	1.07103	1.21016	0.039711
P54619	PRKAG1	5'-AMP-activated protein kinase subunit gamma-1	1.17861	1.23358	1.07091	1.16104	0.0280237
P60660	MYL6	Myosin light polypeptide 6	1.15089	1.12966	1.07075	1.1171	0.00813039
P99999	CYCS	Cytochrome c	1.09035	1.17616	1.0705	1.11234	0.0257074
O14972	VPS26C	Vacuolar protein sorting-associated protein 26C	1.0292	1.03833	1.07018	1.0459	0.0209176
Q9H8Y8	GORASP2	Golgi reassembly-stacking protein 2	1.19797	1.17756	1.06952	1.14835	0.0204323
P29992	GNA11	Guanine nucleotide-binding protein subunit alpha-11	1.0853	1.05003	1.0695	1.06828	0.00259339
O95394	PGM3	Phosphoacetylglucosamine mutase	1.12839	1.10605	1.06937	1.10127	0.00416427
Q8NFF5	FLAD1	FAD synthase	1.09997	1.14331	1.06923	1.10417	0.00835432
Q2KHR3	QSER1	Glutamine and serine-rich protein 1	1.0967	1.0977	1.06887	1.08776	0.000746851
P22830	FECH	Ferrochelatase, mitochondrial	1.25214	1.21643	1.06855	1.17904	0.0333497
Q9UPU5	USP24	Ubiquitin carboxyl-terminal hydrolase 24	1.07713	1.04959	1.06782	1.06485	0.00131318
P15170	GSPT1	Isoform 2 of Eukaryotic peptide chain release factor GTP-binding subunit ERF3A	1.07205	1.10473	1.06778	1.08152	0.00220909
P60228	EIF3E	Eukaryotic translation initiation factor 3 subunit E	1.06686	1.01907	1.06736	1.0511	0.0331965
Q7Z3K3	POGZ	Pogo transposable element with ZNF domain	1.05816	1.04475	1.06717	1.05669	0.000958819
Q9BT25	HAUS8	HAUS augmin-like complex subunit 8	1.17929	1.18433	1.06672	1.14345	0.0201832
Q9Y305	ACOT9	Acyl-coenzyme A thioesterase 9, mitochondrial	1.11157	1.07258	1.06664	1.08359	0.00404654
Q15008	PSMD6	26S proteasome non-ATPase regulatory subunit 6	1.01973	1.04212	1.06647	1.04277	0.033899
O43681	GET3	ATPase GET3	1.04554	1.12429	1.06597	1.0786	0.0290709
Q9NZC7	WWOX	WW domain-containing oxidoreductase	1.18012	1.11687	1.06596	1.12098	0.0214995
Q8N766	EMC1	ER membrane protein complex subunit 1	1.12622	1.10584	1.06544	1.09917	0.0051478
P62826	RAN	GTP-binding nuclear protein Ran	1.13331	1.12843	1.06534	1.10903	0.00759357
O15091	PRORP	Mitochondrial ribonuclease P catalytic subunit	1.11424	1.20201	1.0653	1.12718	0.0335328
P52732	KIF11	Kinesin-like protein KIF11	1.0819	1.11303	1.06509	1.08667	0.00350102
Q96QK1	VPS35	Vacuolar protein sorting-associated protein 35	1.12127	1.10498	1.06501	1.09708	0.00437102
P20618	PSMB1	Proteasome subunit beta type-1	1.05358	1.06263	1.06479	1.06033	6.16582e-05
Q8WU90	ZC3H15	Zinc finger CCCH domain-containing protein 15	1.0252	1.08163	1.06475	1.05719	0.0267819
P35658	NUP214	Nuclear pore complex protein Nup214	1.05917	1.06722	1.06449	1.06363	1.13285e-05
Q9UI10	EIF2B4	Isoform 3 of Translation initiation factor eIF-2B subunit delta	1.02088	1.07808	1.06359	1.05418	0.0343117
P47712	PLA2G4A	Cytosolic phospholipase A2	1.28217	1.19348	1.06276	1.17947	0.0480099
O95674	CDS2	Phosphatidate cytidylyltransferase 2	1.11717	1.1335	1.06254	1.1044	0.00824298
Q8IZV5	RDH10	Retinol dehydrogenase 10	1.19504	1.19406	1.06214	1.15042	0.0270817
Q5MNZ6	WDR45B	WD repeat domain phosphoinositide-interacting protein 3	1.03472	1.06183	1.06193	1.05282	0.00430094
Q6WCQ1	MPRIP	Myosin phosphatase Rho-interacting protein	1.18545	1.2123	1.06126	1.153	0.0302493
O15321	TM9SF1	Transmembrane 9 superfamily member 1	1.24831	1.20779	1.06101	1.17237	0.0387998
Q8IY26	PLPP6	Polyisoprenoid diphosphate/phosphate phosphohydrolase PLPP6	1.08234	1.147	1.06077	1.09671	0.0202505
O95219	SNX4	Sorting nexin-4	1.08323	1.15244	1.06029	1.09866	0.0235445
O14497	ARID1A	AT-rich interactive domain-containing protein 1A	1.1267	1.06195	1.06029	1.08298	0.0191885
Q9NVI1	FANCI	Fanconi anemia group I protein	1.04662	1.0352	1.05978	1.0472	0.00266387
Q15437	SEC23B	Protein transport protein Sec23B	1.10288	1.09122	1.05978	1.08463	0.00276992
Q5VW36	FOCAD	Focadhesin	1.09655	1.15393	1.05961	1.10336	0.0196599
P85037	FOXK1	Forkhead box protein K1	1.06858	1.02451	1.05936	1.05082	0.0193212
Q9NUQ9	CYRIB	CYFIP-related Rac1 interactor B	1.038	1.0332	1.05921	1.04347	0.00553749
Q9NRN7	AASDHPPT	L-aminoadipate-semialdehyde dehydrogenase-phosphopantetheinyl transferase	1.07832	1.13768	1.05917	1.09172	0.0178265
Q969N2	PIGT	GPI transamidase component PIG-T	1.09952	1.19507	1.05909	1.1179	0.043056
Q9Y5L0	TNPO3	Transportin-3	1.06732	1.14211	1.05902	1.08948	0.0276166
O00411	POLRMT	DNA-directed RNA polymerase, mitochondrial	1.08721	1.01988	1.05872	1.05527	0.0472398
A8CG34	POM121C	Nuclear envelope pore membrane protein POM 121C	1.14109	1.08379	1.05864	1.09451	0.0179313
P31749	AKT1	RAC-alpha serine/threonine-protein kinase	1.07841	1.14798	1.05821	1.09487	0.0251401
P33527	ABCC1	Multidrug resistance-associated protein 1	1.1778	1.12163	1.05819	1.1192	0.0260499
O15260	SURF4	Surfeit locus protein 4	1.12933	1.16447	1.05797	1.11726	0.020076
Q8TC07	TBC1D15	TBC1 domain family member 15	1.01227	1.0592	1.05743	1.04297	0.0489055
P09543	CNP	2',3'-cyclic-nucleotide 3'-phosphodiesterase	1.07421	1.11193	1.05715	1.08109	0.00743313
P57740	NUP107	Nuclear pore complex protein Nup107	1.03542	1.09242	1.05687	1.06157	0.0207581
P53007	SLC25A1	Tricarboxylate transport protein, mitochondrial	1.13169	1.04978	1.05649	1.07932	0.0391289
O43837	IDH3B	Isocitrate dehydrogenase [NAD] subunit beta, mitochondrial	1.05406	1.03618	1.05646	1.0489	0.00157393
Q9UFN0	NIPSNAP3A	Protein NipSnap homolog 3A	1.03879	1.11459	1.05645	1.06994	0.0378489
Q8IZ81	ELMOD2	ELMO domain-containing protein 2	1.04375	1.04008	1.05638	1.04673	0.000694317
Q9Y399	MRPS2	Small ribosomal subunit protein uS2m	1.10541	1.1599	1.05636	1.10722	0.0230504
Q9NZD8	SPG21	Maspardin	1.11129	1.10336	1.05587	1.09018	0.00646637
P62269	RPS18	Small ribosomal subunit protein uS13	1.0981	1.10719	1.05543	1.08691	0.00552061
Q96KG9	SCYL1	N-terminal kinase-like protein	1.11205	1.17176	1.05525	1.11302	0.0283062
P49770	EIF2B2	Translation initiation factor eIF-2B subunit beta	1.21812	1.13602	1.05468	1.13627	0.044645
Q8NC60	NOA1	Nitric oxide-associated protein 1	1.20364	1.13125	1.05423	1.12971	0.0396728
Q75QN2	INTS8	Integrator complex subunit 8	1.04163	1.04314	1.05405	1.04627	0.000292649
Q5VZ89	DENND4C	DENN domain-containing protein 4C	1.08305	1.15681	1.05376	1.09787	0.0331356
O95352	ATG7	Ubiquitin-like modifier-activating enzyme ATG7	1.04797	1.02962	1.05362	1.04374	0.00379165
Q9NR09	BIRC6	Baculoviral IAP repeat-containing protein 6	1.05733	1.06231	1.05287	1.0575	2.99285e-05
Q16222	UAP1	UDP-N-acetylhexosamine pyrophosphorylase	1.0683	1.03157	1.05282	1.0509	0.00877738
Q6YN16	HSDL2	Hydroxysteroid dehydrogenase-like protein 2	1.11437	1.09084	1.05187	1.08569	0.00929315
Q8NBX0	SCCPDH	Saccharopine dehydrogenase-like oxidoreductase	1.09118	1.13044	1.05166	1.09109	0.0160553
O75694	NUP155	Nuclear pore complex protein Nup155	1.06906	1.0613	1.05137	1.06058	0.000291939
P23396	RPS3	Small ribosomal subunit protein uS3	1.02409	1.03399	1.05094	1.03634	0.00975747
Q969V3	NCLN	BOS complex subunit NCLN	1.19329	1.24037	1.05091	1.16152	0.0470498
Q9H9B1	EHMT1	Histone-lysine N-methyltransferase EHMT1	1.04352	1.12474	1.05072	1.07299	0.0482182
Q9NYU2	UGGT1	UDP-glucose:glycoprotein glucosyltransferase 1	1.06437	1.07861	1.05046	1.06448	0.00136593
Q9H4M9	EHD1	EH domain-containing protein 1	1.04672	1.11588	1.05045	1.07102	0.0341135
Q9UJA5	TRMT6	tRNA (adenine(58)-N(1))-methyltransferase non-catalytic subunit TRM6	1.04593	1.07238	1.05019	1.05616	0.00237943
P26373	RPL13	Large ribosomal subunit protein eL13	1.03675	1.0441	1.04972	1.04352	0.000316512
P31751	AKT2	RAC-beta serine/threonine-protein kinase	1.14259	1.13366	1.04923	1.10849	0.0218196
Q9BVQ7	AFG2B	ATPase family gene 2 protein homolog B	1.03693	1.02895	1.04902	1.0383	0.0027859
Q9NNW5	WDR6	tRNA (34-2'-O)-methyltransferase regulator WDR6	1.08283	1.03869	1.04878	1.05677	0.0131442
P14625	HSP90B1	Endoplasmin	1.10018	1.10764	1.0482	1.08534	0.0102969
Q6PD62	CTR9	RNA polymerase-associated protein CTR9 homolog	1.0444	1.11514	1.04721	1.06892	0.0407223
O75521	ECI2	Enoyl-CoA delta isomerase 2	1.06261	1.06332	1.04673	1.05755	0.000443147
Q9Y6G9	DYNC1LI1	Cytoplasmic dynein 1 light intermediate chain 1	1.06689	1.07506	1.04643	1.06279	0.00180301
Q96P47	AGAP3	Arf-GAP with GTPase, ANK repeat and PH domain-containing protein 3	1.09335	1.07063	1.04512	1.0697	0.00747158
Q9NVH1	DNAJC11	DnaJ homolog subfamily C member 11	1.148	1.13375	1.04511	1.10895	0.0276549
Q13724	MOGS	Mannosyl-oligosaccharide glucosidase	1.08645	1.12458	1.04507	1.08537	0.0205075
Q9H6Z4	RANBP3	Ran-binding protein 3	1.12198	1.09564	1.04433	1.08732	0.0186188
Q16762	TST	Thiosulfate sulfurtransferase	1.07038	1.12813	1.04136	1.07995	0.0350141
Q12972	PPP1R8	Nuclear inhibitor of protein phosphatase 1	1.01204	1.03203	1.04132	1.02847	0.0300633
Q04206	RELA	Transcription factor p65	1.14497	1.07824	1.04059	1.08793	0.0449501
P27105	STOM	Stomatin	1.12888	1.07557	1.04028	1.08158	0.0339234
P20585	MSH3	DNA mismatch repair protein Msh3	1.11814	1.10238	1.04002	1.08684	0.0219458
O15379	HDAC3	Histone deacetylase 3	1.10077	1.1636	1.03959	1.10132	0.047343
Q9HAQ2	KIF9;STARD9	Kinesin-like protein KIF9	1.09755	1.10143	1.03933	1.07944	0.0167511
O43772	SLC25A20	Mitochondrial carnitine/acylcarnitine carrier protein	1.15216	1.15083	1.03914	1.11404	0.0382132
P61619	SEC61A1	Protein transport protein Sec61 subunit alpha isoform 1	1.07297	1.04122	1.03911	1.0511	0.00955063
P06241	YES1	Tyrosine-protein kinase Yes	1.10968	1.06746	1.03838	1.07184	0.0255605
Q96AX1	VPS33A	Vacuolar protein sorting-associated protein 33A	1.07198	1.06208	1.03807	1.05738	0.00468537
Q9Y624	F11R	Junctional adhesion molecule A	1.02705	1.03084	1.03684	1.03158	0.000377227
Q9BYD1	MRPL13	Large ribosomal subunit protein uL13m	1.13641	1.14184	1.03669	1.10498	0.03724
Q96ME1	FBXL18	F-box/LRR-repeat protein 18	1.0668	1.12125	1.036	1.07468	0.0400793
Q9Y3B7	MRPL11	Large ribosomal subunit protein uL11m	1.15514	1.12731	1.03599	1.10615	0.0419805
Q13888	GTF2H2;GTF2H2C	General transcription factor IIH subunit 2	1.10465	1.12046	1.03567	1.08693	0.0288518
Q9Y371	SH3GLB1	Endophilin-B1	1.12615	1.11287	1.03545	1.09149	0.0318186
Q9BU23	LMF2	Lipase maturation factor 2	1.11976	1.11858	1.0346	1.09098	0.0320583
P04843	RPN1	Dolichyl-diphosphooligosaccharide--protein glycosyltransferase subunit 1	1.11836	1.11394	1.03357	1.08862	0.0324007
O15269	SPTLC1	Serine palmitoyltransferase 1	1.03077	1.03891	1.03342	1.03436	0.000137554
Q09161	NCBP1	Nuclear cap-binding protein subunit 1	1.08359	1.09208	1.03304	1.06957	0.0195275
Q9BTX1	NDC1	Nucleoporin NDC1	1.0304	1.05414	1.03266	1.03907	0.00667985
Q9Y5A9	YTHDF2	YTH domain-containing family protein 2	1.03936	1.05786	1.03176	1.04299	0.00516676
O75489	NDUFS3	NADH dehydrogenase [ubiquinone] iron-sulfur protein 3, mitochondrial	1.10828	1.13447	1.03157	1.09144	0.041492
O00148	DDX39A	ATP-dependent RNA helicase DDX39A	1.04844	1.02826	1.02963	1.03544	0.00552756
Q14669	TRIP12	Isoform 2 of E3 ubiquitin-protein ligase TRIP12	1.0116	1.03325	1.02902	1.02462	0.0205429
P35249	RFC4	Replication factor C subunit 4	1.07913	1.0303	1.02894	1.04612	0.0491106
P61106	RAB14	Ras-related protein Rab-14	1.05882	1.07515	1.02887	1.05428	0.0160592
Q96BM9	ARL8B	ADP-ribosylation factor-like protein 8B	1.07789	1.10848	1.02787	1.07141	0.0384123
Q9HAV7	GRPEL1	GrpE protein homolog 1, mitochondrial	1.10678	1.09639	1.02746	1.07688	0.0366302
Q8WUM0	NUP133	Nuclear pore complex protein Nup133	1.03151	1.04623	1.02504	1.03426	0.00546173
Q13547	HDAC1	Histone deacetylase 1	1.01404	1.04528	1.02445	1.02792	0.0383842
Q14146	URB2	Unhealthy ribosome biogenesis protein 2 homolog	1.0668	1.06472	1.02373	1.05175	0.0210045
Q00534	CDK6	Cyclin-dependent kinase 6	1.03778	1.03101	1.02348	1.03076	0.00173865
P28288	ABCD3	ATP-binding cassette sub-family D member 3	1.07688	1.10751	1.02291	1.0691	0.049113
Q9Y217	MTMR6	Myotubularin-related protein 6	1.06501	1.05469	1.02215	1.04728	0.0215475
P51153	RAB13	Ras-related protein Rab-13	1.01094	1.03816	1.02014	1.02308	0.044691
P31350	RRM2	Ribonucleoside-diphosphate reductase subunit M2	1.0405	1.0188	1.01439	1.02456	0.0382407
Q8WYA6	CTNNBL1	Beta-catenin-like protein 1	1.02038	1.03331	1.01022	1.0213	0.0332687
O96017	CHEK2	Serine/threonine-protein kinase Chk2	1.00594	1.01079	1.00362	1.00678	0.0326005

## Sheet: Tab3. TPs and FPs
TP	FP
HMOX1	MRPL24
RTN1	MRPS7
RTN2	MRPS9
RTN3	MRPS10
RTN4	MRPS14
REEP1 (DP1 family)	MRPS24
IP3R-1	MRPS31
SPAST	MRPS35
ATL1	MRPS36
ATL2	CARS2
ATL3	TFAM
CKAP-4 (CLIMP-63)	HSPA9
STIM1	SHMT2
STIM2	MRPL30
ATP2A1	MRPL43
ATP2A2	MRPL44
ATP2A3	MRPS23
SEC61A1	MRPS30
SEC61A2	ALDH4A1
SEC61B	IARS2
SEC61G	WARS2
SEC62	AARS2
SEC63	MARS2
PREB	SARS2
SERP1	VARS2
DPM1	TARS2
DPM2	FARS2
DPM3	PARS2
CYB5A	DARS2
CYP1A1	YARS2
POR	RARS2
CYP2E1	LARS2
CYP26B1	EARS2
CYP51A1	HARS2
CYP2D6	GARS
CYP26A1	KARS
CYP3A7	NARS2
CYP1B1	QARS
TBXAS1	SSBP1
CYP46A1	POLRMT
CYP2R1	POLG
CYP2U1	POLG2
CYP2S1	POLDIP2
CYP4X1	BRCA1
CYP4V2	TFB2M
CYP39A1	PEO1
CYP2J2	SUPV3L1
SQLE	DHX30
DHCR7	LRPPRC
ALDH3A2	LONP1
PIGA	HSPD1
PIGC	CLPX
PIGH	DNAJA3
UBE2J1	CPS1
BCL2	DECR1
SEL1L	HADHA
SYVN1	MDH2
DERL1	MRPL1
DERL2	MRPL2
DERL3	MRPL3
VIMP	MRPL4
AMFR	MRPL9
EDEM1	MRPL10
AUP1	MRPL11
HERPUD1	MRPL12
APH1A	MRPL13
PSENEN	MRPL14
ERLIN1	MRPL15
ERLIN2	MRPL16
RNF170	MRPL17
RNF139	MRPL18
CANX	MRPL19
SSR1	MRPL20
SSR2	MRPL21
SSR4	MRPL22
SSR3	MRPL23
RHBDF1	MRPL27
RHBDF2	MRPL28
UBAC2	MRPL32
RYR1	MRPL33
RYR2	MRPL34
RYR3	MRPL35
ITPR2	MRPL36
ITPR3	MRPL37
STX17	MRPL38
HMGCR	MRPL39
INSIG1	MRPL40
SCAP	MRPL41
SREBF1	MRPL42
SREBF2	MRPL45
	MRPL46
	MRPL47
	MRPL48
	MRPL49
	MRPL50
	MRPL51
	MRPL52
	MRPL53
	MRPL54
	MRPL55
	MRPS2
	MRPS5
	MRPS6
	MRPS11
	MRPS12
	MRPS15
	MRPS16
	MRPS17
	MRPS18A
	MRPS18B
	MRPS21
	MRPS22
	MRPS25
	MRPS26
	MRPS27
	MRPS28
	MRPS29
	MRPL42
	MRPS33
	MRPS34
	MRP63
	ERAL1
	CS
	ACO2
	IDH3A
	IDH3B
	IDH3G
	IDH2
	OGDH
	DLST
	DLD
	SUCLG1
	SUCLG2
	SUCLA2
	FH
	MDH2
	PDHA1
	PDHB
	DLAT
	PDHX
	PDK1
	PDK2
	PDK3
	PDK4
	PDP1
	PDP2
	OGDHL
	BCKDK
	BCAT2
	PRODH
	ETHE1
	GLUD1
	OAT
	DBT
	BCKDHA
	BCKDHB
	ACAT1
	IVD
	HIBADH
	HMGCL
	ACADSB
	ALDH6A1
	TST
	HIBCH
	PDPR
	GCDH
	MCCC1
	HSD17B10
	MCCC2
	ACAD8
	AMT
	GLDC
	GCSH

## Sheet: Tab4. Column definition
Tab 1. ERM proteome identified by BRET-ID. Related to figure 3 and figure S3. Unlabeled samples are used as negative controls. Proteins with ratio over 1 and P-value below 0.05 are shown.
Tab 2. ERM proteome identified by blue light. Related to figure 3 and figure S3. Unlabeled samples are used as negative controls. Proteins with ratio over 1 and P-value below 0.05 are shown.
Tab 3. True positive (TPs) and False positive(FPs) lists used for ROC analysis.
Associated Tabs	Column name	Column definition
1, 2	Protein.Ids	Uniprot accesion IDs for the protein group
	Genes	Gene symbols and synonyms
	Description	Detailed description of the proteins
3	TP	90 established ERM-localized proteins
	FP	173 mitochondrial matrix proteins
