# Supplementary material for: Precise and In Vivo-Compatible Spatial Proteomics via Bioluminescence-Triggered Photocatalytic Proximity Labeling
Source: ACS Cent Sci. 2025 Jul 30;11(9):1611–26. doi: 10.1021/acscentsci.5c00520 (PMC12464768; doi:10.1021/acscentsci.5c00520)
Supplement: Supplementary file 2 [file oc5c00520_si_002.xlsx]

## Sheet: Tab1. BL induced background
Tab 1. Blue light induced background labeling. 3 replicates, average ratio and P-value are shown.
Protein.Ids	Genes	Description	replicate1	replicate2	replicate3	average	P-value
P07919	UQCRH	Cytochrome b-c1 complex subunit 6, mitochondrial	6.23201	9.30466	9.14215	8.22628	0.0185531
Q9Y2B0	CNPY2	Protein canopy homolog 2	5.61328	5.51595	7.44439	6.1912	0.0142863
P30533	LRPAP1	Alpha-2-macroglobulin receptor-associated protein	6.15001	6.65117	5.23007	6.01041	0.0068273
P80303	NUCB2	Nucleobindin-2	5.23751	4.85764	5.29686	5.13067	0.00110757
P05067	APP	Amyloid-beta precursor protein	4.76153	3.32063	4.59539	4.22585	0.0193317
P15151	PVR	Poliovirus receptor	3.61249	4.01627	4.52492	4.05123	0.00740175
Q15293	RCN1	Reticulocalbin-1	2.88752	3.78215	5.044	3.90455	0.043384
Q02818	NUCB1	Nucleobindin-1	3.69466	2.82147	4.01897	3.5117	0.019673
Q8IWJ2	GCC2	GRIP and coiled-coil domain-containing protein 2	2.78115	3.15355	2.82305	2.91925	0.00374433
Q92896	GLG1	Golgi apparatus protein 1	2.87115	2.59729	2.86061	2.77635	0.00253364
P13473	LAMP2	Lysosome-associated membrane glycoprotein 2	2.46793	2.77143	3.0219	2.75375	0.00823737
P14209	CD99	CD99 antigen	2.05904	2.89584	2.84263	2.59917	0.0274402
A6NKD9	CCDC85C	Coiled-coil domain-containing protein 85C	2.52942	2.83139	2.39773	2.58618	0.00648549
Q9NX63	CHCHD3	MICOS complex subunit MIC19	2.00245	2.46772	3.03933	2.50317	0.0375626
Q9BXK5	BCL2L13	Bcl-2-like protein 13	2.36779	3.09138	2.02191	2.4937	0.0417308
Q14789	GOLGB1	Golgin subfamily B member 1	2.5624	2.15903	2.75659	2.49267	0.0136174
Q13586	STIM1	Stromal interaction molecule 1	1.79353	2.89473	2.5975	2.42859	0.0491358
Q9H910	JPT2	Jupiter microtubule associated homolog 2	1.99197	2.39752	2.85954	2.41634	0.029914
Q9NZP5	OR5AC2	Olfactory receptor 5AC2	2.39146	2.24899	2.57544	2.4053	0.00449088
Q9ULF5	SLC39A10	Zinc transporter ZIP10	2.37476	2.90469	1.87466	2.3847	0.0431595
Q5ZPR3	CD276	CD276 antigen	2.27852	2.05217	2.67129	2.334	0.0178905
Q08378	GOLGA3	Golgin subfamily A member 3	2.04989	2.07556	2.8724	2.33262	0.0386822
Q86T03	PIP4P1	Type 1 phosphatidylinositol 4,5-bisphosphate 4-phosphatase	1.77359	2.72784	2.46682	2.32275	0.0433449
Q96BD5	PHF21A	PHD finger protein 21A	2.89714	1.88473	2.1756	2.31916	0.0483046
Q9P2B2	PTGFRN	Prostaglandin F2 receptor negative regulator	1.92091	2.18811	2.84239	2.31714	0.0405764
Q96JB5	CDK5RAP3	Isoform 4 of CDK5 regulatory subunit-associated protein 3	1.87094	2.68221	2.39582	2.31632	0.0310564
Q02952	AKAP12	A-kinase anchor protein 12	1.91328	2.13143	2.87984	2.30818	0.0465863
Q9UKS6	PACSIN3	Protein kinase C and casein kinase substrate in neurons protein 3	2.13669	2.24364	2.46346	2.28126	0.00558901
Q15643	TRIP11	Thyroid receptor-interacting protein 11	2.076	2.03451	2.55545	2.22199	0.0182032
O95295	SNAPIN	SNARE-associated protein Snapin	2.16276	2.39752	2.04907	2.20312	0.00719295
Q96C01	FAM136A	Protein FAM136A	1.72777	2.28864	2.4947	2.17037	0.0362639
Q07065	CKAP4	Cytoskeleton-associated protein 4	1.80875	2.09948	2.49735	2.13519	0.0295468
Q9Y6A5	TACC3	Transforming acidic coiled-coil-containing protein 3	2.05723	2.0535	2.19173	2.10082	0.00170166
P40855	PEX19	Peroxisomal biogenesis factor 19	1.94114	2.44401	1.79036	2.0585	0.0331293
Q9ULL5	PRR12	Proline-rich protein 12	2.13462	1.6439	2.36592	2.04815	0.0388561
Q6IBW4	NCAPH2	Condensin-2 complex subunit H2	1.67156	2.30849	2.03456	2.00487	0.0320857
Q08379	GOLGA2	Golgin subfamily A member 2	1.79112	1.97099	2.23829	2.00013	0.0164559
Q9NQG1	MANBAL	Protein MANBAL	2.16461	2.27114	1.56424	2	0.0451625
Q96AQ6	PBXIP1	Pre-B-cell leukemia transcription factor-interacting protein 1	2.45058	1.72091	1.82041	1.9973	0.0486741
Q32MZ4-4	LRRFIP1	Isoform 4 of Leucine-rich repeat flightless-interacting protein 1	1.75887	2.25384	1.85929	1.95733	0.024006
P06753	TPM3	Isoform 2 of Tropomyosin alpha-3 chain	1.68485	1.89034	2.28569	1.95363	0.0325248
P35613	BSG	Basigin	1.53786	2.28359	2.00832	1.94326	0.0493643
P24386	CHML	Rab proteins geranylgeranyltransferase component A 2	1.71311	1.70439	2.27252	1.89667	0.0412333
Q14126	DSG2	Desmoglein-2	1.73813	1.95889	1.90138	1.86614	0.00577716
Q99653	CHP1	Calcineurin B homologous protein 1	1.64577	2.12394	1.81368	1.86113	0.0254493
P07333	MAPK4	Mitogen-activated protein kinase 4	2.00112	1.70009	1.87246	1.85789	0.0101753
P30519	HMOX2	Heme oxygenase 2	1.59322	1.72902	2.12155	1.8146	0.0357954
Q04656	ATP7A	Copper-transporting ATPase 1	1.8348	1.72487	1.86311	1.80759	0.00271448
Q04721	NOTCH2	Neurogenic locus notch homolog protein 2	1.85928	1.659	1.89128	1.80319	0.00808968
Q9Y2D5	AKAP2	Isoform 3 of A-kinase anchor protein 2	1.53968	1.96828	1.89743	1.8018	0.0262946
Q9UH65	SWAP70	Switch-associated protein 70	1.43017	2.02846	1.90496	1.78786	0.0496227
Q8IUD2	ERC1	ELKS/Rab6-interacting/CAST family member 1	2.03886	1.55695	1.76173	1.78585	0.0301532
Q96BR5	COA7	Cytochrome c oxidase assembly factor 7	1.94542	1.55651	1.84783	1.78326	0.0215288
Q15075	EEA1	Early endosome antigen 1	1.92253	1.55813	1.80955	1.7634	0.0193256
O43169	CYB5B	Cytochrome b5 type B	1.47613	1.74111	1.92531	1.71418	0.0317413
O95297	MPZL1	Myelin protein zero-like protein 1	1.94523	1.54199	1.56474	1.68399	0.0346725
O95613	PCNT	Pericentrin	1.89867	1.45785	1.67437	1.67696	0.0335697
Q6PK18	OGFOD3	2-oxoglutarate and iron-dependent oxygenase domain-containing protein 3	1.8663	1.68923	1.44453	1.66669	0.0320303
Q8NBS9	TXNDC5	Thioredoxin domain-containing protein 5	1.39427	1.78998	1.79599	1.66008	0.038237
P53367	ARFIP1	Isoform A of Arfaptin-1	1.67522	1.87185	1.42278	1.65662	0.037017
Q8NEN9	PDZD8	PDZ domain-containing protein 8	1.7935	1.64634	1.52375	1.65453	0.0138975
Q01082	SPTBN1	Spectrin beta chain, non-erythrocytic 1	1.43578	1.70881	1.79077	1.64512	0.026571
Q12959	DLG1	Disks large homolog 1	1.50346	1.71139	1.67939	1.63141	0.0103184
Q58EX2	SDK2	Protein sidekick-2	1.73906	1.66779	1.47759	1.62815	0.0150858
P13073	COX4I1	Cytochrome c oxidase subunit 4 isoform 1, mitochondrial	1.45635	1.8874	1.52887	1.62421	0.042675
Q9ULS5	TMCC3	Transmembrane and coiled-coil domain protein 3	1.70375	1.34358	1.81686	1.62139	0.0488973
O00165	HAX1	HCLS1-associated protein X-1	1.49724	1.62256	1.72135	1.61372	0.0109808
P55265-2	ADAR	Isoform 2 of Double-stranded RNA-specific adenosine deaminase	1.534	1.60177	1.69238	1.60938	0.0056204
A1L170	C1orf226	Isoform 2 of Uncharacterized protein C1orf226	1.67281	1.39629	1.75104	1.60671	0.030047
Q8N2G8	GHDC	GH3 domain-containing protein	1.4772	1.79419	1.54121	1.6042	0.0247081
Q9P2E9	RRBP1	Ribosome-binding protein 1	1.54366	1.46254	1.80518	1.60379	0.0280865
O15118	NPC1	NPC intracellular cholesterol transporter 1	1.75902	1.68868	1.31805	1.58858	0.0499926
Q9HB90	RRAGC	Ras-related GTP-binding protein C	1.41592	1.78453	1.53793	1.57946	0.033268
Q9C0C2	TNKS1BP1	182 kDa tankyrase-1-binding protein	1.48297	1.63914	1.59039	1.57084	0.00646716
O75629	CREG1	Protein CREG1	1.39372	1.6435	1.65884	1.56535	0.0223314
P51956	NEK3	Serine/threonine-protein kinase Nek3	1.56372	1.67741	1.43605	1.55906	0.015196
O75962	TRIO	Triple functional domain protein	1.60509	1.63976	1.41741	1.55409	0.0151844
Q9BXB5	OSBPL10	Oxysterol-binding protein-related protein 10	1.56695	1.58304	1.49716	1.54905	0.00229696
Q32MZ4	LRRFIP1	Isoform 4 of Leucine-rich repeat flightless-interacting protein 1	1.49705	1.47967	1.65666	1.54446	0.010532
Q9NVM6	DNAJC17	DnaJ homolog subfamily C member 17	1.4485	1.70457	1.47158	1.54155	0.0220546
O60313	OPA1	Isoform 4 of Dynamin-like 120 kDa protein, mitochondrial	1.3463	1.5601	1.70889	1.53843	0.0361396
O14745	NHERF1	Na(+)/H(+) exchange regulatory cofactor NHE-RF1	1.37169	1.47675	1.74852	1.53232	0.0417204
Q9BYN8	MRPS26	Small ribosomal subunit protein mS26	1.36849	1.69581	1.4906	1.5183	0.0323132
Q8IY95	TMEM192	Transmembrane protein 192	1.31312	1.60793	1.593	1.50469	0.0342486
Q16643	DBN1	Drebrin	1.41146	1.40019	1.66731	1.49299	0.029905
O43399	TPD52L2	Tumor protein D54	1.39461	1.51667	1.56433	1.49187	0.0103933
Q9H6K4	OPA3	Optic atrophy 3 protein	1.32565	1.66814	1.45842	1.48407	0.0398961
P46939	UTRN	Utrophin	1.42179	1.44311	1.58567	1.48352	0.0111305
Q96HE7	ERO1A	ERO1-like protein alpha	1.29342	1.52851	1.59475	1.47223	0.035499
Q14160	SCRIB	Protein scribble homolog	1.35665	1.44457	1.61348	1.47157	0.0245992
O43683	BUB1	Mitotic checkpoint serine/threonine-protein kinase BUB1	1.34553	1.52096	1.54542	1.47064	0.0174246
O15027	SEC16A	Protein transport protein Sec16A	1.47739	1.37155	1.54712	1.46535	0.0118159
Q8WXE0	CASKIN2	Caskin-2	1.55337	1.36788	1.47157	1.46427	0.0131003
Q16891	IMMT	Isoform 2 of MICOS complex subunit MIC60	1.369	1.41851	1.60344	1.46365	0.0228683
Q7Z4H7	HAUS6	HAUS augmin-like complex subunit 6	1.43305	1.47647	1.47383	1.46112	0.000927594
Q9Y2D4	EXOC6B	Exocyst complex component 6B	1.42513	1.51635	1.42394	1.45514	0.00449147
Q8TCG1	CIP2A	Protein CIP2A	1.34406	1.62859	1.39036	1.45434	0.0356384
Q15154-3	PCM1	Isoform 3 of Pericentriolar material 1 protein	1.52094	1.42181	1.41163	1.45146	0.00591065
P08069	IGF1R	Insulin-like growth factor 1 receptor	1.41133	1.4167	1.51425	1.44742	0.00554222
Q9NUP9	LIN7C	Protein lin-7 homolog C	1.368	1.63172	1.34124	1.44699	0.0404117
Q9Y3S1	WNK2	Serine/threonine-protein kinase WNK2	1.4385	1.60559	1.28898	1.44436	0.0398359
P78537	BLOC1S1	Biogenesis of lysosome-related organelles complex 1 subunit 1	1.414	1.5635	1.35417	1.44389	0.0191041
Q96D71	REPS1	RalBP1-associated Eps domain-containing protein 1	1.48378	1.2771	1.54806	1.43631	0.033351
O43819	SCO2	Protein SCO2 homolog, mitochondrial	1.6118	1.37325	1.29322	1.42609	0.0469099
Q5T6F2	UBAP2	Ubiquitin-associated protein 2	1.26597	1.50579	1.49567	1.42248	0.0326804
Q9UP83	COG5	Conserved oligomeric Golgi complex subunit 5	1.45417	1.40726	1.39205	1.41783	0.00199581
Q92685	ALG3	Dol-P-Man:Man(5)GlcNAc(2)-PP-Dol alpha-1,3-mannosyltransferase	1.31291	1.59221	1.34566	1.41692	0.0419114
O94901	SUN1	SUN domain-containing protein 1	1.44075	1.27811	1.51602	1.41163	0.0278785
P46379	BAG6	Large proline-rich protein BAG6	1.25179	1.5645	1.4074	1.4079	0.0456506
P63218	GNG5	Guanine nucleotide-binding protein G(I)/G(S)/G(O) subunit gamma-5	1.24055	1.42502	1.55334	1.4063	0.0464684
Q96A47	ISL2	Insulin gene enhancer protein ISL-2	1.35409	1.52995	1.32983	1.40462	0.0234328
P43307	SSR1	Translocon-associated protein subunit alpha	1.50031	1.36011	1.3467	1.40237	0.0145786
O60941	DTNA	Dystrobrevin alpha	1.38254	1.53328	1.28613	1.40065	0.0307434
O00410	IPO5	Importin-5	1.24068	1.51267	1.40855	1.3873	0.0393962
Q96DP5	MTFMT	Methionyl-tRNA formyltransferase, mitochondrial	1.50453	1.39239	1.2521	1.38301	0.0344782
P12270	TPR	Nucleoprotein TPR	1.49563	1.2272	1.42118	1.38134	0.041311
Q8NFC6	BOD1L1	Biorientation of chromosomes in cell division protein 1-like 1	1.22275	1.4592	1.45747	1.37981	0.0401923
O60725	ICMT	Protein-S-isoprenylcysteine O-methyltransferase	1.47762	1.39375	1.26724	1.37954	0.0249863
Q9Y4G8	RAPGEF2	Rap guanine nucleotide exchange factor 2	1.23773	1.40488	1.49566	1.37942	0.0374241
Q16656	NRF1	Nuclear respiratory factor 1	1.46177	1.31861	1.35456	1.37832	0.0126735
Q9P206	KIAA1522	Uncharacterized protein KIAA1522	1.30307	1.37647	1.44371	1.37442	0.0115623
P48449	LSS	Lanosterol synthase	1.28511	1.50713	1.3283	1.37351	0.0315505
Q9NZT2	OGFR	Opioid growth factor receptor	1.24998	1.43863	1.42476	1.37113	0.0257258
Q9Y520	PRRC2C	Protein PRRC2C	1.30031	1.42279	1.38042	1.36784	0.00939752
Q9Y2L5	TRAPPC8	Trafficking protein particle complex subunit 8	1.45711	1.37337	1.26655	1.36568	0.0219937
Q12797	ASPH	Aspartyl/asparaginyl beta-hydroxylase	1.23984	1.40517	1.45007	1.36503	0.0293226
Q15043	SLC39A14	Metal cation symporter ZIP14	1.24185	1.36959	1.47706	1.36283	0.0333581
P48723	HSPA13	Heat shock 70 kDa protein 13	1.23192	1.41127	1.44072	1.3613	0.0310998
P42785	PRCP	Lysosomal Pro-X carboxypeptidase	1.33919	1.37002	1.36776	1.35899	0.000763195
Q8WZ82	OVCA2	Esterase OVCA2	1.47632	1.3364	1.25418	1.35563	0.0316743
Q6P1Q0	LETMD1	LETM1 domain-containing protein 1	1.2125	1.49164	1.3443	1.34948	0.0493156
Q9Y2I7	PIKFYVE	1-phosphatidylinositol 3-phosphate 5-kinase	1.42991	1.22656	1.39149	1.34932	0.030436
Q5VT06	CEP350	Centrosome-associated protein 350	1.35805	1.33735	1.33474	1.34338	0.000460985
Q12846	STX4	Syntaxin-4	1.27763	1.36792	1.38331	1.34296	0.00911156
Q9NUT2	ABCB8	Mitochondrial potassium channel ATP-binding subunit	1.36716	1.30985	1.33797	1.33833	0.00238302
Q6WKZ4	RAB11FIP1	Rab11 family-interacting protein 1	1.24926	1.47864	1.28057	1.33616	0.0427349
Q5TAX3	TUT4	Terminal uridylyltransferase 4	1.45472	1.19914	1.35324	1.3357	0.0456572
Q969P0	IGSF8	Immunoglobulin superfamily member 8	1.24256	1.45634	1.30383	1.33424	0.0343078
Q8NDI1	EHBP1	EH domain-binding protein 1	1.19821	1.4027	1.3953	1.33207	0.0383424
P56962	STX17	Syntaxin-17	1.40282	1.39577	1.18851	1.32903	0.0427323
P51798	CLCN7	H(+)/Cl(-) exchange transporter 7	1.34773	1.27815	1.35796	1.32794	0.00579459
Q7Z3C6	ATG9A	Autophagy-related protein 9A	1.3053	1.4097	1.25818	1.32439	0.0185197
Q13393	PLD1	Phospholipase D1	1.37726	1.24979	1.34548	1.32418	0.0136791
O75175	CNOT3	CCR4-NOT transcription complex subunit 3	1.25791	1.3217	1.38903	1.32288	0.0134691
P37268	FDFT1	Squalene synthase	1.36045	1.28304	1.3196	1.32103	0.00481558
Q7Z401	DENND4A	C-myc promoter-binding protein	1.41999	1.1901	1.34807	1.31939	0.0423398
Q00059	TFAM	Transcription factor A, mitochondrial	1.446	1.24425	1.26274	1.31766	0.038718
P53701	HCCS	Holocytochrome c-type synthase	1.31218	1.40013	1.23654	1.31628	0.0216146
Q5KU26	COLEC12	Collectin-12	1.23329	1.39318	1.32049	1.31565	0.0207757
Q96K37	SLC35E1	Solute carrier family 35 member E1	1.22047	1.37163	1.35285	1.31498	0.0220525
Q6NUQ4	TMEM214	Transmembrane protein 214	1.2408	1.33515	1.36826	1.31473	0.0144012
P52789	HK2	Hexokinase-2	1.25769	1.27289	1.40737	1.31265	0.0223717
P10321	HLA-C	HLA class I histocompatibility antigen, C alpha chain	1.20461	1.28261	1.44983	1.31235	0.0496672
Q9H0B6	KLC2	Kinesin light chain 2	1.39273	1.2716	1.26797	1.31076	0.016961
Q9UBV7	B4GALT7	Beta-1,4-galactosyltransferase 7	1.3053	1.33665	1.26684	1.30293	0.00441131
Q8NBU5	ATAD1	Outer mitochondrial transmembrane helix translocase	1.17992	1.3662	1.3595	1.30187	0.0384982
P49815	TSC2	Tuberin	1.33791	1.26356	1.30112	1.30086	0.00505184
Q86SX3	TEDC1	Tubulin epsilon and delta complex protein 1	1.18476	1.38741	1.32789	1.30002	0.0379094
Q8NC96	NECAP1	Adaptin ear-binding coat-associated protein 1	1.2697	1.4123	1.21736	1.29979	0.035741
Q9BZF3	OSBPL6	Oxysterol-binding protein-related protein 6	1.29127	1.30651	1.29671	1.29816	0.000223492
Q9H3S7	PTPN23	Tyrosine-protein phosphatase non-receptor type 23	1.21673	1.28496	1.39254	1.29807	0.0282317
Q6ZWJ1	STXBP4	Syntaxin-binding protein 4	1.21009	1.29367	1.37933	1.29436	0.0264577
O94927	HAUS5	HAUS augmin-like complex subunit 5	1.27948	1.39001	1.20259	1.2907	0.0332753
Q8N357	SLC35F6	Solute carrier family 35 member F6	1.21511	1.36544	1.28722	1.28926	0.0217862
Q96T51	RUFY1	RUN and FYVE domain-containing protein 1	1.18672	1.30466	1.37346	1.28828	0.0339639
P04066	FUCA1	Tissue alpha-L-fucosidase	1.40717	1.23308	1.21951	1.28659	0.0416879
Q96SB3	PPP1R9B	Neurabin-2	1.18111	1.36302	1.31371	1.28595	0.0342401
Q8TAG9	EXOC6	Exocyst complex component 6	1.32905	1.23685	1.29102	1.28564	0.00865789
Q8TCT9	HM13	Minor histocompatibility antigen H13	1.39147	1.2785	1.18282	1.28426	0.0421704
Q8WUX9	CHMP7	Charged multivesicular body protein 7	1.28935	1.38455	1.1734	1.28243	0.0436879
Q8N9A8	CNEP1R1	Nuclear envelope phosphatase-regulatory subunit 1	1.1568	1.36361	1.32021	1.28021	0.0469611
Q8NHH9	ATL2	Atlastin-2	1.20672	1.35331	1.27961	1.27988	0.0221063
Q7L1W4	LRRC8D	Volume-regulated anion channel subunit LRRC8D	1.36528	1.28516	1.18432	1.27825	0.0336235
O60885	BRD4	Bromodomain-containing protein 4	1.22919	1.36841	1.2298	1.2758	0.0270496
Q658P3	STEAP3	Metalloreductase STEAP3	1.17405	1.31868	1.31582	1.26952	0.0299724
Q9Y232	CDYL	Isoform 2 of Chromodomain Y-like protein	1.24819	1.31603	1.23741	1.26721	0.00837438
Q6P1Q9	METTL2B	tRNA N(3)-methylcytidine methyltransferase METTL2B	1.25169	1.20589	1.34392	1.26717	0.022312
P49757	NUMB	Protein numb homolog	1.15349	1.35248	1.29178	1.26592	0.0456942
P19367	HK1	Hexokinase-1	1.16262	1.28257	1.35091	1.26537	0.0404173
Q92667	AKAP1	A-kinase anchor protein 1, mitochondrial	1.17416	1.3748	1.23928	1.26275	0.0470464
Q9H082	RAB33B	Ras-related protein Rab-33B	1.27496	1.22913	1.28036	1.26148	0.00384087
Q14157	UBAP2L	Isoform 5 of Ubiquitin-associated protein 2-like	1.23278	1.36566	1.18205	1.26016	0.0415358
P33908	MAN1A1	Mannosyl-oligosaccharide 1,2-alpha-mannosidase IA	1.33195	1.29685	1.149	1.25927	0.0437054
Q96EY5	MVB12A	Multivesicular body subunit 12A	1.21887	1.36685	1.18786	1.25786	0.0429349
Q9BZD4	NUF2	Kinetochore protein Nuf2	1.313	1.31816	1.13913	1.25676	0.0487054
P61020	RAB5B	Ras-related protein Rab-5B	1.22971	1.21289	1.32733	1.25665	0.0187815
Q5W0B1	OBI1	ORC ubiquitin ligase 1	1.24125	1.36051	1.15781	1.25319	0.0499604
O95487	SEC24B	Protein transport protein Sec24B	1.19533	1.21375	1.3501	1.25306	0.0352477
P33121	ACSL1	Long-chain-fatty-acid--CoA ligase 1	1.30695	1.29337	1.14965	1.24999	0.0382165
P05412	JUN	Transcription factor Jun	1.20554	1.35515	1.18893	1.24987	0.041955
Q96LR5	UBE2E2	Ubiquitin-conjugating enzyme E2 E2	1.20669	1.30248	1.23993	1.2497	0.0124114
Q9BVK2	ALG8	Probable dolichyl pyrophosphate Glc1Man9GlcNAc2 alpha-1,3-glucosyltransferase	1.19762	1.27875	1.2534	1.24326	0.00956513
O95819	MAP4K4	Isoform 3 of Mitogen-activated protein kinase kinase kinase kinase 4	1.21931	1.23613	1.26873	1.24139	0.0035922
Q15599	NHERF2	Na(+)/H(+) exchange regulatory cofactor NHE-RF2	1.29175	1.13112	1.29846	1.24044	0.0480468
Q86UT6	NLRX1	NLR family member X1	1.31066	1.21175	1.19881	1.24041	0.0209136
Q92609	TBC1D5	TBC1 domain family member 5	1.29244	1.26281	1.16215	1.23913	0.0261288
O43264	ZW10	Centromere/kinetochore protein zw10 homolog	1.23109	1.29509	1.18336	1.23651	0.0182201
Q96PC3	AP1S3	AP-1 complex subunit sigma-3	1.1465	1.32871	1.22646	1.23389	0.0472541
O14777	NDC80	Kinetochore protein NDC80 homolog	1.23916	1.23659	1.22293	1.23289	0.000467483
P21333	FLNA	Filamin-A	1.20692	1.18731	1.30072	1.23165	0.0220714
P18031	PTPN1	Tyrosine-protein phosphatase non-receptor type 1	1.19888	1.23172	1.2619	1.23084	0.0061576
Q14680	MELK	Maternal embryonic leucine zipper kinase	1.21785	1.22271	1.24916	1.2299	0.00178566
Q149N8	SHPRH	E3 ubiquitin-protein ligase SHPRH	1.2105	1.2892	1.18748	1.22906	0.0175989
Q96HJ9	FMC1	Protein FMC1 homolog	1.15932	1.23292	1.29474	1.22899	0.0279968
P13284	IFI30	Gamma-interferon-inducible lysosomal thiol reductase	1.19048	1.23407	1.26135	1.22863	0.00804892
Q9NRY4	ARHGAP35	Rho GTPase-activating protein 35	1.1274	1.27686	1.27776	1.22734	0.0450714
Q8NHU6	TDRD7	Tudor domain-containing protein 7	1.25559	1.25363	1.17045	1.22656	0.0149966
Q9P1Y5	CAMSAP3	Calmodulin-regulated spectrin-associated protein 3	1.15907	1.26875	1.24958	1.2258	0.0217063
Q5SW79	CEP170	Centrosomal protein of 170 kDa	1.24905	1.1712	1.25553	1.22526	0.0141603
Q5TH69	ARFGEF3	Brefeldin A-inhibited guanine nucleotide-exchange protein 3	1.13368	1.28395	1.25627	1.22463	0.0397488
O43674	NDUFB5	NADH dehydrogenase [ubiquinone] 1 beta subcomplex subunit 5, mitochondrial	1.22234	1.28995	1.15937	1.22388	0.0272063
O75976	CPD	Carboxypeptidase D	1.14368	1.28119	1.24254	1.22247	0.0322436
Q5VZM2	RRAGA	Ras-related GTP-binding protein A	1.20782	1.22079	1.23855	1.22239	0.00160079
Q96EL2	MRPS24	Small ribosomal subunit protein uS3m	1.29468	1.17411	1.19696	1.22192	0.0266564
Q8TEA8	DTD1	D-aminoacyl-tRNA deacylase 1	1.27207	1.13521	1.2563	1.22119	0.0361427
O75369	FLNB	Isoform 8 of Filamin-B	1.16896	1.22533	1.26868	1.22099	0.01664
Q9NQG6	MIEF1	Mitochondrial dynamics protein MIEF1	1.20137	1.303	1.15639	1.22025	0.0366415
Q9NVI7	ATAD3A	Isoform 2 of ATPase family AAA domain-containing protein 3A	1.16326	1.26476	1.22428	1.21743	0.0179148
Q8TDR0	TRAF3IP1	TRAF3-interacting protein 1	1.31393	1.14378	1.19394	1.21722	0.0499887
P26572	MGAT1	Alpha-1,3-mannosyl-glycoprotein 2-beta-N-acetylglucosaminyltransferase	1.28697	1.21218	1.15022	1.21646	0.0317778
Q66GS9	CEP135	Centrosomal protein of 135 kDa	1.23571	1.13366	1.27572	1.21503	0.036575
O95140	MFN2	Mitofusin-2	1.21301	1.17437	1.25469	1.21403	0.0115399
O60282	KIF5C	Kinesin heavy chain isoform 5C	1.14483	1.30453	1.189	1.21279	0.0465932
Q13136	PPFIA1	Liprin-alpha-1	1.1605	1.21128	1.26279	1.21152	0.0189349
O95685	PPP1R3D	Protein phosphatase 1 regulatory subunit 3D	1.19111	1.20252	1.24003	1.21122	0.00485913
Q00536	CDK16	Cyclin-dependent kinase 16	1.2848	1.17676	1.16932	1.21029	0.0300712
Q9Y5S2	CDC42BPB	Serine/threonine-protein kinase MRCK beta	1.16951	1.19466	1.26208	1.20875	0.0170795
O95373	IPO7	Importin-7	1.18403	1.29709	1.14253	1.20788	0.0459807
Q8TDW0	LRRC8C	Volume-regulated anion channel subunit LRRC8C	1.17279	1.27612	1.17175	1.20689	0.026875
Q9UH62	ARMCX3	Armadillo repeat-containing X-linked protein 3	1.20406	1.23641	1.18009	1.20685	0.00616521
Q3B7T1	EDRF1	Erythroid differentiation-related factor 1	1.23055	1.19512	1.19069	1.20545	0.00374719
Q16540	MRPL23	Large ribosomal subunit protein uL23m	1.23411	1.24643	1.13475	1.2051	0.0284505
Q15349	RPS6KA1	Ribosomal protein S6 kinase alpha-1	1.22049	1.14077	1.25141	1.20423	0.0250683
Q15120	PDK3	[Pyruvate dehydrogenase (acetyl-transferring)] kinase isozyme 3, mitochondrial	1.27408	1.18976	1.1478	1.20388	0.0316075
Q70CQ2	USP34	Ubiquitin carboxyl-terminal hydrolase 34	1.18909	1.20869	1.21339	1.20373	0.00133169
Q9NSV4	DIAPH3	Protein diaphanous homolog 3	1.17762	1.24149	1.18565	1.20159	0.00978222
Q9BSH4	TACO1	Translational activator of cytochrome c oxidase 1	1.19119	1.26221	1.14191	1.19844	0.0295954
P27361	MAPK1	Mitogen-activated protein kinase 1	1.18375	1.26976	1.13386	1.19579	0.0387222
Q9Y6M4	CSNK1G3	Isoform 4 of Casein kinase I isoform gamma-3	1.15898	1.18659	1.23958	1.19505	0.0143819
Q9NWW5	CLN6	Ceroid-lipofuscinosis neuronal protein 6	1.22305	1.20715	1.15198	1.19406	0.012092
Q9BYZ2	LDHAL6B	L-lactate dehydrogenase A-like 6B	1.18964	1.22441	1.16742	1.19382	0.00723917
Q14790	CASP8	Caspase-8	1.21565	1.17391	1.18811	1.19256	0.00402432
Q9BRS2	RIOK1	Serine/threonine-protein kinase RIO1	1.18872	1.2349	1.14544	1.18969	0.0180419
O14787	TNPO2	Isoform 2 of Transportin-2	1.15538	1.26523	1.14387	1.18816	0.0397517
Q15149	PLEC	Isoform 2 of Plectin	1.19068	1.20124	1.16543	1.18578	0.00325417
Q9Y2X0	MED16	Mediator of RNA polymerase II transcription subunit 16	1.18811	1.18285	1.18479	1.18525	6.8776e-05
Q03001	DST	Dystonin	1.11074	1.24331	1.19091	1.18165	0.0422014
Q99808	SLC29A1	Equilibrative nucleoside transporter 1	1.17488	1.19549	1.17415	1.18151	0.00148276
O95059	RPP14	Ribonuclease P protein subunit p14	1.10408	1.23496	1.20541	1.18148	0.0445262
Q9Y490	TLN1	Talin-1	1.12458	1.23719	1.18228	1.18135	0.0306674
O14920	IKBKB	Inhibitor of nuclear factor kappa-B kinase subunit beta	1.15093	1.2448	1.1453	1.18034	0.0305525
Q147X3	NAA30	N-alpha-acetyltransferase 30	1.15165	1.24211	1.1454	1.17972	0.0289253
Q86YV9	HPS6	BLOC-2 complex member HPS6	1.1643	1.22631	1.14424	1.17828	0.0186595
O60331	PIP5K1A	Isoform 2 of Phosphatidylinositol 4-phosphate 5-kinase type-1 alpha	1.20123	1.1749	1.15729	1.17781	0.00511734
Q13363	CTBP1	C-terminal-binding protein 1	1.12052	1.18091	1.22777	1.1764	0.0295974
Q7Z3J2	VPS35L	VPS35 endosomal protein-sorting factor-like	1.22515	1.17243	1.12819	1.17526	0.0246312
Q96GW9	MARS2	Methionine--tRNA ligase, mitochondrial	1.12283	1.1488	1.25306	1.17489	0.0480709
P55196	AFDN	Isoform 3 of Afadin	1.12722	1.16248	1.23486	1.17485	0.0312973
O75351	VPS4B	Vacuolar protein sorting-associated protein 4B	1.16643	1.18949	1.16684	1.17425	0.00190671
Q96BM9	ARL8A	ADP-ribosylation factor-like protein 8A	1.19147	1.1209	1.20098	1.17112	0.0210995
Q86SK9	SCD5	Stearoyl-CoA desaturase 5	1.15764	1.15208	1.20193	1.17055	0.00844495
Q96D09	GPRASP2	G-protein coupled receptor-associated sorting protein 2	1.19898	1.20258	1.10991	1.17049	0.0301775
Q8IX18	DHX40	Probable ATP-dependent RNA helicase DHX40	1.2474	1.13619	1.12459	1.16939	0.0494779
P42345	MTOR	Serine/threonine-protein kinase mTOR	1.09176	1.21414	1.19916	1.16835	0.0486167
Q9UDX5	MTFP1	Mitochondrial fission process protein 1	1.15435	1.16453	1.18282	1.16724	0.00247067
Q15398	DLGAP5	Isoform 3 of Disks large-associated protein 5	1.20225	1.1028	1.19534	1.1668	0.0350169
Q13131	PRKAA1	5'-AMP-activated protein kinase catalytic subunit alpha-1	1.1683	1.17209	1.1583	1.16623	0.000611612
Q9NYZ3	GTSE1	G2 and S phase-expressed protein 1	1.19598	1.16259	1.13978	1.16611	0.00951434
Q96DH6	MSI2	RNA-binding protein Musashi homolog 2	1.22539	1.16038	1.11244	1.16607	0.0367187
Q8WXR4	MYO3B	Myosin-IIIb	1.17106	1.13077	1.19263	1.16482	0.0118834
Q8IZL8	PELP1	Proline-, glutamic acid- and leucine-rich protein 1	1.16374	1.22182	1.10588	1.16381	0.0392954
Q14671	PUM1	Pumilio homolog 1	1.13158	1.1658	1.18287	1.16009	0.0087569
O75746	SLC25A12	Electrogenic aspartate/glutamate antiporter SLC25A12, mitochondrial	1.09122	1.18683	1.20013	1.15939	0.0433279
Q9P2D1	CHD7	Chromodomain-helicase-DNA-binding protein 7	1.18811	1.17279	1.11575	1.15888	0.0186654
O15357	INPPL1	Phosphatidylinositol 3,4,5-trisphosphate 5-phosphatase 2	1.08981	1.18487	1.19781	1.1575	0.0436962
Q9UJY4	GGA2	ADP-ribosylation factor-binding protein GGA2	1.12689	1.12335	1.21903	1.15642	0.0378282
Q9Y2Z9	COQ6	Ubiquinone biosynthesis monooxygenase COQ6, mitochondrial	1.18136	1.18817	1.09548	1.155	0.0350879
O15198	SMAD2	Mothers against decapentaplegic homolog 2	1.15308	1.12088	1.19009	1.15468	0.0163047
Q5VW36	FOCAD	Focadhesin	1.18368	1.16607	1.11345	1.1544	0.0181593
Q9P0U3	SENP1	Sentrin-specific protease 1	1.14561	1.10372	1.20754	1.15229	0.0370477
Q15084	PDIA6	Protein disulfide-isomerase A6	1.15949	1.18764	1.10337	1.15017	0.0261449
Q9ULH0	KIDINS220	Kinase D-interacting substrate of 220 kDa	1.12555	1.21384	1.11036	1.14992	0.0433228
Q99442	SEC62	Translocation protein SEC62	1.13967	1.14717	1.162	1.14961	0.00191737
Q9UPN3	MACF1	Microtubule-actin cross-linking factor 1, isoforms 1/2/3/4/5	1.17265	1.11124	1.16255	1.14881	0.015934
O60282	KIF5B	Kinesin-1 heavy chain	1.14349	1.16657	1.13505	1.14837	0.00400861
Q5TA45	INTS11	Integrator complex subunit 11	1.18198	1.1323	1.13062	1.1483	0.0126618
P60866	RPS20	Small ribosomal subunit protein uS10	1.18541	1.09106	1.16104	1.14584	0.0356034
Q9Y6D6	ARFGEF1	Brefeldin A-inhibited guanine nucleotide-exchange protein 1	1.13543	1.11267	1.18931	1.1458	0.0234383
P42356	PI4KA	Phosphatidylinositol 4-kinase alpha	1.13068	1.18788	1.11454	1.14437	0.0229382
Q9H974	QTRT2	Queuine tRNA-ribosyltransferase accessory subunit 2	1.19802	1.09888	1.1362	1.14436	0.0378416
Q13576	IQGAP2	Ras GTPase-activating-like protein IQGAP2	1.15588	1.17777	1.09815	1.14393	0.0261611
Q7Z3K3	POGZ	Pogo transposable element with ZNF domain	1.15057	1.18663	1.08579	1.141	0.0410977
O00429	DNM1L	Isoform 4 of Dynamin-1-like protein	1.10254	1.1641	1.1506	1.13908	0.017567
P53007	SLC25A1	Tricarboxylate transport protein, mitochondrial	1.14261	1.12378	1.15008	1.13882	0.00316114
Q8IXB1	DNAJC10	DnaJ homolog subfamily C member 10	1.17821	1.10416	1.13224	1.1382	0.0235351
Q9NRA8	EIF4ENIF1	Eukaryotic translation initiation factor 4E transporter	1.10095	1.14314	1.1701	1.13806	0.0205892
O14654	IRS4	Insulin receptor substrate 4	1.11185	1.12813	1.17311	1.1377	0.0172419
Q15125	EBP	3-beta-hydroxysteroid-Delta(8),Delta(7)-isomerase	1.18727	1.12546	1.0992	1.13731	0.034299
Q12888	TP53BP1	TP53-binding protein 1	1.17043	1.16515	1.07462	1.13674	0.0480224
Q9UEY8	ADD3	Isoform 1 of Gamma-adducin	1.14102	1.12641	1.13754	1.13499	0.00106401
Q9H5Q4	TFB2M	Dimethyladenosine transferase 2, mitochondrial	1.17871	1.11502	1.10874	1.13416	0.0266551
Q6P2E9	EDC4	Enhancer of mRNA-decapping protein 4	1.11072	1.19313	1.09768	1.13384	0.0464034
Q9UJA5	TRMT6	tRNA (adenine(58)-N(1))-methyltransferase non-catalytic subunit TRM6	1.12399	1.14671	1.12952	1.13341	0.0026179
P48634	PRRC2A	Protein PRRC2A	1.10745	1.14319	1.14756	1.13273	0.00903923
Q99961	SH3GL1	Endophilin-A2	1.13758	1.18085	1.07823	1.13222	0.047064
Q93050	ATP6V0A1	V-type proton ATPase 116 kDa subunit a 1	1.08213	1.16164	1.14912	1.13096	0.0337331
O14976	GAK	Cyclin-G-associated kinase	1.1087	1.10854	1.1729	1.13005	0.0260872
Q9UBQ0	VPS29	Vacuolar protein sorting-associated protein 29	1.08355	1.13822	1.16537	1.12905	0.0330511
Q14149	MORC3	MORC family CW-type zinc finger protein 3	1.15878	1.14788	1.077	1.12789	0.0379165
Q9Y4C2	TCAF1	TRPM8 channel-associated factor 1	1.16811	1.11048	1.10493	1.12784	0.0240671
P11274	BCR	Breakpoint cluster region protein	1.11316	1.16932	1.09791	1.1268	0.0280915
Q86UU1	PHLDB1	Pleckstrin homology-like domain family B member 1	1.07676	1.16561	1.13668	1.12635	0.0403082
Q01167	FOXK2	Forkhead box protein K2	1.13709	1.10825	1.1336	1.12631	0.00513362
O94829	IPO13	Importin-13	1.12324	1.11421	1.13775	1.12507	0.00299209
O15355	PPM1G	Protein phosphatase 1G	1.15131	1.12493	1.09892	1.12505	0.0143156
Q9BXP2	SLC12A9	Solute carrier family 12 member 9	1.14407	1.14023	1.08804	1.12411	0.0205506
O43707	ACTN4	Alpha-actinin-4	1.09981	1.09899	1.17134	1.12338	0.0357633
Q93034	CUL5	Cullin-5	1.16966	1.10807	1.09229	1.12334	0.0347303
Q13435	SF3B2	Splicing factor 3B subunit 2	1.15348	1.10993	1.0996	1.121	0.0181136
Q96EE3	SEH1L	Nucleoporin SEH1	1.12964	1.08458	1.14507	1.11976	0.0221933
O75817	POP7	Ribonuclease P protein subunit p20	1.14038	1.14411	1.07185	1.11878	0.0369597
Q5VZK9	CARMIL1	F-actin-uncapping protein LRRC16A	1.14052	1.14921	1.06618	1.11864	0.0459547
Q9NWS8	RMND1	Required for meiotic nuclear division protein 1 homolog	1.09861	1.0966	1.15819	1.1178	0.0281813
Q14008	CKAP5	Cytoskeleton-associated protein 5	1.08651	1.15457	1.10878	1.11662	0.0282636
O75147	OBSL1	Obscurin-like protein 1	1.10903	1.08844	1.14932	1.1156	0.0230956
Q9UBV2	SEL1L	Protein sel-1 homolog 1	1.15115	1.0688	1.12571	1.11522	0.0418589
Q00534	CDK6	Cyclin-dependent kinase 6	1.13225	1.09852	1.11486	1.11521	0.00707029
Q13813	SPTAN1	Isoform 2 of Spectrin alpha chain, non-erythrocytic 1	1.15148	1.10183	1.08517	1.11283	0.0297791
Q6P3W7	SCYL2	SCY1-like protein 2	1.11611	1.13046	1.0878	1.11146	0.0124091
Q86VX9	MON1A	Vacuolar fusion protein MON1 homolog A	1.12386	1.12631	1.08251	1.11089	0.0160276
P09132	SRP19	Signal recognition particle 19 kDa protein	1.10474	1.13721	1.09066	1.11087	0.0151085
Q8WUD4	CCDC12	Coiled-coil domain-containing protein 12	1.1071	1.14163	1.08332	1.11068	0.0225973
Q8WWK9	CKAP2	Isoform 3 of Cytoskeleton-associated protein 2	1.09669	1.12039	1.11411	1.1104	0.0041001
Q9HD20	ATP13A1	Endoplasmic reticulum transmembrane helix translocase	1.1146	1.11472	1.09892	1.10942	0.00229156
Q8TAA9	VANGL1	Vang-like protein 1	1.07101	1.14567	1.11155	1.10941	0.0367744
Q9H7D7	WDR26	WD repeat-containing protein 26	1.12836	1.0777	1.12108	1.10905	0.020391
Q9UGJ1	TUBGCP4	Gamma-tubulin complex component 4	1.07079	1.14	1.11556	1.10878	0.032993
P24941	CDK2	Cyclin-dependent kinase 2	1.12629	1.09832	1.09936	1.10799	0.00711005
Q9H832	UBE2Z	Ubiquitin-conjugating enzyme E2 Z	1.10288	1.07197	1.14398	1.10627	0.0364241
Q9HB21	PLEKHA1	Pleckstrin homology domain-containing family A member 1	1.11461	1.06419	1.13916	1.10599	0.0407225
P50336	PPOX	Protoporphyrinogen oxidase	1.10582	1.07667	1.13307	1.10519	0.0231325
P50416	CPT1A	Carnitine O-palmitoyltransferase 1, liver isoform	1.14554	1.07599	1.09106	1.10419	0.0387292
O43491-4	EPB41L2	Band 4.1-like protein 2	1.06235	1.11242	1.1365	1.10376	0.0415674
Q13033	STRN3	Striatin-3	1.12092	1.12245	1.06683	1.1034	0.0298977
O14981	BTAF1	TATA-binding protein-associated factor 172	1.09069	1.1479	1.07153	1.10338	0.0458765
Q8WWH5	TRUB1	Pseudouridylate synthase TRUB1	1.1253	1.12193	1.06	1.10241	0.0403772
P27635	RPL10	Large ribosomal subunit protein uL16	1.09974	1.09789	1.10737	1.10167	0.000813449
Q9UHQ9	CYB5R1	NADH-cytochrome b5 reductase 1	1.06155	1.13278	1.1087	1.10101	0.0403159
Q9NUQ8	ABCF3	ATP-binding cassette sub-family F member 3	1.11426	1.12234	1.06258	1.09973	0.0334705
Q9BWS9	CHID1	Chitinase domain-containing protein 1	1.14259	1.08429	1.07035	1.09908	0.0464322
Q96BJ3	AIDA	Axin interactor, dorsalization-associated protein	1.07902	1.13139	1.08339	1.09793	0.0281071
Q9Y4F5	CEP170B	Centrosomal protein of 170 kDa protein B	1.0627	1.09073	1.13804	1.09716	0.0475748
Q9P0J7	KCMF1	E3 ubiquitin-protein ligase KCMF1	1.06685	1.10329	1.1195	1.09655	0.0250261
Q96IW7	SEC22A	Vesicle-trafficking protein SEC22a	1.09463	1.10551	1.08768	1.09594	0.00290936
P61966	AP1S1	AP-1 complex subunit sigma-1A	1.10109	1.13099	1.05573	1.09594	0.0482603
Q96T76	MMS19	MMS19 nucleotide excision repair protein homolog	1.05876	1.1149	1.11362	1.09576	0.0353684
Q16698	DECR1	2,4-dienoyl-CoA reductase [(3E)-enoyl-CoA-producing], mitochondrial	1.06774	1.12787	1.08995	1.09519	0.0323636
Q9UBB4	ATXN10	Ataxin-10	1.09715	1.10512	1.08329	1.09518	0.00445979
P19793	RXRB	Retinoic acid receptor RXR-beta	1.13677	1.07864	1.0688	1.09473	0.0466354
O60343	TBC1D4	TBC1 domain family member 4	1.07227	1.11009	1.09878	1.09372	0.0140026
Q9UIA9	XPO7	Exportin-7	1.0796	1.09458	1.1066	1.09359	0.00689308
Q9BX46	RBM24	RNA-binding protein 24	1.09766	1.06639	1.1113	1.09178	0.0203396
P50851	LRBA	Isoform 2 of Lipopolysaccharide-responsive and beige-like anchor protein	1.10502	1.06527	1.1047	1.09166	0.0201021
Q14139	UBE4A	Ubiquitin conjugation factor E4 A	1.08469	1.08927	1.10082	1.0916	0.00273528
P51665	PSMD7	26S proteasome non-ATPase regulatory subunit 7	1.0703	1.11531	1.08488	1.09016	0.0209431
Q92888	ARHGEF1	Isoform 3 of Rho guanine nucleotide exchange factor 1	1.05738	1.12098	1.0902	1.08952	0.0395966
P42858	HTT	Huntingtin	1.12544	1.05878	1.08335	1.08919	0.0444652
Q9Y606	PUS1	Pseudouridylate synthase 1 homolog	1.06213	1.12691	1.07515	1.08807	0.0469409
Q6P1R4	DUS1L	tRNA-dihydrouridine(16/17) synthase [NAD(P)(+)]-like	1.06428	1.09118	1.09972	1.08506	0.0153987
Q9NXC5	MIOS	GATOR complex protein MIOS	1.06242	1.11461	1.07649	1.08451	0.0323842
P67812	SEC11A	Signal peptidase complex catalytic subunit SEC11A	1.11731	1.05827	1.07789	1.08449	0.0397143
P00387	CYB5R3	NADH-cytochrome b5 reductase 3	1.07931	1.07679	1.09571	1.08394	0.00495469
A1X283	SH3PXD2B	SH3 and PX domain-containing protein 2B	1.05616	1.11151	1.08328	1.08365	0.0346149
Q27J81	INF2	Inverted formin-2	1.07706	1.08513	1.08439	1.08219	0.000981109
Q9Y679	AUP1	Lipid droplet-regulating VLDL assembly factor AUP1	1.05771	1.0859	1.10248	1.08203	0.0244558
P43304	GPD2	Glycerol-3-phosphate dehydrogenase, mitochondrial	1.11391	1.07009	1.05831	1.08077	0.04117
A5YKK6	CNOT1	CCR4-NOT transcription complex subunit 1	1.05677	1.10001	1.08456	1.08045	0.0238438
Q9BW27	NUP85	Nuclear pore complex protein Nup85	1.09168	1.05874	1.08951	1.07998	0.0172283
Q12792	TWF1	Twinfilin-1	1.06212	1.10572	1.07146	1.07977	0.0265175
Q96Q15	SMG1	Serine/threonine-protein kinase SMG1	1.11422	1.06035	1.06446	1.07968	0.0441168
Q16543	CDC37	Hsp90 co-chaperone Cdc37	1.08236	1.08951	1.06569	1.07918	0.00785024
Q9BTC0	DIDO1	Death-inducer obliterator 1	1.06058	1.08724	1.089	1.07894	0.0132956
Q7Z4S6	KIF21A	Kinesin-like protein KIF21A	1.05623	1.07115	1.10867	1.07868	0.037139
O75569	PRKRA	Interferon-inducible double-stranded RNA-dependent protein kinase activator A	1.04737	1.10413	1.08232	1.07794	0.0421647
Q12931	TRAP1	Heat shock protein 75 kDa, mitochondrial	1.0898	1.04583	1.09786	1.07783	0.0405443
Q9C0E2	XPO4	Exportin-4	1.05262	1.09656	1.07983	1.07634	0.0270071
P48735	IDH2	Isocitrate dehydrogenase [NADP], mitochondrial	1.08021	1.09757	1.05079	1.07619	0.0306482
Q9HAU0	PLEKHA5	Pleckstrin homology domain-containing family A member 5	1.08264	1.05146	1.09187	1.07533	0.0253508
O94903	PLPBP	Pyridoxal phosphate homeostasis protein	1.04772	1.07429	1.09675	1.07292	0.0357501
Q96K76	USP47	Isoform 4 of Ubiquitin carboxyl-terminal hydrolase 47	1.06005	1.06037	1.09801	1.07281	0.0286748
P61106	RAB14	Ras-related protein Rab-14	1.07435	1.07595	1.06745	1.07258	0.00128984
Q92616	GCN1	Stalled ribosome sensor GCN1	1.08384	1.07647	1.05573	1.07201	0.0133793
Q15904	ATP6AP1	V-type proton ATPase subunit S1	1.05772	1.10086	1.05665	1.07174	0.0388225
P85298	ARHGAP8	Rho GTPase-activating protein 8	1.07471	1.04987	1.08837	1.07098	0.0242828
Q9BVM2	DPCD	Protein DPCD	1.09785	1.05699	1.05639	1.07041	0.035949
O15294	OGT	UDP-N-acetylglucosamine--peptide N-acetylglucosaminyltransferase 110 kDa subunit	1.05174	1.07201	1.08622	1.06999	0.0198274
Q9H9A6	LRRC40	Leucine-rich repeat-containing protein 40	1.08882	1.05467	1.05711	1.06687	0.0260143
Q9UK61	TASOR	Protein TASOR	1.05983	1.09451	1.0457	1.06668	0.0441834
Q9BQ69	MACROD1	ADP-ribose glycohydrolase MACROD1	1.05932	1.07867	1.05496	1.06432	0.01259
P62906	RPL10A	Large ribosomal subunit protein uL1	1.05288	1.06686	1.07174	1.06382	0.0077463
Q8NFF5	FLAD1	FAD synthase	1.08228	1.03901	1.06741	1.0629	0.0383845
Q6P1J9	CDC73	Parafibromin	1.06412	1.06969	1.04144	1.05842	0.0211777
P18077	RPL35A	Large ribosomal subunit protein eL33	1.04389	1.05284	1.07812	1.05828	0.0295681
O00291	HIP1R	Huntingtin-interacting protein 1-related protein	1.07022	1.04044	1.06235	1.05767	0.0230355
P56270	MAZ	Isoform 2 of Myc-associated zinc finger protein	1.04532	1.06908	1.05796	1.05745	0.0139732
P34949	MPI	Mannose-6-phosphate isomerase	1.05785	1.06175	1.04884	1.05614	0.00460614
Q7L590	MCM10	Protein MCM10 homolog	1.07016	1.03679	1.05289	1.05328	0.0311814
P14678	SNRPB	Small nuclear ribonucleoprotein-associated proteins B and B'	1.04051	1.06775	1.04571	1.05132	0.0254545
O95239	KIF4A	Chromosome-associated kinesin KIF4A	1.04147	1.07084	1.03904	1.05045	0.0386809
A2RRP1	NBAS	NBAS subunit of NRZ tethering complex	1.06332	1.04089	1.04283	1.04901	0.0207556
Q9NQW6	ANLN	Anillin	1.04962	1.02927	1.06516	1.04802	0.0437985
Q8TB61	SLC35B2	Adenosine 3'-phospho 5'-phosphosulfate transporter 1	1.04786	1.03514	1.04785	1.04361	0.00931477
Q96QK1	VPS35	Vacuolar protein sorting-associated protein 35	1.04554	1.054	1.02909	1.04287	0.0278907
Q9UI10	EIF2B4	Isoform 3 of Translation initiation factor eIF-2B subunit delta	1.02534	1.05025	1.0501	1.0419	0.0368989
Q9NX20	MRPL16	Large ribosomal subunit protein uL16m	1.06022	1.02744	1.03773	1.04179	0.0496691
Q14166	TTLL12	Tubulin--tyrosine ligase-like protein 12	1.02998	1.04639	1.04484	1.0404	0.0163595
Q15650	TRIP4	Activating signal cointegrator 1	1.03783	1.02956	1.05356	1.04032	0.0291479
P23634	ATP2B4	Plasma membrane calcium-transporting ATPase 4	1.04026	1.04226	1.02835	1.03696	0.0135306
Q5W111	SPRYD7	SPRY domain-containing protein 7	1.02204	1.03632	1.04225	1.03353	0.0305367
Q86XI2	NCAPG2	Condensin-2 complex subunit G2	1.03741	1.01998	1.04149	1.03296	0.0377948
P33992	MCM5	DNA replication licensing factor MCM5	1.02694	1.03884	1.02802	1.03127	0.0144655
Q15645	TRIP13	Pachytene checkpoint protein 2 homolog	1.02233	1.02691	1.02832	1.02585	0.0048438
Q8TC12	RDH11	Retinol dehydrogenase 11	1.01618	1.03092	1.0185	1.02187	0.0411504

## Sheet: Tab2.BL vs Spatial reference
Tab 2. ERM proteome identified under Blue light condition. Spatial references are used as negative controls. 3 replicates, average ratio and P-value are shown.
Protein.Ids	Genes	Description	replicate1	replicate2	replicate3	average	P-value
Q9BQP9	BPIFA3	BPI fold-containing family A member 3	27.6683	16.2421	17.573	20.4945	0.00567729
P61626	LYZ	Lysozyme C	4.17422	5.87866	3.75457	4.60248	0.00516793
P06702	S100A9	Protein S100-A9	4.72568	5.27553	2.39538	4.1322	0.0238403
P31151	S100A7	Protein S100-A7	5.21853	2.4532	4.35188	4.00787	0.0211408
P05109	S100A8	Protein S100-A8	4.41344	4.45645	2.63556	3.83515	0.00913206
P60468	SEC61B	Protein transport protein Sec61 subunit beta	2.04096	3.66742	4.99093	3.56644	0.0396109
Q9NZT1	CALML5	Calmodulin-like protein 5	3.25064	3.24029	1.54304	2.67799	0.0416829
Q96BF6	NACC2	Nucleus accumbens-associated protein 2	1.87508	3.20163	2.54417	2.54029	0.0158351
Q9UHK0	NUFIP1	FMR1-interacting protein NUFIP1	1.83065	1.6904	2.75981	2.09362	0.0311041
Q9Y4Y9	LSM5	U6 snRNA-associated Sm-like protein LSm5	1.36705	2.07415	2.45474	1.96531	0.0388116
P05156	CFI	Complement factor I	2.02102	1.4964	2.31558	1.94433	0.016933
P23490	LORICRIN	Loricrin	2.0279	2.21577	1.57975	1.94114	0.00755136
Q8NCR6-3	SPMIP6	Isoform 3 of Sperm microtubule inner protein 6	2.11637	1.67177	2.01332	1.93382	0.00225158
Q9H9Y2	RPF1	Ribosome production factor 1	2.31762	1.88016	1.54228	1.91335	0.015228
P01876	IGHA1	Immunoglobulin heavy constant alpha 1	2.03942	2.10112	1.52707	1.8892	0.00811761
Q96RQ3	MCCC1	Methylcrotonoyl-CoA carboxylase subunit alpha, mitochondrial	1.5577	1.72481	2.32052	1.86767	0.0199818
P11498	PC	Pyruvate carboxylase, mitochondrial	1.70104	1.72509	2.12608	1.85074	0.00350038
Q9NRR6	INPP5E	Phosphatidylinositol polyphosphate 5-phosphatase type IV	1.85711	1.48105	2.0994	1.81252	0.0106844
Q12816	TRO	Trophinin	2.0831	1.5531	1.78826	1.80816	0.00620782
O95478	NSA2	Ribosome biogenesis protein NSA2 homolog	2.20679	1.66732	1.45442	1.77618	0.0256642
Q6NSI4	RADX	RPA-related protein RADX	2.24323	1.555	1.52089	1.77304	0.0303488
Q3KP66	INAVA	Innate immunity activator protein	2.00528	1.59064	1.66894	1.75495	0.00403861
P05166	PCCB	Propionyl-CoA carboxylase beta chain, mitochondrial	1.5898	1.4873	2.18143	1.75285	0.0253484
Q9UBK8	MTRR	Methionine synthase reductase	1.7148	1.78731	1.74099	1.7477	3.85562e-06
Q13155-2	AIMP2	Aminoacyl tRNA synthase complex-interacting multifunctional protein 2	2.0625	1.46405	1.68511	1.73722	0.0134809
O60779	SLC19A2	Thiamine transporter 1	1.95606	1.68354	1.55058	1.73006	0.00361577
Q6IE81	JADE1	Protein Jade-1	1.75362	2.06579	1.33933	1.71958	0.0267798
Q9BTV6	DPH7	Diphthine methyltransferase	1.70944	1.57153	1.87746	1.71948	0.00124308
O75368	SH3BGRL	Adapter SH3BGRL	1.94185	1.52358	1.677	1.71414	0.00427032
Q92804	TAF15	TATA-binding protein-associated factor 2N	1.59623	1.85412	1.69079	1.71371	0.00069219
Q03692	COL10A1	Collagen alpha-1(X) chain	1.44591	1.99454	1.66814	1.70286	0.0115867
P35579	MYH9	Myosin-9	2.00831	1.66869	1.41416	1.69705	0.0154722
P35580	MYH10	Myosin-10	1.81815	1.81575	1.42735	1.68708	0.00612584
Q6ICB0	DESI1	Desumoylating isopeptidase 1	1.69222	2.03121	1.31438	1.67927	0.0304725
Q8WVK2	SNRNP27	U4/U6.U5 small nuclear ribonucleoprotein 27 kDa protein	1.4626	1.44406	2.09108	1.66592	0.0351351
Q9NP64	ZCCHC17	Zinc finger CCHC domain-containing protein 17	1.79949	1.70902	1.39657	1.63503	0.00650402
Q17RN3	FAM98C	Protein FAM98C	1.73648	1.32994	1.83315	1.63319	0.014767
Q7L014	DDX46	Probable ATP-dependent RNA helicase DDX46	1.461	1.38483	2.04794	1.63126	0.0394267
P01591	JCHAIN	Immunoglobulin J chain	1.55482	1.45675	1.87228	1.62795	0.00745099
Q9NXL9	MCM9	DNA helicase MCM9	1.65801	1.54255	1.66034	1.6203	9.02399e-05
Q86SZ2	TRAPPC6B	Trafficking protein particle complex subunit 6B	1.75022	1.30233	1.80322	1.61859	0.0176352
Q9UQ35	SRRM2	Serine/arginine repetitive matrix protein 2	1.82612	1.42652	1.59473	1.61579	0.00602099
P51991-2	HNRNPA3	Heterogeneous nuclear ribonucleoprotein A3	1.66226	1.39939	1.78249	1.61471	0.0055641
Q13247	SRSF6	Serine/arginine-rich splicing factor 6	1.74287	1.52957	1.52956	1.60067	0.00107552
Q96E39	RBMXL1	RNA binding motif protein, X-linked-like-1	1.9763	1.50777	1.31399	1.59935	0.0380797
A6NNL5	C15orf61	Uncharacterized protein C15orf61	1.25461	1.85759	1.64737	1.58652	0.0293981
Q9BVP2	GNL3	Guanine nucleotide-binding protein-like 3	1.81102	1.46648	1.4717	1.58307	0.00690929
Q7RTV0	PHF5A	PHD finger-like domain-containing protein 5A	1.27326	1.59995	1.82385	1.56569	0.0240437
Q86YQ8	CPNE8	Copine-8	1.403	1.78136	1.49684	1.5604	0.00789292
P62995	TRA2B	Transformer-2 protein homolog beta	1.65184	1.53994	1.47261	1.5548	0.000446088
Q13242	SRSF9	Serine/arginine-rich splicing factor 9	1.68558	1.40326	1.57316	1.554	0.0025096
Q9BRT6	LLPH	Protein LLP homolog	1.26343	1.8721	1.50389	1.54647	0.036663
A0AVF1	IFT56	Intraflagellar transport protein 56	1.83856	1.36088	1.43942	1.54629	0.0209449
Q96AY2	EME1	Crossover junction endonuclease EME1	1.63018	1.35991	1.60877	1.53295	0.0035587
Q68DK2	ZFYVE26	Zinc finger FYVE domain-containing protein 26	1.67905	1.43071	1.48526	1.53167	0.00212781
Q9NUL7	DDX28	Probable ATP-dependent RNA helicase DDX28	1.3444	1.9105	1.33813	1.53101	0.0488887
O15213	WDR46	WD repeat-containing protein 46	1.78526	1.4898	1.29584	1.52364	0.0212036
Q12772	SREBF2	Sterol regulatory element-binding protein 2	1.2069	1.7231	1.61096	1.51365	0.0305945
P04637	TP53	Cellular tumor antigen p53	1.74993	1.27417	1.50047	1.50819	0.0208575
Q15139	PRKD1	Serine/threonine-protein kinase D1	1.41061	1.72431	1.35799	1.49764	0.0121394
Q96HA7	TONSL	Tonsoku-like protein	1.73669	1.22054	1.52784	1.49502	0.029867
Q9NV06	DCAF13	DDB1- and CUL4-associated factor 13	1.66488	1.47947	1.31934	1.4879	0.00812003
Q9H8H2	DDX31	Probable ATP-dependent RNA helicase DDX31	1.67463	1.33231	1.45276	1.48657	0.00831954
Q7Z794	KRT77	Keratin, type II cytoskeletal 1b	1.49632	1.77379	1.18787	1.486	0.0453776
P18583-6	SON	Isoform D of Protein SON	1.70678	1.20034	1.54812	1.48508	0.0315694
Q7Z333	SETX	Probable helicase senataxin	1.7406	1.45489	1.25483	1.48344	0.0265422
Q07955	SRSF1	Serine/arginine-rich splicing factor 1	1.6294	1.46041	1.3605	1.48344	0.00352403
Q92545	TMEM131	Transmembrane protein 131	1.32602	1.47605	1.64599	1.48269	0.00641666
P51530	DNA2	DNA replication ATP-dependent helicase/nuclease DNA2	1.72965	1.22307	1.48614	1.47962	0.0305324
Q9NWB6	ARGLU1	Arginine and glutamate-rich protein 1	1.60267	1.34736	1.48454	1.47819	0.00291989
Q8WWV3	RTN4IP1	Reticulon-4-interacting protein 1, mitochondrial	1.40423	1.49786	1.53215	1.47808	0.000235156
Q96MX3	ZNF48	Zinc finger protein 48	1.41861	1.44816	1.56307	1.47661	0.000414349
Q9UM13	ANAPC10	Anaphase-promoting complex subunit 10	1.58283	1.20001	1.639	1.47395	0.0263843
Q86Y07	VRK2	Serine/threonine-protein kinase VRK2	1.49141	1.51028	1.41774	1.47314	7.42881e-05
P02768	ALB	Albumin	1.56639	1.4399	1.40544	1.47058	0.000653535
O14640	DVL1	Segment polarity protein dishevelled homolog DVL-1	1.71368	1.4457	1.25226	1.47055	0.0245079
Q9Y4I1	MYO5A	Unconventional myosin-Va	1.51267	1.53973	1.33963	1.46401	0.00177612
Q8TBR7	TLCD3A	TLC domain-containing protein 3A	1.23268	1.43162	1.72088	1.46172	0.031149
Q13823	GNL2	Nucleolar GTP-binding protein 2	1.58743	1.39447	1.39233	1.45808	0.00209838
P00374	DHFR	Dihydrofolate reductase	1.67682	1.2614	1.42431	1.45418	0.0198038
P62847	RPS24	Small ribosomal subunit protein eS24	1.52192	1.34796	1.49199	1.45395	0.00107279
Q03188	CENPC	Centromere protein C	1.53567	1.43333	1.39169	1.45356	0.00044779
Q96E29	MTERF3	Transcription termination factor 3, mitochondrial	1.64394	1.5475	1.16484	1.45209	0.0365663
Q9NYH9	UTP6	U3 small nucleolar RNA-associated protein 6 homolog	1.55214	1.45694	1.34156	1.45021	0.0017832
P84103	SRSF3	Serine/arginine-rich splicing factor 3	1.46989	1.39598	1.48312	1.44966	7.74287e-05
P01615	IGKV2-28	Immunoglobulin kappa variable 2-28	1.50711	1.19636	1.64391	1.44912	0.0274795
Q9UJC5	SH3BGRL2	SH3 domain-binding glutamic acid-rich-like protein 2	1.53743	1.2068	1.6008	1.44834	0.0213837
Q9UHA3	RSL24D1	Probable ribosome biogenesis protein RLP24	1.63677	1.41647	1.29136	1.4482	0.0113418
P50749	RASSF2	Ras association domain-containing protein 2	1.52235	1.58945	1.22706	1.44629	0.0160057
P83881	RPL36A	Large ribosomal subunit protein eL42	1.57891	1.43337	1.32354	1.44527	0.00383408
Q13243	SRSF5	Serine/arginine-rich splicing factor 5	1.31253	1.33548	1.67203	1.44001	0.0193219
O60427	FADS1	Acyl-CoA (8-3)-desaturase	1.4663	1.46073	1.3789	1.43531	0.000103501
Q14202	ZMYM3	Zinc finger MYM-type protein 3	1.60198	1.274	1.42739	1.43446	0.0101409
Q9NY93	DDX56	Probable ATP-dependent RNA helicase DDX56	1.6176	1.33914	1.33128	1.42934	0.0103394
P38432	COIL	Coilin	1.6149	1.33277	1.33839	1.42869	0.0100039
Q9P2J3	KLHL9	Kelch-like protein 9	1.55558	1.39152	1.33874	1.42861	0.00278507
Q8WUU5	GATAD1	GATA zinc finger domain-containing protein 1	1.64083	1.18982	1.44957	1.42674	0.0309309
P62910	RPL32	Large ribosomal subunit protein eL32	1.39662	1.45492	1.42656	1.42604	1.44668e-05
Q92781	RDH5	Retinol dehydrogenase 5	1.43433	1.44162	1.39778	1.42458	6.20805e-06
P09104	ENO2	Gamma-enolase	1.29184	1.32077	1.65636	1.42299	0.0224388
Q8IVV7	GID4	Glucose-induced degradation protein 4 homolog	1.48791	1.55225	1.22461	1.42159	0.0136248
P10768	ESD	S-formylglutathione hydrolase	1.23402	1.44516	1.58355	1.42091	0.0143571
Q8WVC6	DCAKD	Dephospho-CoA kinase domain-containing protein	1.64429	1.23979	1.37268	1.41892	0.0244667
Q8NDT2	RBM15B	Putative RNA-binding protein 15B	1.64542	1.30864	1.3	1.41802	0.0212865
Q9BZE4	GTPBP4	GTP-binding protein 4	1.69461	1.29945	1.24955	1.41453	0.0421953
Q14690	PDCD11	Protein RRP5 homolog	1.69388	1.2512	1.29734	1.41414	0.0420731
Q9NWT8	AURKAIP1	Small ribosomal subunit protein mS38	1.38515	1.34195	1.50023	1.40911	0.000977981
Q8IY81	FTSJ3	pre-rRNA 2'-O-ribose RNA methyltransferase FTSJ3	1.60181	1.21698	1.40125	1.40668	0.0215856
P18583	SON	Isoform D of Protein SON	1.6191	1.23884	1.35618	1.40471	0.0227592
O60508	CDC40	Pre-mRNA-processing factor 17	1.35147	1.47516	1.38654	1.40439	0.000389802
Q04837	SSBP1	Single-stranded DNA-binding protein, mitochondrial	1.56708	1.32867	1.31569	1.40381	0.00780918
Q9H6R4	NOL6	Nucleolar protein 6	1.58299	1.3677	1.2607	1.4038	0.013046
Q8TED0	UTP15	U3 small nucleolar RNA-associated protein 15 homolog	1.5474	1.37639	1.28597	1.40325	0.0062516
P15104	GLUL	Glutamine synthetase	1.34904	1.3403	1.51357	1.40097	0.00206226
Q16629	SRSF7	Serine/arginine-rich splicing factor 7	1.33709	1.3641	1.49832	1.39984	0.00131152
Q9Y3C1	NOP16	Nucleolar protein 16	1.47648	1.40223	1.31393	1.39755	0.00106888
O75531	BANF1	Barrier-to-autointegration factor	1.34872	1.36354	1.477	1.39642	0.000611456
Q13595	TRA2A	Transformer-2 protein homolog alpha	1.50673	1.40508	1.27678	1.39619	0.00399069
Q5K4L6	SLC27A3	Long-chain fatty acid transport protein 3	1.18834	1.56724	1.43115	1.39558	0.0233822
Q13085	ACACA	Acetyl-CoA carboxylase 1	1.40438	1.34009	1.4421	1.39552	0.000185685
Q6P2C0	WDR93	WD repeat-containing protein 93	1.44036	1.29725	1.444	1.39387	0.00123313
Q96JN8	NEURL4	Neuralized-like protein 4	1.61424	1.2346	1.33111	1.39331	0.0259937
Q8WZ42	TTN	Isoform 12 of Titin	1.34303	1.31714	1.51347	1.39121	0.00314598
Q96IZ7	RSRC1	Serine/Arginine-related protein 53	1.31452	1.26632	1.57343	1.38476	0.0156705
Q05519	SRSF11	Serine/arginine-rich splicing factor 11	1.37653	1.29793	1.47633	1.3836	0.00175096
O00257	CBX4	E3 SUMO-protein ligase CBX4	1.40663	1.24998	1.4904	1.38234	0.00559241
Q96PV6	LENG8	Leukocyte receptor cluster member 8	1.50706	1.35979	1.27851	1.38179	0.00465811
Q8N653	LZTR1	Leucine-zipper-like transcriptional regulator 1	1.42587	1.49597	1.22037	1.38074	0.0100008
Q7Z494	NPHP3	Nephrocystin-3	1.35682	1.54435	1.24055	1.38058	0.0126428
Q9P275	USP36	Ubiquitin carboxyl-terminal hydrolase 36	1.60739	1.23325	1.29433	1.37833	0.0309418
Q9Y5Y5	PEX16	Peroxisomal membrane protein PEX16	1.15108	1.4146	1.56845	1.37804	0.0361453
Q96GQ7	DDX27	Probable ATP-dependent RNA helicase DDX27	1.53481	1.28332	1.31418	1.37744	0.00886436
Q9C0D4	ZNF518B	Zinc finger protein 518B	1.34101	1.49174	1.29923	1.37733	0.00296735
Q96HS1	PGAM5	Serine/threonine-protein phosphatase PGAM5, mitochondrial	1.59017	1.25533	1.28203	1.37584	0.0249394
P22626	HNRNPA2B1	Heterogeneous nuclear ribonucleoproteins A2/B1	1.38289	1.27171	1.46473	1.37311	0.00262466
P27708	CAD	CAD protein	1.54326	1.20403	1.36816	1.37182	0.0191673
O94808	GFPT2	Glutamine--fructose-6-phosphate aminotransferase [isomerizing] 2	1.42301	1.29804	1.3912	1.37075	0.000587074
Q92466	DDB2	DNA damage-binding protein 2	1.42757	1.33664	1.34134	1.36851	0.000238018
Q08170	SRSF4	Serine/arginine-rich splicing factor 4	1.50305	1.26314	1.33848	1.36822	0.00652412
P48730	CSNK1D	Casein kinase I isoform delta	1.44528	1.38579	1.27338	1.36815	0.00186808
P09651	HNRNPA1	Heterogeneous nuclear ribonucleoprotein A1	1.40744	1.20799	1.48836	1.36793	0.0115429
O75607	NPM3	Nucleoplasmin-3	1.40883	1.3	1.39217	1.367	0.000410458
Q6RFH5	WDR74	WD repeat-containing protein 74	1.42061	1.46309	1.21222	1.36531	0.00922325
O43166	SIPA1L1	Signal-induced proliferation-associated 1-like protein 1	1.44313	1.48775	1.16494	1.36527	0.0224176
O15226	NKRF	NF-kappa-B-repressing factor	1.604	1.19405	1.29276	1.36361	0.0422444
E9PRG8	C11orf98	Uncharacterized protein C11orf98	1.49833	1.22452	1.36671	1.36319	0.0100782
Q8TDN6	BRIX1	Ribosome biogenesis protein BRX1 homolog	1.52138	1.28928	1.27822	1.36296	0.0101946
P98179	RBM3	RNA-binding protein 3	1.20535	1.34785	1.52988	1.36103	0.0183935
Q9BRS2	RIOK1	Serine/threonine-protein kinase RIO1	1.3744	1.41546	1.29051	1.36012	0.000609205
Q6DKI1	RPL7L1	Ribosomal protein uL30-like	1.43373	1.34594	1.29852	1.3594	0.000817688
P17936	IGFBP3	Insulin-like growth factor-binding protein 3	1.13398	1.38816	1.5557	1.35928	0.0427869
Q66PJ3	ARL6IP4	ADP-ribosylation factor-like protein 6-interacting protein 4	1.34255	1.23281	1.49626	1.35721	0.00948069
P62854	RPS26	Small ribosomal subunit protein eS26	1.31058	1.24732	1.51315	1.35702	0.0112208
P02788	LTF	Lactotransferrin	1.41184	1.45708	1.19844	1.35579	0.0111497
Q14674	ESPL1	Separin	1.40428	1.1781	1.48476	1.35572	0.0179154
O43731	KDELR3	ER lumen protein-retaining receptor 3	1.19117	1.38316	1.48604	1.35346	0.0149691
P22087	FBL	rRNA 2'-O-methyltransferase fibrillarin	1.48109	1.24404	1.3352	1.35344	0.00688714
P16219	ACADS	Short-chain specific acyl-CoA dehydrogenase, mitochondrial	1.41341	1.34986	1.29389	1.35239	0.000519234
O75494	SRSF10	Serine/arginine-rich splicing factor 10	1.55056	1.29257	1.21328	1.35214	0.0258514
Q9Y5V3	MAGED1	Melanoma-associated antigen D1	1.51017	1.24234	1.30209	1.35153	0.0123424
Q9NYF8	BCLAF1	Isoform 3 of Bcl-2-associated transcription factor 1	1.33323	1.23834	1.48032	1.35063	0.00759169
Q969X6	UTP4	U3 small nucleolar RNA-associated protein 4 homolog	1.5276	1.25378	1.27016	1.35051	0.0167751
Q96LL9	DNAJC30	DnaJ homolog subfamily C member 30, mitochondrial	1.29519	1.19465	1.55984	1.34989	0.0325082
Q96AK3	APOBEC3B	DNA dC->dU-editing enzyme APOBEC-3B	1.33855	1.17501	1.53556	1.34971	0.028433
O43818	RRP9	U3 small nucleolar RNA-interacting protein 2	1.45448	1.31185	1.27815	1.34816	0.0029871
Q14692	BMS1	Ribosome biogenesis protein BMS1 homolog	1.5354	1.25882	1.24034	1.34486	0.0224779
Q8IZT6	ASPM	Abnormal spindle-like microcephaly-associated protein	1.57209	1.18336	1.27622	1.34389	0.042641
Q8N2M8	CLASRP	CLK4-associating serine/arginine rich protein	1.31466	1.32611	1.38998	1.34358	0.000125903
P07477	PRSS1	Serine protease 1	1.52713	1.136	1.36716	1.34343	0.0389725
Q9Y5J1	UTP18	U3 small nucleolar RNA-associated protein 18 homolog	1.45174	1.26322	1.31493	1.3433	0.00364488
Q9GZR7	DDX24	ATP-dependent RNA helicase DDX24	1.5066	1.30229	1.21456	1.34115	0.0169147
Q96BW9	TAMM41	Phosphatidate cytidylyltransferase, mitochondrial	1.19813	1.53182	1.29279	1.34091	0.0264484
Q8TCF1	ZFAND1	AN1-type zinc finger protein 1	1.38691	1.41244	1.2231	1.34082	0.00454807
Q9H8H0	NOL11	Nucleolar protein 11	1.36305	1.33491	1.32068	1.33955	1.07506e-05
Q9BU76	MMTAG2	Multiple myeloma tumor-associated protein 2	1.48817	1.20926	1.32087	1.33944	0.0138278
Q9BZE2	PUS3	tRNA pseudouridine(38/39) synthase	1.4611	1.43526	1.12021	1.33886	0.0364878
P62979	RPS27A	Ubiquitin-ribosomal protein eS31 fusion protein	1.28703	1.37954	1.34706	1.33788	0.000237961
Q8N4B1	PHETA1	Sesquipedalian-1	1.14502	1.41918	1.44826	1.33749	0.0250383
Q96GA3	LTV1	Protein LTV1 homolog	1.25185	1.20855	1.55129	1.33723	0.0352029
Q5TCZ1	SH3PXD2A	SH3 and PX domain-containing protein 2A	1.2014	1.23549	1.56983	1.33557	0.0461646
O00767	SCD	Stearoyl-CoA desaturase	1.27028	1.39271	1.34199	1.33499	0.000704245
Q96Q05	TRAPPC9	Trafficking protein particle complex subunit 9	1.48411	1.32912	1.18673	1.33332	0.0178153
Q8N584	TTC39C	Tetratricopeptide repeat protein 39C	1.19699	1.53905	1.2626	1.33288	0.0336636
Q9BWN1	PRR14	Proline-rich protein 14	1.4521	1.14268	1.40306	1.33261	0.0257212
Q8IWA0	WDR75	WD repeat-containing protein 75	1.38741	1.22898	1.37967	1.33202	0.00299383
Q9UHB4	NDOR1	NADPH-dependent diflavin oxidoreductase 1	1.31776	1.22844	1.44916	1.33179	0.00662516
Q9H2Y7	ZNF106	Zinc finger protein 106	1.2725	1.2579	1.46369	1.33136	0.0075003
P48553	TRAPPC10	Trafficking protein particle complex subunit 10	1.36745	1.32988	1.28885	1.32872	0.000132139
Q9UHI6	DDX20	Probable ATP-dependent RNA helicase DDX20	1.41481	1.11463	1.45241	1.32728	0.0375792
Q13427	PPIG	Peptidyl-prolyl cis-trans isomerase G	1.40223	1.29611	1.28179	1.32671	0.00100415
P51991	HNRNPA3	Heterogeneous nuclear ribonucleoprotein A3	1.36424	1.21893	1.39576	1.32631	0.00390106
O75460	ERN1	Serine/threonine-protein kinase/endoribonuclease IRE1	1.35007	1.42183	1.20664	1.32618	0.00671567
Q13310	PABPC4	Polyadenylate-binding protein 4	1.1715	1.41074	1.39507	1.32577	0.0135202
Q9H981	ACTR8	Actin-related protein 8	1.30967	1.25433	1.40782	1.32394	0.00195341
Q6NW34	NEPRO	Nucleolus and neural progenitor protein	1.48076	1.15986	1.33099	1.32387	0.0250422
Q99814	EPAS1	Endothelial PAS domain-containing protein 1	1.43141	1.11079	1.42601	1.32273	0.0382121
Q9Y6N1	COX11	Cytochrome c oxidase assembly protein COX11, mitochondrial	1.5267	1.2685	1.17269	1.32263	0.0379607
Q8N3C0	ASCC3	Activating signal cointegrator 1 complex subunit 3	1.39375	1.25856	1.31479	1.32237	0.00119322
Q5QJE6	DNTTIP2	Deoxynucleotidyltransferase terminal-interacting protein 2	1.51165	1.21766	1.23613	1.32181	0.0276543
Q5VYS8	TUT7	Terminal uridylyltransferase 7	1.29526	1.31092	1.35576	1.32065	6.00452e-05
Q86SQ9	DHDDS	Dehydrodolichyl diphosphate synthase complex subunit DHDDS	1.12028	1.39909	1.4405	1.31996	0.0334725
Q9UJX4	ANAPC5	Anaphase-promoting complex subunit 5	1.4056	1.28793	1.26567	1.31974	0.00181044
Q9BSC4	NOL10	Nucleolar protein 10	1.498	1.16805	1.27968	1.31524	0.0312742
Q5XG87	TENT4A	Terminal nucleotidyltransferase 4A	1.41375	1.24608	1.28422	1.31468	0.00343905
P48059	LIMS1	Isoform 2 of LIM and senescent cell antigen-like-containing domain protein 1	1.32103	1.34092	1.27784	1.31326	7.31581e-05
Q5BKZ1	ZNF326	DBIRD complex subunit ZNF326	1.48079	1.13128	1.32741	1.31316	0.0363575
Q05932	FPGS	Folylpolyglutamate synthase, mitochondrial	1.39662	1.31321	1.22797	1.3126	0.00302476
Q9NWT1	PAK1IP1	p21-activated protein kinase-interacting protein 1	1.36377	1.23407	1.33965	1.3125	0.00142518
Q8NEM7	SUPT20H	Transcription factor SPT20 homolog	1.36647	1.1589	1.4097	1.31169	0.0157796
Q2TAZ0	ATG2A	Autophagy-related protein 2 homolog A	1.39554	1.13483	1.40407	1.31148	0.0243383
Q969H6	POP5	Ribonuclease P/MRP protein subunit POP5	1.49583	1.17469	1.26346	1.31133	0.0313269
Q16850	CYP51A1	Lanosterol 14-alpha demethylase	1.19326	1.37394	1.3638	1.31033	0.00610785
Q9H7E2	TDRD3	Isoform 3 of Tudor domain-containing protein 3	1.49251	1.3292	1.10843	1.31005	0.0495152
Q15650	TRIP4	Activating signal cointegrator 1	1.23817	1.29455	1.39354	1.30876	0.0024442
Q92551	IP6K1	Inositol hexakisphosphate kinase 1	1.2076	1.3527	1.36468	1.30833	0.00363733
O95479	H6PD	GDH/6PGL endoplasmic bifunctional protein	1.29808	1.29369	1.32899	1.30692	1.02e-05
Q15061	WDR43	WD repeat-containing protein 43	1.42898	1.2856	1.20497	1.30652	0.00945465
P62308	SNRPG	Putative small nuclear ribonucleoprotein G-like protein 15	1.24739	1.34062	1.33054	1.30618	0.000489088
Q9H9Y6	POLR1B	DNA-directed RNA polymerase I subunit RPA2	1.37629	1.31242	1.2274	1.30537	0.0020997
Q9H7B2	RPF2	Ribosome production factor 2 homolog	1.41663	1.28424	1.21313	1.30466	0.00693694
O14966	RAB29	Ras-related protein Rab-7L1	1.15247	1.4216	1.33965	1.30457	0.0187142
P29375	KDM5A	Lysine-specific demethylase 5A	1.17223	1.25428	1.48689	1.30446	0.0319506
Q12899	TRIM26	Tripartite motif-containing protein 26	1.25486	1.29118	1.36449	1.30351	0.000709729
Q9P0U3	SENP1	Sentrin-specific protease 1	1.27438	1.30531	1.32734	1.30234	3.92699e-05
P57678	GEMIN4	Gem-associated protein 4	1.40953	1.21164	1.28457	1.30191	0.00640443
P12755	SKI	Ski oncogene	1.50425	1.14236	1.25905	1.30189	0.0473048
Q9Y620	RAD54B	DNA repair and recombination protein RAD54B	1.31411	1.28291	1.30703	1.30135	5.75072e-06
Q12834	CDC20	Cell division cycle protein 20 homolog	1.24232	1.34272	1.31874	1.30126	0.000572676
Q9H9G7	AGO2	Protein argonaute-2	1.41251	1.22313	1.2656	1.30041	0.0063579
P17844	DDX5	Probable ATP-dependent RNA helicase DDX5	1.42418	1.22986	1.24664	1.30023	0.00846512
O94832	MYO1D	Unconventional myosin-Id	1.45708	1.328	1.11297	1.29935	0.0406335
P24593	IGFBP5	Insulin-like growth factor-binding protein 5	1.34498	1.41118	1.14065	1.29894	0.0213597
Q96MU7	YTHDC1	YTH domain-containing protein 1	1.29241	1.22198	1.38221	1.29887	0.00298151
A8CG34	POM121	Nuclear envelope pore membrane protein POM 121	1.46286	1.12975	1.29698	1.29653	0.0368013
P46013-2	MKI67	Proliferation marker protein Ki-67	1.50341	1.21511	1.1705	1.29634	0.0468499
Q9H269	VPS16	Vacuolar protein sorting-associated protein 16 homolog	1.39682	1.23334	1.25886	1.29634	0.00429694
Q96DI7	SNRNP40	U5 small nuclear ribonucleoprotein 40 kDa protein	1.38072	1.20132	1.30518	1.29574	0.00472015
O95900	TRUB2	Pseudouridylate synthase TRUB2, mitochondrial	1.33301	1.431	1.12172	1.29525	0.0318141
Q13472	TOP3A	DNA topoisomerase 3-alpha	1.42153	1.12333	1.33777	1.29421	0.029563
Q9HCE1	MOV10	Helicase MOV-10	1.42182	1.2064	1.25269	1.29364	0.0109465
Q8TDD1	DDX54	ATP-dependent RNA helicase DDX54	1.39424	1.24364	1.24129	1.29305	0.00441685
P23378	GLDC	Glycine dehydrogenase (decarboxylating), mitochondrial	1.29966	1.25273	1.32638	1.29292	0.000168855
Q8NI36	WDR36	WD repeat-containing protein 36	1.39519	1.22342	1.25987	1.29283	0.00497846
P50748	KNTC1	Kinetochore-associated protein 1	1.27533	1.26531	1.33727	1.29264	0.00020185
O75817	POP7	Ribonuclease P protein subunit p20	1.16283	1.3545	1.35888	1.29207	0.0106671
P55735	SEC13	Protein SEC13 homolog	1.15345	1.35866	1.36085	1.29099	0.0133558
Q8N1I0	DOCK4	Dedicator of cytokinesis protein 4	1.12346	1.43366	1.31463	1.29058	0.032398
Q9Y2Z2	MTO1	Protein MTO1 homolog, mitochondrial	1.446	1.2154	1.20402	1.28847	0.0215935
Q9H1A3	METTL9	Protein-L-histidine N-pros-methyltransferase	1.19475	1.42742	1.24296	1.28838	0.0152562
P32780	GTF2H1	General transcription factor IIH subunit 1	1.34978	1.3574	1.15775	1.28831	0.0115648
Q9NRW3	APOBEC3C	DNA dC->dU-editing enzyme APOBEC-3C	1.37853	1.27895	1.20662	1.28804	0.0044504
Q9H7Z3	NRDE2	Nuclear exosome regulator NRDE2	1.16628	1.41511	1.27949	1.28696	0.0162711
Q9UL26	RAB22A	Ras-related protein Rab-22A	1.19709	1.2505	1.41113	1.28624	0.0112445
Q9UBH6	XPR1	Solute carrier family 53 member 1	1.19646	1.46838	1.19365	1.28616	0.0348228
Q9UL63	MKLN1	Muskelin	1.15369	1.44349	1.26036	1.28585	0.0278414
Q14498	RBM39	RNA-binding protein 39	1.24889	1.2165	1.39182	1.28573	0.00606566
P62750	RPL23A	Large ribosomal subunit protein uL23	1.28882	1.31069	1.25723	1.28558	5.12826e-05
P30876	POLR2B	DNA-directed RNA polymerase II subunit RPB2	1.39744	1.19964	1.25941	1.2855	0.00819516
Q5SRE5	NUP188	Nucleoporin NUP188	1.31524	1.23158	1.30809	1.28497	0.0004414
Q99707	MTR	Methionine synthase	1.30839	1.25354	1.29249	1.28481	6.28799e-05
O94901	SUN1	SUN domain-containing protein 1	1.39033	1.26189	1.20201	1.28475	0.00685766
O94806	PRKD2	Serine/threonine-protein kinase D2	1.2236	1.22714	1.40339	1.28471	0.00866546
Q13642	FHL1	Isoform 1 of Four and a half LIM domains protein 1	1.2455	1.3137	1.29275	1.28398	0.000147701
Q9Y485	DMXL1	DmX-like protein 1	1.28635	1.12875	1.43652	1.28387	0.0330638
Q9Y3A4	RRP7A	Ribosomal RNA-processing protein 7 homolog A	1.42328	1.15866	1.26564	1.28253	0.0212762
P62241	RPS8	Small ribosomal subunit protein eS8	1.38954	1.2193	1.23812	1.28232	0.0063434
O43390-2	HNRNPR	Heterogeneous nuclear ribonucleoprotein R	1.386	1.21472	1.24619	1.2823	0.00583352
Q96JH8	RADIL	Ras-associating and dilute domain-containing protein	1.34028	1.18574	1.31926	1.28176	0.00433294
Q9P2K2	TXNDC16	Thioredoxin domain-containing protein 16	1.12822	1.38054	1.33649	1.28175	0.0223365
Q06587	RING1	E3 ubiquitin-protein ligase RING1	1.23494	1.33991	1.27008	1.28164	0.000798766
Q9H967	WDR76	WD repeat-containing protein 76	1.39675	1.19152	1.25553	1.28127	0.00973859
P03905	MT-ND4	NADH-ubiquinone oxidoreductase chain 4	1.1933	1.40377	1.24611	1.28106	0.0112835
Q9UNX4	WDR3	WD repeat-containing protein 3	1.38612	1.25355	1.20001	1.27989	0.00718232
Q6IA86	ELP2	Elongator complex protein 2	1.32065	1.24228	1.27345	1.27879	0.000255917
O43824	GTPBP6	Putative GTP-binding protein 6	1.36231	1.26322	1.21081	1.27878	0.00329119
Q7Z392	TRAPPC11	Trafficking protein particle complex subunit 11	1.23988	1.29163	1.30473	1.27875	0.000147691
O43422	THAP12	52 kDa repressor of the inhibitor of the protein kinase	1.4027	1.12694	1.30586	1.2785	0.026101
Q13555	CAMK2G	Calcium/calmodulin-dependent protein kinase type II subunit gamma	1.46494	1.15758	1.21173	1.27809	0.0425702
Q9UBW7	ZMYM2	Zinc finger MYM-type protein 2	1.41884	1.16866	1.24588	1.2778	0.019844
P20226	TBP	TATA-box-binding protein	1.41573	1.2507	1.16631	1.27758	0.0192734
Q9GZR2	REXO4	RNA exonuclease 4	1.412	1.19145	1.22698	1.27681	0.0154906
Q96S15	WDR24	GATOR complex protein WDR24	1.27605	1.26109	1.29302	1.27672	7.35258e-06
O75419	CDC45	Cell division control protein 45 homolog	1.44319	1.14332	1.24344	1.27665	0.0348924
Q9H1A4	ANAPC1	Anaphase-promoting complex subunit 1	1.33986	1.2011	1.28651	1.27582	0.00240963
P48730	CSNK1E	Casein kinase I isoform epsilon	1.41749	1.15207	1.25445	1.27467	0.0237122
O15027	SEC16A	Protein transport protein Sec16A	1.36353	1.22372	1.23561	1.27429	0.00359206
Q9BYG3	NIFK	MKI67 FHA domain-interacting nucleolar phosphoprotein	1.34644	1.29822	1.1775	1.27405	0.00549082
P31942	HNRNPH3	Heterogeneous nuclear ribonucleoprotein H3	1.30187	1.2441	1.27481	1.2736	8.10244e-05
Q8NE28-3	STKLD1	Isoform 3 of Serine/threonine kinase-like domain-containing protein STKLD1	1.1448	1.35874	1.30881	1.27079	0.013801
Q8IWV7	UBR1	E3 ubiquitin-protein ligase UBR1	1.26725	1.35491	1.19002	1.27073	0.00473095
A2RRP1	NBAS	NBAS subunit of NRZ tethering complex	1.30602	1.16502	1.34	1.27035	0.0072471
O95714	HERC2	E3 ubiquitin-protein ligase HERC2	1.31397	1.19161	1.30533	1.2703	0.00236942
Q9BZ67	FRMD8	FERM domain-containing protein 8	1.35409	1.20605	1.24974	1.26996	0.00355101
P83731	RPL24	Large ribosomal subunit protein eL24	1.4581	1.14268	1.20842	1.26973	0.0484403
P08183	ABCB1	ATP-dependent translocase ABCB1	1.28105	1.3004	1.22684	1.26943	0.000255925
Q6PJI9	WDR59	GATOR complex protein WDR59	1.37059	1.12052	1.31698	1.26936	0.0239376
O95602	POLR1A	DNA-directed RNA polymerase I subunit RPA1	1.28565	1.28874	1.23347	1.26928	0.000114551
Q14155	ARHGEF7	Isoform 1 of Rho guanine nucleotide exchange factor 7	1.28563	1.22496	1.29518	1.26859	0.000257864
Q96EL2	MRPS24	Small ribosomal subunit protein uS3m	1.13683	1.31812	1.3489	1.26795	0.0154743
Q14573	ITPR3	Inositol 1,4,5-trisphosphate receptor type 3	1.34017	1.15301	1.31017	1.26778	0.00992533
Q01081	U2AF1	Splicing factor U2AF 35 kDa subunit	1.32717	1.18812	1.28742	1.26757	0.00293799
P46020	PHKA1	Phosphorylase b kinase regulatory subunit alpha, skeletal muscle isoform	1.341	1.19679	1.26381	1.2672	0.00303725
P55795	HNRNPH2	Heterogeneous nuclear ribonucleoprotein H2	1.28823	1.26358	1.24877	1.26686	2.04912e-05
Q92995	USP13	Ubiquitin carboxyl-terminal hydrolase 13	1.24696	1.37234	1.17958	1.26629	0.00920588
Q9Y2P8	RCL1	RNA 3'-terminal phosphate cyclase-like protein	1.29968	1.26495	1.22906	1.26456	0.000203463
P49327	FASN	Fatty acid synthase	1.28588	1.17511	1.33243	1.26448	0.00477723
P51153	RAB13	Ras-related protein Rab-13	1.22863	1.23921	1.3246	1.26415	0.000963194
P14866	HNRNPL	Heterogeneous nuclear ribonucleoprotein L	1.24872	1.19187	1.35076	1.26378	0.00475654
Q9UG56	PISD	Phosphatidylserine decarboxylase proenzyme, mitochondrial	1.19132	1.28281	1.31435	1.26283	0.00205258
Q9UIF9	BAZ2A	Bromodomain adjacent to zinc finger domain protein 2A	1.37413	1.30579	1.10791	1.26261	0.0302205
P62753	RPS6	Small ribosomal subunit protein eS6	1.35315	1.18878	1.24564	1.26252	0.0055164
Q14145	KEAP1	Kelch-like ECH-associated protein 1	1.3301	1.28797	1.16809	1.26205	0.00569304
Q14571	ITPR2	Inositol 1,4,5-trisphosphate receptor type 2	1.26446	1.22442	1.29313	1.26067	0.000197107
O75643	SNRNP200	U5 small nuclear ribonucleoprotein 200 kDa helicase	1.35233	1.15785	1.27102	1.2604	0.00989742
O43390	HNRNPR	Heterogeneous nuclear ribonucleoprotein R	1.33573	1.18754	1.2563	1.25986	0.00372217
Q9H6R0	DHX33	ATP-dependent RNA helicase DHX33	1.29746	1.19888	1.28309	1.25981	0.00107455
Q9ULV4	CORO1C	Coronin-1C	1.29217	1.23484	1.2522	1.25974	0.000106352
Q16854	DGUOK	Deoxyguanosine kinase, mitochondrial	1.37272	1.22916	1.17657	1.25948	0.0114517
Q9Y2W1	THRAP3	Thyroid hormone receptor-associated protein 3	1.26336	1.19646	1.31793	1.25925	0.00179669
Q7L8L6	FASTKD5	FAST kinase domain-containing protein 5, mitochondrial	1.29738	1.31712	1.16285	1.25912	0.00590245
Q12788	TBL3	Transducin beta-like protein 3	1.35728	1.15701	1.26049	1.25826	0.0111056
Q9ULX3	NOB1	RNA-binding protein NOB1	1.33997	1.13772	1.29616	1.25795	0.0137064
Q5W0B1	OBI1	ORC ubiquitin ligase 1	1.34368	1.2932	1.13633	1.25773	0.0145112
Q32P44	EML3	Echinoderm microtubule-associated protein-like 3	1.39265	1.18831	1.19128	1.25741	0.0189952
Q14562	DHX8	ATP-dependent RNA helicase DHX8	1.29597	1.21325	1.26216	1.25713	0.000430761
O95985	TOP3B	DNA topoisomerase 3-beta-1	1.26754	1.25799	1.24477	1.25676	2.61017e-06
P06396	GSN	Gelsolin	1.11485	1.40614	1.24724	1.25607	0.0383604
Q96L34	MARK4	MAP/microtubule affinity-regulating kinase 4	1.30853	1.09925	1.36044	1.25607	0.0326603
Q709C8	VPS13C	Intermembrane lipid transfer protein VPS13C	1.35945	1.20444	1.20309	1.25566	0.0078942
P35573	AGL	Glycogen debranching enzyme	1.20002	1.27505	1.29072	1.25526	0.000802019
Q9Y324	FCF1	rRNA-processing protein FCF1 homolog	1.38409	1.17063	1.20947	1.25473	0.0178341
Q9BXY0	MAK16	Protein MAK16 homolog	1.352	1.18517	1.22608	1.25442	0.00713922
O75616	ERAL1	GTPase Era, mitochondrial	1.30072	1.23673	1.22508	1.25418	0.000415461
Q5SW96	LDLRAP1	Low density lipoprotein receptor adapter protein 1	1.17595	1.30432	1.27763	1.25263	0.00295673
Q6P2Q9	PRPF8	Pre-mRNA-processing-splicing factor 8	1.34729	1.19506	1.21544	1.2526	0.00611105
Q8TEM1	NUP210	Nuclear pore membrane glycoprotein 210	1.23906	1.26547	1.25225	1.25226	4.97838e-06
Q06210	GFPT1	Glutamine--fructose-6-phosphate aminotransferase [isomerizing] 1	1.33044	1.20568	1.22004	1.25205	0.00306962
P49454	CENPF	Centromere protein F	1.23219	1.30259	1.21975	1.25151	0.000619291
Q8N8A6	DDX51	ATP-dependent RNA helicase DDX51	1.33659	1.14628	1.27086	1.25124	0.0108065
Q9UBP9	GULP1	PTB domain-containing engulfment adapter protein 1	1.21839	1.27978	1.25539	1.25118	0.000147823
Q92621	NUP205	Nuclear pore complex protein Nup205	1.27713	1.18997	1.28628	1.25113	0.00121507
Q08380	LGALS3BP	Galectin-3-binding protein	1.27778	1.24348	1.23004	1.25043	6.09744e-05
P62942	FKBP1A	Peptidyl-prolyl cis-trans isomerase FKBP1A	1.19188	1.25298	1.306	1.25029	0.0016156
Q14684	RRP1B	Ribosomal RNA processing protein 1 homolog B	1.32601	1.19989	1.22463	1.25018	0.00291621
P07910	HNRNPC	Isoform C1 of Heterogeneous nuclear ribonucleoproteins C1/C2	1.33858	1.17137	1.23841	1.24945	0.00681716
Q9NQ55	PPAN	Suppressor of SWI4 1 homolog	1.32832	1.15674	1.26278	1.24928	0.00756247
Q8N5F7	NKAP	NF-kappa-B-activating protein	1.27439	1.21985	1.25232	1.24885	9.59056e-05
Q96T88	UHRF1	E3 ubiquitin-protein ligase UHRF1	1.30311	1.28479	1.1577	1.24853	0.00555875
Q9C086	INO80B	INO80 complex subunit B	1.31246	1.281	1.14959	1.24768	0.00767608
P53582	METAP1	Methionine aminopeptidase 1	1.26746	1.2787	1.19609	1.24742	0.000667688
O75592	MYCBP2	E3 ubiquitin-protein ligase MYCBP2	1.34613	1.10378	1.29219	1.24737	0.0281136
P46776	RPL27A	Large ribosomal subunit protein uL15	1.3633	1.21125	1.16687	1.24714	0.0142
Q15437	SEC23B	Protein transport protein Sec23B	1.26499	1.28418	1.19197	1.24704	0.000922102
Q8N9Z2	CCDC71L	Coiled-coil domain-containing protein 71L	1.39825	1.19585	1.14525	1.24645	0.0332643
O00571	DDX3X	ATP-dependent RNA helicase DDX3X	1.32766	1.19665	1.21303	1.24578	0.00396919
O94887	FARP2	FERM, ARHGEF and pleckstrin domain-containing protein 2	1.32232	1.1396	1.2737	1.24521	0.0109237
P12268	IMPDH2	Inosine-5'-monophosphate dehydrogenase 2	1.2935	1.17403	1.2678	1.24511	0.00250997
Q96G21	IMP4	U3 small nucleolar ribonucleoprotein protein IMP4	1.31471	1.25553	1.16399	1.24474	0.00505009
Q8ND04	SMG8	Nonsense-mediated mRNA decay factor SMG8	1.30293	1.18528	1.24596	1.24473	0.00196745
P61964	WDR5	WD repeat-containing protein 5	1.25997	1.19522	1.27665	1.24394	0.000602365
O60232	ZNRD2	Protein ZNRD2	1.2213	1.22511	1.28522	1.24388	0.000297052
O95163	ELP1	Elongator complex protein 1	1.33239	1.19299	1.20595	1.24378	0.00539002
Q14137	BOP1	Ribosome biogenesis protein BOP1	1.2854	1.1763	1.26863	1.24344	0.00199603
O95232	LUC7L3	Luc7-like protein 3	1.26209	1.17002	1.29673	1.24294	0.00301603
Q9BVQ7	AFG2B	ATPase family gene 2 protein homolog B	1.23335	1.30945	1.18524	1.24268	0.00256569
Q8IY37	DHX37	Probable ATP-dependent RNA helicase DHX37	1.39777	1.14915	1.1808	1.24257	0.0360595
Q96CS4	ZNF689	Zinc finger protein 689	1.31852	1.1389	1.27021	1.24254	0.0106616
P50914	RPL14	Large ribosomal subunit protein eL14	1.30513	1.1968	1.2247	1.24221	0.00172684
Q9H900	ZWILCH	Protein zwilch homolog	1.14649	1.33506	1.24428	1.24194	0.0113042
P49792	RANBP2	E3 SUMO-protein ligase RanBP2	1.28087	1.19667	1.24803	1.24186	0.000591083
P30414	NKTR	NK-tumor recognition protein	1.36755	1.27969	1.07773	1.24166	0.0479954
Q7Z2W4	ZC3HAV1	Zinc finger CCCH-type antiviral protein 1	1.27586	1.19528	1.25287	1.24134	0.000547085
Q8TF46	DIS3L	DIS3-like exonuclease 1	1.07203	1.33264	1.3156	1.24009	0.0462852
Q9HAD4	WDR41	WD repeat-containing protein 41	1.31739	1.228	1.17485	1.24008	0.00447092
Q96ME7	ZNF512	Zinc finger protein 512	1.39046	1.1636	1.16461	1.23955	0.0336995
Q9UKM9	RALY	RNA-binding protein Raly	1.29603	1.19254	1.22824	1.23894	0.00140665
Q86YN1	DOLPP1	Dolichyldiphosphatase 1	1.33759	1.08055	1.29827	1.2388	0.0404434
Q16880	UGT8	2-hydroxyacylsphingosine 1-beta-galactosyltransferase	1.19963	1.34488	1.17082	1.23845	0.0114512
Q9UG01	IFT172	Intraflagellar transport protein 172 homolog	1.32204	1.13224	1.25945	1.23791	0.0130456
Q9UBM7	DHCR7	7-dehydrocholesterol reductase	1.19358	1.24308	1.27706	1.23791	0.000603916
Q16527	CSRP2	Cysteine and glycine-rich protein 2	1.09825	1.34725	1.26736	1.23762	0.0317549
Q9HDC5	JPH1	Junctophilin-1	1.32864	1.23453	1.14764	1.23694	0.0105492
Q6P158	DHX57	Putative ATP-dependent RNA helicase DHX57	1.28674	1.1631	1.26029	1.23671	0.00324924
Q9P253	VPS18	Vacuolar protein sorting-associated protein 18 homolog	1.17348	1.29413	1.24163	1.23641	0.00248534
P41567	EIF1	Eukaryotic translation initiation factor 1	1.34008	1.21567	1.15341	1.23639	0.0125653
Q9BXB4	OSBPL11	Oxysterol-binding protein-related protein 11	1.22314	1.28574	1.19917	1.23601	0.000793274
Q8TAD8	SNIP1	Smad nuclear-interacting protein 1	1.40255	1.17115	1.13389	1.23586	0.048477
Q14146	URB2	Unhealthy ribosome biogenesis protein 2 homolog	1.24747	1.22113	1.23826	1.23562	6.85204e-06
Q9NW13	RBM28	RNA-binding protein 28	1.36396	1.13674	1.20577	1.23549	0.0248611
Q06787	FMR1	Isoform 1 of Fragile X messenger ribonucleoprotein 1	1.30066	1.23181	1.17355	1.23534	0.00304993
Q9H0A0	NAT10	RNA cytidine acetyltransferase	1.27684	1.20968	1.2169	1.23448	0.000386055
Q96T37	RBM15	RNA-binding protein 15	1.36571	1.11402	1.2204	1.23337	0.0329264
Q13151	HNRNPA0	Heterogeneous nuclear ribonucleoprotein A0	1.33778	1.15062	1.2099	1.23277	0.0135326
P61353	RPL27	Large ribosomal subunit protein eL27	1.29585	1.19567	1.20273	1.23141	0.00200458
O76021	RSL1D1	Ribosomal L1 domain-containing protein 1	1.36977	1.17002	1.1533	1.23103	0.0293169
P04049	RAF1	RAF proto-oncogene serine/threonine-protein kinase	1.34271	1.16171	1.18685	1.23043	0.015219
Q9NR09	BIRC6	Baculoviral IAP repeat-containing protein 6	1.25242	1.21715	1.2211	1.23022	3.2567e-05
Q8N4C8	MINK1	Misshapen-like kinase 1	1.20469	1.34549	1.14009	1.23009	0.0191956
Q6R327	RICTOR	Rapamycin-insensitive companion of mTOR	1.23174	1.15585	1.30225	1.22994	0.00554363
Q9H583	HEATR1	HEAT repeat-containing protein 1	1.27505	1.16499	1.24952	1.22985	0.00229966
Q96AY4	TTC28	Tetratricopeptide repeat protein 28	1.32733	1.2271	1.13374	1.22939	0.014806
P31943	HNRNPH1	Heterogeneous nuclear ribonucleoprotein H	1.25331	1.15418	1.27914	1.22888	0.00386035
Q8WVX9	FAR1	Fatty acyl-CoA reductase 1	1.26327	1.2604	1.16269	1.22879	0.00228827
Q8TAF3	WDR48	WD repeat-containing protein 48	1.26355	1.18881	1.23277	1.22838	0.000459697
O94762	RECQL5	ATP-dependent DNA helicase Q5	1.28231	1.22334	1.17926	1.2283	0.00157071
Q00839	HNRNPU	Heterogeneous nuclear ribonucleoprotein U	1.3143	1.13076	1.2396	1.22822	0.0128194
Q7Z6E9	RBBP6	E3 ubiquitin-protein ligase RBBP6	1.29293	1.17234	1.21884	1.22804	0.00289995
Q9UL33	TRAPPC2L	Trafficking protein particle complex subunit 2-like protein	1.36898	1.19508	1.11885	1.22764	0.0370949
O00418	EEF2K	Eukaryotic elongation factor 2 kinase	1.19916	1.32978	1.15157	1.22684	0.0130736
Q8IU60	DCP2	m7GpppN-mRNA hydrolase	1.2089	1.21064	1.26089	1.22681	0.000184451
Q69YN2	CWF19L1	CWF19-like protein 1	1.33133	1.18183	1.16666	1.22661	0.0125187
A4D1P6	WDR91	WD repeat-containing protein 91	1.23304	1.29987	1.14671	1.22654	0.0069335
P21397	MAOA	Amine oxidase [flavin-containing] A	1.27736	1.29246	1.10965	1.22649	0.018051
Q96L93	KIF16B	Kinesin-like protein KIF16B	1.21311	1.26371	1.20237	1.2264	0.00027911
Q8IWB1	ITPRIP	Inositol 1,4,5-trisphosphate receptor-interacting protein	1.37073	1.13625	1.17211	1.22636	0.0360744
Q9Y657	SPIN1	Spindlin-1	1.09182	1.36511	1.22164	1.22619	0.0456553
Q14249	ENDOG	Endonuclease G, mitochondrial	1.22697	1.20763	1.24387	1.22616	2.71748e-05
P07339	CTSD	Cathepsin D	1.32723	1.28451	1.06641	1.22605	0.0488736
Q08211	DHX9	ATP-dependent RNA helicase A	1.29148	1.16729	1.21807	1.22562	0.00332443
Q03111	MLLT1	Protein ENL	1.16142	1.28848	1.22553	1.22515	0.00357056
P54802	NAGLU	Alpha-N-acetylglucosaminidase	1.16523	1.18602	1.32365	1.22497	0.0106102
Q9UBC3	DNMT3B	DNA (cytosine-5)-methyltransferase 3B	1.28504	1.18794	1.20173	1.2249	0.00176537
Q32NB8	PGS1	CDP-diacylglycerol--glycerol-3-phosphate 3-phosphatidyltransferase, mitochondrial	1.15724	1.31475	1.20245	1.22481	0.00863971
Q15058	KIF14	Kinesin-like protein KIF14	1.16545	1.26324	1.24479	1.22449	0.00170523
P28072	PSMB6	Proteasome subunit beta type-6	1.17559	1.20764	1.28756	1.2236	0.0025593
P47897	QARS1	Glutamine--tRNA ligase	1.28981	1.13803	1.24061	1.22282	0.00757798
P51114	FXR1	RNA-binding protein FXR1	1.28752	1.19179	1.18807	1.22246	0.002397
Q99549	MPHOSPH8	M-phase phosphoprotein 8	1.106	1.36924	1.19185	1.22236	0.0455205
Q86W42	THOC6	THO complex subunit 6 homolog	1.31274	1.1102	1.24188	1.22161	0.0202177
Q6ZRV2	FAM83H	Protein FAM83H	1.18506	1.24312	1.23533	1.22117	0.000262873
Q8WUM0	NUP133	Nuclear pore complex protein Nup133	1.25489	1.16136	1.24709	1.22111	0.0017975
P09001	MRPL3	Large ribosomal subunit protein uL3m	1.19099	1.21426	1.25676	1.22067	0.000330835
Q14739	LBR	Delta(14)-sterol reductase LBR	1.25937	1.12353	1.27807	1.22032	0.0106233
P48729	CSNK1A1	Casein kinase I isoform alpha	1.31478	1.15168	1.19414	1.2202	0.0107619
P62424	RPL7A	Large ribosomal subunit protein eL8	1.19462	1.21337	1.25213	1.22004	0.000202386
Q96DP5	MTFMT	Methionyl-tRNA formyltransferase, mitochondrial	1.16744	1.17757	1.31317	1.21939	0.00951675
O00311	CDC7	Cell division cycle 7-related protein kinase	1.33715	1.12373	1.19665	1.21917	0.0249064
Q9NWU1	OXSM	3-oxoacyl-[acyl-carrier-protein] synthase, mitochondrial	1.20435	1.13243	1.31994	1.21891	0.0160232
O15121	DEGS1	Sphingolipid delta(4)-desaturase DES1	1.10578	1.22225	1.32854	1.21886	0.0272239
P33993	MCM7	DNA replication licensing factor MCM7	1.3322	1.1386	1.18507	1.21862	0.0200053
P21953	BCKDHB	2-oxoisovalerate dehydrogenase subunit beta, mitochondrial	1.20998	1.3416	1.10428	1.21862	0.0333823
P21359	NF1	Neurofibromin	1.13268	1.17161	1.35117	1.21849	0.0314644
Q8WYP5	AHCTF1	Isoform 2 of Protein ELYS	1.18656	1.33661	1.12939	1.21752	0.0244433
Q92979	EMG1	Ribosomal RNA small subunit methyltransferase NEP1	1.29878	1.1667	1.18537	1.21695	0.00626702
Q9NUD5	ZCCHC3	Zinc finger CCHC domain-containing protein 3	1.29374	1.17427	1.18121	1.21641	0.00502724
P56537	EIF6	Eukaryotic translation initiation factor 6	1.20888	1.25827	1.18201	1.21639	0.000634766
Q7Z3K3	POGZ	Pogo transposable element with ZNF domain	1.36312	1.11586	1.16759	1.21552	0.0458166
Q15269	PWP2	Periodic tryptophan protein 2 homolog	1.27488	1.2151	1.15622	1.2154	0.00326693
Q8WXA9-2	SREK1	Isoform 2 of Splicing regulatory glutamine/lysine-rich protein 1	1.11096	1.23747	1.29674	1.21506	0.0171723
O75694	NUP155	Nuclear pore complex protein Nup155	1.21029	1.1896	1.2426	1.21417	0.00015588
Q86YR5	GPSM1	G-protein-signaling modulator 1	1.31269	1.16528	1.16402	1.214	0.0122852
P13807	GYS1	Glycogen [starch] synthase, muscle	1.22868	1.20404	1.208	1.21357	9.72994e-06
O14979	HNRNPDL	Heterogeneous nuclear ribonucleoprotein D-like	1.19368	1.21223	1.23467	1.21352	5.58279e-05
Q9P2D3	HEATR5B	HEAT repeat-containing protein 5B	1.21094	1.21718	1.21229	1.21347	3.72844e-08
Q8NEM2	SHCBP1	SHC SH2 domain-binding protein 1	1.33371	1.16802	1.13653	1.21276	0.02538
Q5T5X7	BEND3	BEN domain-containing protein 3	1.07568	1.23787	1.32422	1.21259	0.0433249
O75843	AP1G2	AP-1 complex subunit gamma-like 2	1.14426	1.16196	1.33074	1.21232	0.0233217
Q13158	FADD	FAS-associated death domain protein	1.25614	1.19601	1.18472	1.21229	0.000664208
Q7Z2W9	MRPL21	Large ribosomal subunit protein bL21m	1.19505	1.16048	1.28101	1.21218	0.00407432
Q13523	PRPF4B	Serine/threonine-protein kinase PRP4 homolog	1.31063	1.14024	1.18425	1.21171	0.0143111
Q15047	SETDB1	Histone-lysine N-methyltransferase SETDB1	1.28921	1.16503	1.1807	1.21164	0.00561562
Q8NHQ9	DDX55	ATP-dependent RNA helicase DDX55	1.31769	1.13676	1.18036	1.2116	0.0178185
P35251	RFC1	Replication factor C subunit 1	1.20538	1.27994	1.14922	1.21151	0.0050347
Q9NVP1	DDX18	ATP-dependent RNA helicase DDX18	1.32669	1.17965	1.12773	1.21136	0.0238546
Q8WWK9	CKAP2	Isoform 3 of Cytoskeleton-associated protein 2	1.15805	1.25859	1.21652	1.21105	0.00193128
O60318	MCM3AP	Germinal-center associated nuclear protein	1.25935	1.14638	1.22688	1.21087	0.00328352
P11047	LAMC1	Laminin subunit gamma-1	1.09215	1.25826	1.28202	1.21081	0.024239
Q14181	POLA2	DNA polymerase alpha subunit B	1.28947	1.232	1.10867	1.21005	0.0169837
Q9UJX2	CDC23	Cell division cycle protein 23 homolog	1.2508	1.12592	1.25332	1.21001	0.00752148
Q9BT17	MTG1	Mitochondrial ribosome-associated GTPase 1	1.19465	1.1425	1.29289	1.21001	0.00888151
Q9NPF5	DMAP1	DNA methyltransferase 1-associated protein 1	1.14725	1.2529	1.22865	1.2096	0.0027933
Q9GZL7	WDR12	Ribosome biogenesis protein WDR12	1.27406	1.2138	1.14043	1.20943	0.00561598
O75691	UTP20	Small subunit processome component 20 homolog	1.26953	1.1352	1.22274	1.20916	0.00603336
P10412	H1-4	Histone H1.4	1.26433	1.24076	1.12022	1.20844	0.00951763
Q9NZJ4	SACS	Sacsin	1.22085	1.20889	1.19533	1.20836	9.32008e-06
Q13610	PWP1	Periodic tryptophan protein 1 homolog	1.21093	1.1556	1.25817	1.20823	0.002163
Q96CW1	AP2M1	AP-2 complex subunit mu	1.24927	1.11526	1.25905	1.20786	0.010981
P63241	EIF5A	Eukaryotic translation initiation factor 5A-1	1.10432	1.20575	1.3132	1.20776	0.0261734
Q9Y2H6	FNDC3A	Fibronectin type-III domain-containing protein 3A	1.29765	1.11403	1.21051	1.2074	0.0173808
Q9NVX2	NLE1	Notchless protein homolog 1	1.22708	1.24057	1.15238	1.20667	0.00166075
A5PLN9	TRAPPC13	Trafficking protein particle complex subunit 13	1.21348	1.17654	1.22896	1.20632	0.000186444
Q9HA47	UCK1	Uridine-cytidine kinase 1	1.22249	1.28632	1.10905	1.20595	0.0164943
O95486	SEC24A	Protein transport protein Sec24A	1.19554	1.20716	1.21428	1.20566	2.97073e-06
P24928	POLR2A	DNA-directed RNA polymerase II subunit RPB1	1.31288	1.16551	1.13844	1.20561	0.0192137
Q9Y2I8	WDR37	WD repeat-containing protein 37	1.21869	1.12098	1.27656	1.20541	0.0106232
P36578	RPL4	Large ribosomal subunit protein uL4	1.23475	1.16556	1.21381	1.20471	0.000563564
Q9H0S4	DDX47	Probable ATP-dependent RNA helicase DDX47	1.2822	1.16191	1.16935	1.20449	0.00627752
Q9P2W9	STX18	Syntaxin-18	1.19193	1.19933	1.22162	1.20429	2.15482e-05
O43660	PLRG1	Pleiotropic regulator 1	1.23502	1.14937	1.22822	1.2042	0.00175303
P61313	RPL15	Large ribosomal subunit protein eL15	1.22434	1.17327	1.21492	1.20418	0.000201293
Q8IXT5	RBM12B	RNA-binding protein 12B	1.34101	1.1578	1.1137	1.20417	0.0426541
P19525	EIF2AK2	Interferon-induced, double-stranded RNA-activated protein kinase	1.32362	1.18308	1.10391	1.20354	0.0339198
Q15654	TRIP6	Thyroid receptor-interacting protein 6	1.12305	1.34315	1.14344	1.20321	0.0443802
O14757	CHEK1	Serine/threonine-protein kinase Chk1	1.26946	1.16214	1.17801	1.2032	0.00370717
Q9NUQ8	ABCF3	ATP-binding cassette sub-family F member 3	1.18433	1.21729	1.20454	1.20205	3.00598e-05
Q9BZE1	MRPL37	Large ribosomal subunit protein mL37	1.26232	1.2071	1.13605	1.20182	0.00525047
P41252	IARS1	Isoleucine--tRNA ligase, cytoplasmic	1.25595	1.14288	1.20658	1.20181	0.00351223
Q99700	ATXN2	Ataxin-2	1.21608	1.14829	1.24089	1.20175	0.0018823
P08243	ASNS	Asparagine synthetase [glutamine-hydrolyzing]	1.31831	1.18264	1.10377	1.20158	0.0323609
Q9Y296	TRAPPC4	Trafficking protein particle complex subunit 4	1.28486	1.21924	1.10001	1.20137	0.0204408
P11908	PRPS2	Ribose-phosphate pyrophosphokinase 2	1.11666	1.29948	1.18695	1.20103	0.0195077
Q9UG63	ABCF2	ATP-binding cassette sub-family F member 2	1.27014	1.15231	1.1802	1.20088	0.00483314
Q9H9T3	ELP3	Elongator complex protein 3	1.28411	1.16784	1.15046	1.2008	0.00873444
O60306	AQR	RNA helicase aquarius	1.25267	1.17279	1.1765	1.20065	0.00152423
Q6P1M0	SLC27A4	Long-chain fatty acid transport protein 4	1.17149	1.1711	1.25798	1.20019	0.00227866
Q12769	NUP160	Nuclear pore complex protein Nup160	1.17437	1.21329	1.21222	1.19996	9.79661e-05
Q9H857	NT5DC2	Isoform 2 of 5'-nucleotidase domain-containing protein 2	1.21058	1.16615	1.22306	1.19993	0.000318054
Q8NHP6	MOSPD2	Motile sperm domain-containing protein 2	1.16557	1.16533	1.26808	1.19966	0.00429576
Q15436	SEC23A	Protein transport protein Sec23A	1.17469	1.20072	1.22227	1.19923	0.000132126
P62917	RPL8	Large ribosomal subunit protein uL2	1.2888	1.1252	1.18343	1.19914	0.0141515
Q8IY18	SMC5	Structural maintenance of chromosomes protein 5	1.3047	1.12657	1.16528	1.19885	0.0212788
O60287	URB1	Nucleolar pre-ribosomal-associated protein 1	1.27067	1.18167	1.14421	1.19885	0.00607759
Q9HD26	GOPC	Golgi-associated PDZ and coiled-coil motif-containing protein	1.2458	1.27194	1.07786	1.19853	0.0309371
Q92747	ARPC1A	Actin-related protein 2/3 complex subunit 1A	1.21588	1.18298	1.19596	1.19827	3.20168e-05
Q5BKT4	ALG10	Dol-P-Glc:Glc(2)Man(9)GlcNAc(2)-PP-Dol alpha-1,2-glucosyltransferase	1.08913	1.32506	1.18054	1.19824	0.0447215
Q86TI2	DPP9	Dipeptidyl peptidase 9	1.19846	1.16803	1.22786	1.19812	0.000329811
Q5VT25	CDC42BPA	Isoform 2 of Serine/threonine-protein kinase MRCK alpha	1.28669	1.20276	1.10305	1.1975	0.0204593
Q96BY7	ATG2B	Autophagy-related protein 2 homolog B	1.26006	1.0743	1.25771	1.19736	0.0326672
Q8TCX1	DYNC2LI1	Cytoplasmic dynein 2 light intermediate chain 1	1.13814	1.23038	1.22345	1.19732	0.00265089
P57088	TMEM33	Transmembrane protein 33	1.13066	1.29661	1.16398	1.19708	0.0177126
Q8WVV9	HNRNPLL	Heterogeneous nuclear ribonucleoprotein L-like	1.20312	1.15774	1.23	1.19695	0.000731377
Q5T4S7	UBR4	E3 ubiquitin-protein ligase UBR4	1.18859	1.19892	1.20245	1.19665	1.19709e-06
Q9Y597	KCTD3	BTB/POZ domain-containing protein KCTD3	1.20469	1.17124	1.21393	1.19662	0.000110233
Q9UGN5	PARP2	Poly [ADP-ribose] polymerase 2	1.19763	1.24302	1.14907	1.19657	0.00192506
Q9BX10	GTPBP2	GTP-binding protein 2	1.302	1.19475	1.09239	1.19638	0.0315198
P23528	CFL1	Cofilin-1	1.12935	1.16384	1.29554	1.19624	0.0179097
Q8TCY9	URGCP	Up-regulator of cell proliferation	1.28914	1.14681	1.15179	1.19591	0.0136849
Q9BXW6	OSBPL1A	Oxysterol-binding protein-related protein 1	1.3071	1.13087	1.14839	1.19545	0.0251937
Q9HB40	SCPEP1	Retinoid-inducible serine carboxypeptidase	1.11291	1.25415	1.21877	1.19528	0.0100125
Q9NUQ7	UFSP2	Ufm1-specific protease 2	1.11364	1.28418	1.1878	1.19521	0.0167604
Q149N8	SHPRH	E3 ubiquitin-protein ligase SHPRH	1.31693	1.12994	1.13783	1.1949	0.0331534
P46100	ATRX	Transcriptional regulator ATRX	1.24898	1.12145	1.21316	1.19453	0.00687494
Q5VWN6	TASOR2	Protein TASOR 2	1.26096	1.1508	1.16875	1.1935	0.00477024
O15075	DCLK1	Serine/threonine-protein kinase DCLK1	1.29021	1.10388	1.1862	1.19343	0.0230008
P38159	RBMX	RNA-binding motif protein, X chromosome	1.27648	1.13079	1.17291	1.1934	0.0110923
A6NHR9	SMCHD1	Structural maintenance of chromosomes flexible hinge domain-containing protein 1	1.30512	1.14628	1.12717	1.19286	0.0267974
Q9NVQ4	FAIM	Fas apoptotic inhibitory molecule 1	1.25238	1.19032	1.13553	1.19275	0.00465059
Q92841	DDX17	Probable ATP-dependent RNA helicase DDX17	1.2637	1.15035	1.16411	1.19272	0.00570527
P26599	PTBP1	Polypyrimidine tract-binding protein 1	1.25036	1.11049	1.2168	1.19255	0.0102799
P50747	HLCS	Isoform 2 of Biotin--protein ligase	1.26318	1.12924	1.18394	1.19212	0.00780847
Q15050	RRS1	Ribosome biogenesis regulatory protein homolog	1.28887	1.11225	1.17489	1.192	0.0205821
Q68CQ4	UTP25	U3 small nucleolar RNA-associated protein 25 homolog	1.1806	1.15135	1.24393	1.19196	0.00216234
Q86Y91	KIF18B	Kinesin-like protein KIF18B	1.2351	1.19792	1.14248	1.19183	0.00204682
Q99570	PIK3R4	Phosphoinositide 3-kinase regulatory subunit 4	1.2245	1.14835	1.20195	1.1916	0.00105824
Q8IX18	DHX40	Probable ATP-dependent RNA helicase DHX40	1.2129	1.24928	1.11232	1.1915	0.00948022
Q13162	PRDX4	Peroxiredoxin-4	1.1859	1.17275	1.21506	1.19124	0.000106591
Q9NXC5	MIOS	GATOR complex protein MIOS	1.25498	1.12727	1.19083	1.19103	0.00659823
Q9Y3I0	RTCB	RNA-splicing ligase RtcB homolog	1.26129	1.1237	1.18657	1.19052	0.00870631
P05387	RPLP2	Large ribosomal subunit protein P2	1.11629	1.16087	1.29374	1.1903	0.0233637
Q53GT1	KLHL22	Kelch-like protein 22	1.25629	1.13976	1.17236	1.18947	0.00547574
Q92993	KAT5	Histone acetyltransferase KAT5	1.24385	1.11029	1.21387	1.18933	0.00945118
Q96RL7	VPS13A	Intermembrane lipid transfer protein VPS13A	1.30628	1.13506	1.12629	1.18921	0.0319943
Q96N67	DOCK7	Dedicator of cytokinesis protein 7	1.26102	1.1527	1.15339	1.18903	0.00628939
Q9P2X3	IMPACT	Protein IMPACT	1.18575	1.30029	1.08043	1.18882	0.0409736
Q8TER5	ARHGEF40	Rho guanine nucleotide exchange factor 40	1.20709	1.11578	1.24321	1.1887	0.00761662
Q6UXI7	VIT	Isoform 3 of Vitrin	1.28356	1.06379	1.21801	1.18846	0.0444289
P49207	RPL34	Large ribosomal subunit protein eL34	1.22197	1.19002	1.15336	1.18845	0.000683033
P52597	HNRNPF	Heterogeneous nuclear ribonucleoprotein F	1.16362	1.14836	1.25322	1.1884	0.00450656
P98170	XIAP	E3 ubiquitin-protein ligase XIAP	1.08208	1.26807	1.21461	1.18825	0.0271494
Q8N5I2	ARRDC1	Arrestin domain-containing protein 1	1.26125	1.16898	1.13361	1.18794	0.00781783
Q96CP6	GRAMD1A	Protein Aster-A	1.14034	1.19506	1.22809	1.18783	0.00183359
O15270	SPTLC2	Serine palmitoyltransferase 2	1.08416	1.21038	1.26856	1.1877	0.026083
Q13356	PPIL2	RING-type E3 ubiquitin-protein ligase PPIL2	1.23634	1.1151	1.21149	1.18764	0.00710626
P53621	COPA	Coatomer subunit alpha	1.19345	1.16378	1.20445	1.18723	0.0001033
Q9UII4	HERC5	E3 ISG15--protein ligase HERC5	1.25212	1.11695	1.19204	1.18704	0.00875243
Q9Y383	LUC7L2	Putative RNA-binding protein Luc7-like 2	1.14415	1.12316	1.29187	1.1864	0.0246442
Q12906	ILF3	Isoform 7 of Interleukin enhancer-binding factor 3	1.22629	1.10187	1.23089	1.18635	0.0116038
Q04864	REL	Proto-oncogene c-Rel	1.27475	1.21054	1.07182	1.1857	0.0361815
Q9NR30	DDX21	Nucleolar RNA helicase 2	1.29594	1.08453	1.17588	1.18545	0.0388004
Q96EH3	MALSU1	Mitochondrial assembly of ribosomal large subunit protein 1	1.29923	1.18766	1.0691	1.18533	0.0493483
Q8NCN5	PDPR	Pyruvate dehydrogenase phosphatase regulatory subunit, mitochondrial	1.20419	1.12843	1.22245	1.18502	0.00301193
O00541	PES1	Pescadillo homolog	1.24976	1.10786	1.19623	1.18461	0.0111413
Q9Y2H2	INPP5F	Phosphatidylinositide phosphatase SAC2	1.1934	1.14166	1.21737	1.18414	0.00118181
Q9P015	MRPL15	Large ribosomal subunit protein uL15m	1.19125	1.14409	1.21583	1.18372	0.000949136
Q96II8	LRCH3	DISP complex protein LRCH3	1.23062	1.13125	1.1877	1.18319	0.00312127
Q8IXB1	DNAJC10	DnaJ homolog subfamily C member 10	1.14755	1.21295	1.18858	1.18303	0.00066044
O60506	SYNCRIP	Heterogeneous nuclear ribonucleoprotein Q	1.18582	1.12015	1.24142	1.18247	0.006488
Q9NZI8	IGF2BP1	Insulin-like growth factor 2 mRNA-binding protein 1	1.29954	1.09322	1.15458	1.18245	0.0406284
Q6PGP7	SKIC3	Superkiller complex protein 3	1.2285	1.15141	1.16694	1.18228	0.00149748
Q9ULM6	CNOT6	CCR4-NOT transcription complex subunit 6	1.18625	1.11973	1.24013	1.18204	0.00639266
Q9BYD3	MRPL4	Large ribosomal subunit protein uL4m	1.26847	1.13785	1.13768	1.18133	0.0141215
Q92499	DDX1	ATP-dependent RNA helicase DDX1	1.25269	1.12268	1.16796	1.18111	0.00894856
Q9BZH6	WDR11	WD repeat-containing protein 11	1.2587	1.12203	1.16126	1.18066	0.0112745
Q03252	LMNB2	Lamin-B2	1.12277	1.24614	1.17148	1.18013	0.00738055
Q93100	PHKB	Isoform 3 of Phosphorylase b kinase regulatory subunit beta	1.19552	1.12996	1.21435	1.17994	0.00215163
Q96MX6	DNAAF10	Dynein axonemal assembly factor 10	1.23492	1.10074	1.20286	1.17951	0.0113607
Q8NFA0	USP32	Ubiquitin carboxyl-terminal hydrolase 32	1.1881	1.11176	1.23655	1.17881	0.0079137
Q15382	RHEB	GTP-binding protein Rheb	1.29212	1.08193	1.16184	1.17863	0.0434052
P20839	IMPDH1	Inosine-5'-monophosphate dehydrogenase 1	1.25602	1.14462	1.13516	1.1786	0.0100133
Q07020	RPL18	Large ribosomal subunit protein eL18	1.26699	1.09891	1.16977	1.17856	0.0214854
P33992	MCM5	DNA replication licensing factor MCM5	1.2266	1.15155	1.15678	1.17831	0.00180617
Q8NFG4	FLCN	Folliculin	1.20154	1.12537	1.2071	1.178	0.00250961
O75808	CAPN15	Calpain-15	1.21295	1.16885	1.15041	1.1774	0.000668241
Q9NUQ6	SPATS2L	Isoform 2 of SPATS2-like protein	1.22848	1.10571	1.19792	1.17737	0.00860432
Q9UKV5	AMFR	E3 ubiquitin-protein ligase AMFR	1.17168	1.12619	1.23093	1.17627	0.00435863
Q9P258	RCC2	Protein RCC2	1.15995	1.15668	1.21053	1.17572	0.000544489
Q9UBS8	RNF14	E3 ubiquitin-protein ligase RNF14	1.17304	1.28096	1.07304	1.17568	0.0429739
O75818	RPP40	Ribonuclease P protein subunit p40	1.20271	1.22456	1.09963	1.17563	0.0103426
O95487	SEC24B	Protein transport protein Sec24B	1.15482	1.2162	1.15541	1.17548	0.000996398
P14868	DARS1	Aspartate--tRNA ligase, cytoplasmic	1.2311	1.10071	1.19451	1.17544	0.0106728
Q9UMS4	PRPF19	Pre-mRNA-processing factor 19	1.20776	1.16894	1.14883	1.17517	0.000534819
Q15477	SKIC2	Superkiller complex protein 2	1.24096	1.11216	1.17167	1.17493	0.00930656
P35610	SOAT1	Sterol O-acyltransferase 1	1.13893	1.2409	1.14478	1.17487	0.00613032
Q92504	SLC39A7	Zinc transporter SLC39A7	1.11546	1.27985	1.12826	1.17452	0.0297672
Q96KR1	ZFR	Zinc finger RNA-binding protein	1.26639	1.09785	1.15918	1.17447	0.0239577
P83111	LACTB	Serine beta-lactamase-like protein LACTB, mitochondrial	1.09858	1.2194	1.20458	1.17418	0.0101962
Q15386	UBE3C	Ubiquitin-protein ligase E3C	1.16523	1.14238	1.21479	1.17413	0.00123438
O60884	DNAJA2	DnaJ homolog subfamily A member 2	1.09413	1.28723	1.1382	1.17318	0.041375
Q3SY69	ALDH1L2	Mitochondrial 10-formyltetrahydrofolate dehydrogenase	1.27427	1.10265	1.1425	1.17314	0.0288713
P82650	MRPS22	Small ribosomal subunit protein mS22	1.16175	1.09798	1.2595	1.17308	0.0211111
P57740	NUP107	Nuclear pore complex protein Nup107	1.1755	1.17526	1.1669	1.17255	4.31284e-07
Q9Y6D5	ARFGEF2	Brefeldin A-inhibited guanine nucleotide-exchange protein 2	1.13566	1.13308	1.24891	1.17255	0.0106713
Q9H6S0	YTHDC2	3'-5' RNA helicase YTHDC2	1.24922	1.12832	1.13985	1.17246	0.011015
P18074	ERCC2	General transcription and DNA repair factor IIH helicase subunit XPD	1.1879	1.13291	1.19529	1.17203	0.000943197
P78383	SLC35B1	Solute carrier family 35 member B1	1.10262	1.19728	1.21505	1.17165	0.00793506
O60832	DKC1	H/ACA ribonucleoprotein complex subunit DKC1	1.16575	1.15367	1.19402	1.17115	0.00013832
Q12965	MYO1E	Unconventional myosin-Ie	1.2371	1.0839	1.1919	1.17097	0.0197416
Q9P265	DIP2B	Disco-interacting protein 2 homolog B	1.17734	1.14723	1.18804	1.17087	0.000151616
Q15029	EFTUD2	116 kDa U5 small nuclear ribonucleoprotein component	1.14679	1.13432	1.23147	1.17086	0.00499606
Q6P3X3	TTC27	Tetratricopeptide repeat protein 27	1.25301	1.07402	1.18482	1.17062	0.03075
O95639	CPSF4	Cleavage and polyadenylation specificity factor subunit 4	1.19221	1.09305	1.22648	1.17058	0.0130141
Q9UHD2	TBK1	Serine/threonine-protein kinase TBK1	1.21582	1.16692	1.12845	1.1704	0.00252548
Q9BU23	LMF2	Lipase maturation factor 2	1.24443	1.12076	1.14554	1.17025	0.010768
P19447	ERCC3	General transcription and DNA repair factor IIH helicase subunit XPB	1.08451	1.24641	1.17945	1.17012	0.022316
Q01469	FABP5	Fatty acid-binding protein 5	1.13738	1.27156	1.10128	1.17007	0.0304154
Q5VU43	PDE4DIP	Isoform 13 of Myomegalin	1.26294	1.16734	1.07983	1.17004	0.0324152
Q9UQN3	CHMP2B	Charged multivesicular body protein 2b	1.13307	1.24556	1.13002	1.16955	0.0111618
P58107	EPPK1	Epiplakin	1.19856	1.10621	1.2024	1.16906	0.00578089
O94855	SEC24D	Protein transport protein Sec24D	1.11877	1.17285	1.21527	1.16896	0.0037635
Q13867	BLMH	Bleomycin hydrolase	1.19859	1.24372	1.06441	1.16891	0.0349566
P33316	DUT	Isoform 2 of Deoxyuridine 5'-triphosphate nucleotidohydrolase, mitochondrial	1.06274	1.17902	1.2641	1.16862	0.0445913
Q9BUK6	MSTO1	Protein misato homolog 1	1.12351	1.09675	1.28528	1.16851	0.0458648
Q05048	CSTF1	Cleavage stimulation factor subunit 1	1.17545	1.14894	1.18043	1.16827	6.67036e-05
Q8NCM8	DYNC2H1	Cytoplasmic dynein 2 heavy chain 1	1.22834	1.07974	1.19622	1.1681	0.0204087
Q9NP58	ABCB6	ATP-binding cassette sub-family B member 6	1.21734	1.1053	1.17974	1.16746	0.00704738
Q9BT30	ALKBH7	Alpha-ketoglutarate-dependent dioxygenase alkB homolog 7, mitochondrial	1.24909	1.17323	1.07995	1.16742	0.0267128
Q9BRJ2	MRPL45	Large ribosomal subunit protein mL45	1.15856	1.1534	1.18999	1.16732	0.000126812
Q96JH7	VCPIP1	Deubiquitinating protein VCPIP1	1.16285	1.17511	1.16368	1.16721	1.87103e-06
Q8N1G2	CMTR1	Cap-specific mRNA (nucleoside-2'-O-)-methyltransferase 1	1.17829	1.11961	1.20226	1.16672	0.00245522
P42345	MTOR	Serine/threonine-protein kinase mTOR	1.17773	1.15826	1.16292	1.1663	9.23387e-06
P04920	SLC4A2	Anion exchange protein 2	1.08836	1.28295	1.12748	1.16626	0.0489238
Q99729	HNRNPAB	Isoform 3 of Heterogeneous nuclear ribonucleoprotein A/B	1.18252	1.13235	1.18301	1.16596	0.000589857
Q9UJX5	ANAPC4	Anaphase-promoting complex subunit 4	1.13509	1.16391	1.19839	1.1658	0.000822395
O94973-2	AP2A2	AP-2 complex subunit alpha-2	1.13307	1.23257	1.13155	1.16573	0.00771276
Q7KZI7	MARK2	Serine/threonine-protein kinase MARK2	1.21614	1.1523	1.12816	1.16553	0.00323113
O15344	MID1	E3 ubiquitin-protein ligase Midline-1	1.16496	1.12094	1.20945	1.16512	0.00295284
P38935	IGHMBP2	DNA-binding protein SMUBP-2	1.24279	1.11851	1.13332	1.16487	0.0136209
A4D1E9	GTPBP10	GTP-binding protein 10	1.1899	1.21266	1.09077	1.16445	0.0117389
P0DPB6	POLR1D	DNA-directed RNA polymerases I and III subunit RPAC2	1.10292	1.19669	1.19267	1.16409	0.0058411
Q92581	SLC9A6	Sodium/hydrogen exchanger 6	1.23941	1.12775	1.12315	1.16344	0.0126481
P50851	LRBA	Isoform 2 of Lipopolysaccharide-responsive and beige-like anchor protein	1.16449	1.14765	1.17779	1.16331	4.78295e-05
Q13557	CAMK2D	Calcium/calmodulin-dependent protein kinase type II subunit delta	1.26185	1.12082	1.10512	1.16259	0.0310049
Q9P2T1	GMPR2	GMP reductase 2	1.14102	1.19621	1.15033	1.16252	0.000677895
Q96FF9	CDCA5	Sororin	1.16844	1.10415	1.21478	1.16245	0.00715634
Q1KMD3	HNRNPUL2	Heterogeneous nuclear ribonucleoprotein U-like protein 2	1.21781	1.11849	1.14928	1.16186	0.00527699
P52948	NUP98	Nuclear pore complex protein Nup98-Nup96	1.15643	1.15474	1.17283	1.16133	9.73568e-06
Q658Y4	FAM91A1	Protein FAM91A1	1.18491	1.10386	1.19384	1.16087	0.00492761
P43034	PAFAH1B1	Platelet-activating factor acetylhydrolase IB subunit beta	1.12916	1.15209	1.20089	1.16071	0.00160986
P46063	RECQL	ATP-dependent DNA helicase Q1	1.25171	1.12186	1.10778	1.16045	0.0248451
Q13131	PRKAA1	5'-AMP-activated protein kinase catalytic subunit alpha-1	1.10367	1.26576	1.11187	1.16043	0.0382786
Q96L91	EP400	E1A-binding protein p400	1.21627	1.08917	1.17538	1.16027	0.0128616
Q8WVY7	UBLCP1	Ubiquitin-like domain-containing CTD phosphatase 1	1.20734	1.19163	1.08166	1.16021	0.0154493
P48651	PTDSS1	Phosphatidylserine synthase 1	1.13374	1.11668	1.22894	1.15979	0.0102216
Q9NYL2	MAP3K20	Mitogen-activated protein kinase kinase kinase 20	1.2496	1.1465	1.0831	1.15973	0.0301543
Q9Y2L1	DIS3	Exosome complex exonuclease RRP44	1.22297	1.11915	1.13684	1.15966	0.00760483
P51116	FXR2	RNA-binding protein FXR2	1.26961	1.08802	1.12076	1.15947	0.0462181
Q9Y2X7	GIT1	ARF GTPase-activating protein GIT1	1.19833	1.14255	1.13713	1.15934	0.00123581
B7ZAP0	RABGAP1L	Rab GTPase-activating protein 1-like, isoform 10	1.13765	1.09114	1.24821	1.159	0.0269503
Q9BV73	CEP250	Centrosome-associated protein CEP250	1.21398	1.1237	1.13672	1.15813	0.00495037
Q5JTY5	ZNG1A	Zinc-regulated GTPase metalloprotein activator 1B	1.12394	1.09777	1.25216	1.15796	0.0296218
P61513	RPL37A	Large ribosomal subunit protein eL43	1.08309	1.2119	1.1788	1.15793	0.0149814
Q9NRL2	BAZ1A	Bromodomain adjacent to zinc finger domain protein 1A	1.25617	1.15392	1.06361	1.1579	0.0469243
Q9GZS1	POLR1E	DNA-directed RNA polymerase I subunit RPA49	1.25673	1.08979	1.1271	1.15787	0.0355002
Q9H0U3	MAGT1	Magnesium transporter protein 1	1.26574	1.13065	1.07581	1.1574	0.0493588
O43166	SIPA1L3	Signal-induced proliferation-associated 1-like protein 3	1.15346	1.21561	1.10179	1.15695	0.00884031
P62263	RPS14	Small ribosomal subunit protein uS11	1.20177	1.12944	1.13931	1.15684	0.00228053
Q9Y6K0	CEPT1	Choline/ethanolaminephosphotransferase 1	1.2052	1.12681	1.13788	1.15663	0.00307091
Q9C0B7	TANGO6	Transport and Golgi organization protein 6 homolog	1.11545	1.16388	1.18906	1.15613	0.00194305
Q96P47	AGAP3	Arf-GAP with GTPase, ANK repeat and PH domain-containing protein 3	1.23139	1.09289	1.14368	1.15599	0.0182113
P06748	NPM1	Nucleophosmin	1.11445	1.21886	1.13443	1.15591	0.00820302
P07814	EPRS1	Bifunctional glutamate/proline--tRNA ligase	1.17705	1.12175	1.16874	1.15585	0.000824885
Q5MIZ7	PPP4R3B	Serine/threonine-protein phosphatase 4 regulatory subunit 3B	1.20106	1.18753	1.07808	1.15556	0.0161943
P35240	NF2	Merlin	1.17015	1.0725	1.22371	1.15545	0.0246328
P53396	ACLY	ATP-citrate synthase	1.13974	1.14779	1.17823	1.15525	0.000187637
Q9NXR7	BABAM2	BRISC and BRCA1-A complex member 2	1.11297	1.25689	1.0952	1.15502	0.0388502
Q10570	CPSF1	Cleavage and polyadenylation specificity factor subunit 1	1.15315	1.15229	1.15765	1.15436	8.07975e-08
Q9H4I3	TRABD	TraB domain-containing protein	1.19246	1.09207	1.17774	1.15409	0.00791321
Q01581	HMGCS1	Hydroxymethylglutaryl-CoA synthase, cytoplasmic	1.10284	1.20816	1.15118	1.15406	0.00717491
Q9NXE4	SMPD4	Isoform 2 of Sphingomyelin phosphodiesterase 4	1.09594	1.1419	1.22415	1.154	0.0147743
Q13111	CHAF1A	Chromatin assembly factor 1 subunit A	1.14372	1.22301	1.09496	1.15389	0.0145618
O95870	ABHD16A	Phosphatidylserine lipase ABHD16A	1.11834	1.18052	1.16254	1.1538	0.00113756
Q9Y6A4	CFAP20	Cilia- and flagella-associated protein 20	1.1133	1.08616	1.26134	1.1536	0.0477474
A5YKK6	CNOT1	CCR4-NOT transcription complex subunit 1	1.17035	1.16055	1.12892	1.15327	0.000254201
Q9BZJ0	CRNKL1	Crooked neck-like protein 1	1.12203	1.17335	1.16159	1.15232	0.000604643
Q9HC35	EML4	Echinoderm microtubule-associated protein-like 4	1.12041	1.15204	1.18418	1.15221	0.00116743
Q01804	OTUD4	OTU domain-containing protein 4	1.13608	1.14171	1.17869	1.15216	0.00033953
P98194	ATP2C1	Calcium-transporting ATPase type 2C member 1	1.04613	1.19899	1.21024	1.15179	0.0455737
Q9Y316	MEMO1	Protein MEMO1	1.25861	1.08956	1.10697	1.15171	0.0475385
Q01780	EXOSC10	Exosome component 10	1.181	1.05893	1.21408	1.15133	0.0326624
Q9Y4P3	TBL2	Transducin beta-like protein 2	1.18218	1.1504	1.12019	1.15092	0.001083
Q96P11	NSUN5	Isoform 2 of 28S rRNA (cytosine-C(5))-methyltransferase	1.15118	1.0827	1.21824	1.15071	0.0182751
O43293	DAPK3	Death-associated protein kinase 3	1.19064	1.14728	1.11342	1.15045	0.0025367
Q7L3T8	PARS2	Probable proline--tRNA ligase, mitochondrial	1.07461	1.15266	1.22207	1.14978	0.0245275
P32929	CTH	Cystathionine gamma-lyase	1.21909	1.10751	1.12174	1.14945	0.0130328
Q9H488	POFUT1	GDP-fucose protein O-fucosyltransferase 1	1.07359	1.24935	1.12494	1.14929	0.0458665
P78527	PRKDC	DNA-dependent protein kinase catalytic subunit	1.19916	1.11188	1.13599	1.14901	0.00460499
Q99426	TBCB	Tubulin-folding cofactor B	1.12277	1.08577	1.23775	1.14876	0.0313447
P04049	ARAF	Serine/threonine-protein kinase A-Raf	1.15316	1.10703	1.18586	1.14868	0.00288629
P14543	NID1	Nidogen-1	1.05507	1.22443	1.16526	1.14825	0.0404408
Q12933	TRAF2	TNF receptor-associated factor 2	1.15486	1.23378	1.05577	1.14813	0.045168
P49916	LIG3	DNA ligase 3	1.19769	1.16892	1.07737	1.14799	0.0151052
Q8NB46	ANKRD52	Serine/threonine-protein phosphatase 6 regulatory ankyrin repeat subunit C	1.24385	1.1019	1.09789	1.14788	0.036903
Q7L2E3	DHX30	Isoform 2 of ATP-dependent RNA helicase DHX30	1.19748	1.08452	1.16121	1.14774	0.0113594
Q86V21	AACS	Acetoacetyl-CoA synthetase	1.24108	1.13765	1.06427	1.14767	0.0450493
Q9BV38	WDR18	WD repeat-containing protein 18	1.10186	1.1268	1.21259	1.14708	0.0118205
Q9UFN0	NIPSNAP3A	Protein NipSnap homolog 3A	1.22853	1.15195	1.05894	1.14648	0.0404485
Q9NQZ2	UTP3	Something about silencing protein 10	1.15703	1.12521	1.15692	1.14639	0.000158688
Q96Q15	SMG1	Serine/threonine-protein kinase SMG1	1.24019	1.06935	1.12875	1.1461	0.0433436
O75153	CLUH	Clustered mitochondria protein homolog	1.09744	1.13205	1.20868	1.14606	0.0113001
Q9NW08	POLR3B	DNA-directed RNA polymerase III subunit RPC2	1.1569	1.19104	1.08994	1.14596	0.00795462
P21281	ATP6V1B2	V-type proton ATPase subunit B, brain isoform	1.19215	1.10202	1.14248	1.14555	0.00504284
Q99873	PRMT1	Protein arginine N-methyltransferase 1	1.19048	1.14678	1.09909	1.14545	0.00528815
P52788	SMS	Spermine synthase	1.13178	1.18121	1.12333	1.14544	0.00128846
Q9Y5S2	CDC42BPB	Serine/threonine-protein kinase MRCK beta	1.24371	1.07615	1.11542	1.14509	0.0455667
Q9NR45	NANS	Sialic acid synthase	1.09912	1.1394	1.19589	1.1448	0.00670193
O60231	DHX16	Pre-mRNA-splicing factor ATP-dependent RNA helicase DHX16	1.19625	1.06241	1.17558	1.14474	0.0253639
Q92989	CLP1	Polyribonucleotide 5'-hydroxyl-kinase Clp1	1.16192	1.14635	1.12482	1.14436	0.000178257
Q86UE8	TLK2	Isoform 3 of Serine/threonine-protein kinase tousled-like 2	1.18952	1.05074	1.19265	1.1443	0.0367891
O15042	U2SURP	U2 snRNP-associated SURP motif-containing protein	1.06707	1.12352	1.24224	1.14428	0.0490639
Q9Y2K7	KDM2A	Lysine-specific demethylase 2A	1.20308	1.14681	1.08293	1.14427	0.0141844
P53350	PLK1	Serine/threonine-protein kinase PLK1	1.21105	1.07944	1.14046	1.14365	0.0194747
O75165	DNAJC13	DnaJ homolog subfamily C member 13	1.17252	1.1359	1.12249	1.14364	0.000655895
Q5JSL3	DOCK11	Dedicator of cytokinesis protein 11	1.20728	1.0599	1.16323	1.14347	0.0303599
P42356	PI4KA	Phosphatidylinositol 4-kinase alpha	1.22419	1.0984	1.10747	1.14335	0.0240305
Q8NFH4	NUP37	Nucleoporin Nup37	1.11356	1.15389	1.1614	1.14295	0.000651416
Q8TDY2	RB1CC1	RB1-inducible coiled-coil protein 1	1.18703	1.06168	1.17725	1.14199	0.0242907
Q9P0S3	ORMDL1	ORM1-like protein 1	1.1255	1.1023	1.19806	1.14195	0.00792076
P49815	TSC2	Tuberin	1.15506	1.15732	1.11212	1.1415	0.000651898
Q8N122	RPTOR	Regulatory-associated protein of mTOR	1.17764	1.06693	1.17942	1.14133	0.0191192
Q68DH5	LMBRD2	G-protein coupled receptor-associated protein LMBRD2	1.14757	1.1608	1.11489	1.14109	0.000493483
Q3MHD2	LSM12	Protein LSM12	1.14303	1.21287	1.06686	1.14092	0.0287772
P35658	NUP214	Nuclear pore complex protein Nup214	1.12099	1.13181	1.16869	1.1405	0.000624341
Q9UKD2	MRTO4	mRNA turnover protein 4 homolog	1.19996	1.15926	1.06084	1.14002	0.0275175
P56192	MARS1	Methionine--tRNA ligase, cytoplasmic	1.18351	1.08693	1.14959	1.14001	0.00776493
O60504	SORBS3	Vinexin	1.1939	1.10047	1.12497	1.13978	0.00750219
Q16658	FSCN1	Fascin	1.10336	1.1937	1.12225	1.13977	0.00707766
P46977	STT3A	Dolichyl-diphosphooligosaccharide--protein glycosyltransferase subunit STT3A	1.06723	1.17582	1.17488	1.13931	0.0180619
Q9P2S5	WRAP73	WD repeat-containing protein WRAP73	1.17149	1.11002	1.1364	1.1393	0.00143968
O75386	TULP3	Tubby-related protein 3	1.21334	1.1204	1.08285	1.13886	0.0231562
O14744	PRMT5	Protein arginine N-methyltransferase 5	1.14563	1.12609	1.14482	1.13885	2.64039e-05
Q9NW82	WDR70	WD repeat-containing protein 70	1.12724	1.14225	1.14626	1.13858	1.80747e-05
Q9H2U1	DHX36	ATP-dependent DNA/RNA helicase DHX36	1.11942	1.13649	1.15859	1.13817	0.000260361
P54098	POLG	DNA polymerase subunit gamma-1	1.21068	1.06688	1.13663	1.13807	0.0292266
Q9Y6R4	MAP3K4	Mitogen-activated protein kinase kinase kinase 4	1.08148	1.17373	1.15859	1.13793	0.00846652
Q9BSH4	TACO1	Translational activator of cytochrome c oxidase 1	1.15021	1.10439	1.15866	1.13775	0.00122149
P46019	PHKA2	Phosphorylase b kinase regulatory subunit alpha, liver isoform	1.11536	1.21923	1.07765	1.13742	0.0314919
Q8TA86	RP9	Retinitis pigmentosa 9 protein	1.15674	1.06713	1.18749	1.13712	0.0191356
P12694	BCKDHA	2-oxoisovalerate dehydrogenase subunit alpha, mitochondrial	1.12491	1.13226	1.15401	1.13706	9.64323e-05
P18124	RPL7	Large ribosomal subunit protein uL30	1.06167	1.15638	1.19276	1.13694	0.0247837
Q5SSJ5	HP1BP3	Heterochromatin protein 1-binding protein 3	1.16399	1.13903	1.1072	1.13674	0.00113983
Q9Y4A5	TRRAP	Transformation/transcription domain-associated protein	1.17483	1.11162	1.12324	1.13657	0.00215617
P51553	IDH3G	Isocitrate dehydrogenase [NAD] subunit gamma, mitochondrial	1.12927	1.08535	1.19499	1.13654	0.012791
Q7L0J3	SV2A	Synaptic vesicle glycoprotein 2A	1.1496	1.19672	1.06247	1.13626	0.0256947
Q9Y5T5	USP16	Ubiquitin carboxyl-terminal hydrolase 16	1.12596	1.12301	1.15982	1.13626	0.000322237
Q7KZF4	SND1	Staphylococcal nuclease domain-containing protein 1	1.14158	1.1116	1.15557	1.13625	0.000464164
Q70CQ2	USP34	Ubiquitin carboxyl-terminal hydrolase 34	1.2115	1.07325	1.12275	1.13583	0.02834
Q9Y399	MRPS2	Small ribosomal subunit protein uS2m	1.09845	1.10729	1.20121	1.13565	0.014542
Q9NYK5	MRPL39	Large ribosomal subunit protein mL39	1.05968	1.19743	1.14969	1.1356	0.0283678
Q68E01	INTS3	Integrator complex subunit 3	1.20496	1.12084	1.07943	1.13508	0.0216269
Q86YP4	GATAD2A	Transcriptional repressor p66-alpha	1.20797	1.04403	1.15239	1.13479	0.0487964
Q13049	TRIM32	E3 ubiquitin-protein ligase TRIM32	1.10705	1.20503	1.09187	1.13465	0.0191517
Q5XPI4	RNF123	E3 ubiquitin-protein ligase RNF123	1.05424	1.18453	1.16415	1.13431	0.0293956
Q8IZ83	ALDH16A1	Aldehyde dehydrogenase family 16 member A1	1.17069	1.07592	1.15556	1.13406	0.0103338
Q12894	IFRD2	Interferon-related developmental regulator 2	1.13174	1.08459	1.18554	1.13396	0.0100809
Q8TEQ6	GEMIN5	Gem-associated protein 5	1.12751	1.09964	1.17456	1.13391	0.00359936
Q9ULX6	AKAP8L	A-kinase anchor protein 8-like	1.20354	1.07919	1.11886	1.13386	0.0217669
Q9Y2G9	SBNO1	Protein strawberry notch homolog 1	1.12913	1.12653	1.14435	1.13334	1.79166e-05
Q9P0L2	MARK1	Isoform 3 of Serine/threonine-protein kinase MARK1	1.07506	1.14448	1.18026	1.13327	0.0124902
Q9Y223	GNE	Bifunctional UDP-N-acetylglucosamine 2-epimerase/N-acetylmannosamine kinase	1.16483	1.12076	1.11417	1.13325	0.00110913
Q12849	GRSF1	G-rich sequence factor 1	1.1112	1.08547	1.20187	1.13285	0.0197216
Q8N5L8	RPP25L	Ribonuclease P protein subunit p25-like protein	1.1517	1.07774	1.1669	1.13211	0.00866642
Q8NFI3	ENGASE	Cytosolic endo-beta-N-acetylglucosaminidase	1.12752	1.12123	1.14599	1.13158	5.97675e-05
O15379	HDAC3	Histone deacetylase 3	1.16441	1.12372	1.10657	1.13157	0.00155273
Q14204	DYNC1H1	Cytoplasmic dynein 1 heavy chain 1	1.12188	1.08871	1.18257	1.13105	0.0088455
O14617	AP3D1	AP-3 complex subunit delta-1	1.11549	1.11492	1.1616	1.13067	0.00107462
P13798	APEH	Acylamino-acid-releasing enzyme	1.11503	1.21089	1.06555	1.13049	0.0377083
P51151	RAB9A	Ras-related protein Rab-9A	1.21404	1.10128	1.07594	1.13042	0.0371974
Q15392	DHCR24	Delta(24)-sterol reductase	1.17078	1.0914	1.1286	1.13026	0.00474024
Q9HAN9	NMNAT1	Nicotinamide/nicotinic acid mononucleotide adenylyltransferase 1	1.16098	1.14337	1.08624	1.1302	0.00447439
O15160	POLR1C	DNA-directed RNA polymerases I and III subunit RPAC1	1.21019	1.09684	1.08346	1.13016	0.0317379
Q15397	PUM3	Pumilio homolog 3	1.21444	1.10392	1.07121	1.12986	0.0400751
P47914	RPL29	Large ribosomal subunit protein eL29	1.07808	1.12015	1.19096	1.12973	0.0169732
P23921	RRM1	Ribonucleoside-diphosphate reductase large subunit	1.08679	1.14886	1.15308	1.12957	0.00377375
Q8WXH0	SYNE2	Nesprin-2	1.14909	1.12964	1.10846	1.12906	0.000388137
Q4G0J3	LARP7	La-related protein 7	1.20434	1.10487	1.07781	1.12901	0.028469
Q9H2M9	RAB3GAP2	Rab3 GTPase-activating protein non-catalytic subunit	1.14445	1.07489	1.16703	1.12879	0.0096979
P49902	NT5C2	Cytosolic purine 5'-nucleotidase	1.06673	1.17519	1.14435	1.12876	0.0162558
P54136	RARS1	Arginine--tRNA ligase, cytoplasmic	1.12077	1.09483	1.17048	1.1287	0.00439835
O75027	ABCB7	Iron-sulfur clusters transporter ABCB7, mitochondrial	1.13356	1.08679	1.16486	1.1284	0.004802
Q8IWB7	WDFY1	WD repeat and FYVE domain-containing protein 1	1.14466	1.06104	1.17917	1.12829	0.0216134
Q9Y2I7	PIKFYVE	1-phosphatidylinositol 3-phosphate 5-kinase	1.16043	1.08645	1.13783	1.12824	0.00423578
Q9NTJ3	SMC4	Structural maintenance of chromosomes protein 4	1.10421	1.11184	1.16864	1.12823	0.00322662
P78362	SRPK2	Isoform 2 of SRSF protein kinase 2	1.05587	1.12273	1.20606	1.12822	0.0419084
Q9Y2U8	LEMD3	Inner nuclear membrane protein Man1	1.14421	1.15941	1.081	1.12821	0.00592411
Q99759	MAP3K2	Mitogen-activated protein kinase kinase kinase 2	1.11272	1.11522	1.15604	1.12799	0.000803471
Q03701	CEBPZ	CCAAT/enhancer-binding protein zeta	1.18269	1.0894	1.11163	1.1279	0.010446
Q9Y2I1	NISCH	Nischarin	1.12575	1.10676	1.15051	1.12767	0.000545154
Q9Y6V7	DDX49	Probable ATP-dependent RNA helicase DDX49	1.18661	1.08822	1.10684	1.12722	0.0135219
Q9H0D6	XRN2	5'-3' exoribonuclease 2	1.20262	1.10686	1.07211	1.1272	0.0310909
O60331	PIP5K1A	Isoform 2 of Phosphatidylinositol 4-phosphate 5-kinase type-1 alpha	1.13412	1.09133	1.15598	1.12714	0.00258669
P53992	SEC24C	Protein transport protein Sec24C	1.08297	1.16385	1.13388	1.1269	0.00578626
Q13686	ALKBH1	Nucleic acid dioxygenase ALKBH1	1.04316	1.17445	1.16192	1.12651	0.0390006
Q5T750	KPLCE	Protein KPLCE	1.20751	1.11366	1.05825	1.12648	0.0439705
O60678	PRMT3	Protein arginine N-methyltransferase 3	1.10979	1.1187	1.15049	1.12633	0.000515177
Q9H4B6	SAV1	Protein salvador homolog 1	1.171	1.14413	1.06362	1.12625	0.0173461
P41240	CSK	Tyrosine-protein kinase CSK	1.09426	1.16792	1.11529	1.12582	0.00455442
P16615	ATP2A2	Sarcoplasmic/endoplasmic reticulum calcium ATPase 2	1.11935	1.06291	1.1951	1.12579	0.0303624
Q7L576	CYFIP1	Cytoplasmic FMR1-interacting protein 1	1.11709	1.13774	1.12156	1.12547	3.68765e-05
O00743	PPP6C	Serine/threonine-protein phosphatase 6 catalytic subunit	1.13715	1.1105	1.12875	1.12546	9.04361e-05
P28288	ABCD3	ATP-binding cassette sub-family D member 3	1.11722	1.09507	1.1641	1.12546	0.00351355
P33991	MCM4	DNA replication licensing factor MCM4	1.18953	1.04555	1.14066	1.12525	0.0414381
Q86WX3	RPS19BP1	Active regulator of SIRT1	1.06918	1.15817	1.14785	1.12507	0.0112419
P04406	GAPDH	Glyceraldehyde-3-phosphate dehydrogenase	1.1731	1.08183	1.11994	1.12496	0.00916284
Q92900	UPF1	Regulator of nonsense transcripts 1	1.17047	1.06656	1.13567	1.12424	0.0152442
Q02978	SLC25A11	Mitochondrial 2-oxoglutarate/malate carrier protein	1.05417	1.1328	1.18551	1.12416	0.0312638
Q5VVQ6	YOD1	Ubiquitin thioesterase OTU1	1.17572	1.07405	1.12247	1.12408	0.0134146
Q9UBU9	NXF1	Nuclear RNA export factor 1	1.12655	1.07759	1.16755	1.1239	0.00887397
Q04917	YWHAH	14-3-3 protein eta	1.14234	1.17281	1.05652	1.12389	0.0236156
O15504	NUP42	Nucleoporin NUP42	1.12955	1.09845	1.14349	1.12383	0.000743667
O14772	FPGT	Fucose-1-phosphate guanylyltransferase	1.04329	1.18335	1.14456	1.12373	0.0414122
Q5H9F3	BCORL1	BCL-6 corepressor-like protein 1	1.14102	1.10637	1.1228	1.1234	0.000248498
Q99797	MIPEP	Mitochondrial intermediate peptidase	1.06005	1.18171	1.12838	1.12338	0.0248043
Q8TB36	GDAP1	Ganglioside-induced differentiation-associated protein 1	1.12147	1.10424	1.14415	1.12329	0.000437107
Q9NP81	SARS2	Serine--tRNA ligase, mitochondrial	1.09424	1.08416	1.19109	1.12316	0.0224975
P86791	CCZ1	Vacuolar fusion protein CCZ1 homolog B	1.06978	1.19565	1.10307	1.12283	0.0310221
Q9UNQ2	DIMT1	Probable dimethyladenosine transferase	1.10452	1.13931	1.12428	1.1227	0.000260786
Q4J6C6	PREPL	Prolyl endopeptidase-like	1.16849	1.12507	1.0733	1.12229	0.0112929
Q5VZ89	DENND4C	DENN domain-containing protein 4C	1.06453	1.15173	1.14975	1.12201	0.0132124
Q9H497	TOR3A	Torsin-3A	1.07296	1.18024	1.11254	1.12192	0.0176539
Q8N766	EMC1	ER membrane protein complex subunit 1	1.09552	1.12376	1.14643	1.1219	0.00116209
Q9H5V9	STEEP1	STING ER exit protein	1.09297	1.15362	1.11908	1.12189	0.00226483
Q86Y39	NDUFA11	NADH dehydrogenase [ubiquinone] 1 alpha subcomplex subunit 11	1.11414	1.16514	1.08485	1.12137	0.00663265
Q9Y4R8	TELO2	Telomere length regulation protein TEL2 homolog	1.12877	1.11084	1.12401	1.12121	2.26465e-05
Q9H0P0	NT5C3A	Cytosolic 5'-nucleotidase 3A	1.16196	1.06371	1.1378	1.12116	0.0148644
A8MXV4	NUDT19	Acyl-coenzyme A diphosphatase NUDT19	1.09738	1.17958	1.08562	1.12086	0.0149828
Q15003	NCAPH	Condensin complex subunit 2	1.13484	1.07737	1.15015	1.12079	0.00549691
P63244	RACK1	Small ribosomal subunit protein RACK1	1.09903	1.12027	1.1428	1.1207	0.000671078
Q8IXK0	PHC2	Polyhomeotic-like protein 2	1.15651	1.10073	1.10347	1.12024	0.00269464
Q8NAV1	PRPF38A	Pre-mRNA-splicing factor 38A	1.09628	1.13783	1.12548	1.11986	0.000624814
Q9NPD8	UBE2T	Ubiquitin-conjugating enzyme E2 T	1.10751	1.14423	1.10732	1.11969	0.000618724
Q9BQ70	TCF25	Ribosome quality control complex subunit TCF25	1.18578	1.04466	1.1284	1.11961	0.0432834
O94979	SEC31A	Protein transport protein Sec31A	1.10854	1.14089	1.10838	1.11927	0.000383505
P16402	H1-3	Histone H1.3	1.08904	1.20344	1.06495	1.11914	0.0493619
Q9UPY3	DICER1	Endoribonuclease Dicer	1.14064	1.09273	1.12401	1.11913	0.00105852
Q9NTJ5	SACM1L	Phosphatidylinositol-3-phosphatase SAC1	1.13003	1.12019	1.10682	1.11901	5.98729e-05
Q9BYW2	SETD2	Histone-lysine N-methyltransferase SETD2	1.12846	1.14414	1.08442	1.119	0.00264459
Q96BW5	PTER	Phosphotriesterase-related protein	1.08997	1.19991	1.06701	1.11896	0.0440903
Q9HD20	ATP13A1	Endoplasmic reticulum transmembrane helix translocase	1.16779	1.10611	1.0821	1.11867	0.00966579
Q9NVV5	AIG1	Androgen-induced gene 1 protein	1.04096	1.17968	1.13517	1.1186	0.0441018
O43149	ZZEF1	Zinc finger ZZ-type and EF-hand domain-containing protein 1	1.06456	1.12158	1.16924	1.11846	0.017319
O00507	USP9X	Probable ubiquitin carboxyl-terminal hydrolase FAF-X	1.07948	1.13932	1.13587	1.11822	0.00366495
Q8WVD3	RNF138	E3 ubiquitin-protein ligase RNF138	1.07605	1.08887	1.18937	1.1181	0.030042
P32121	ARRB2	Beta-arrestin-2	1.07459	1.15304	1.1266	1.11808	0.00686543
Q13617	CUL2	Cullin-2	1.14584	1.14045	1.06676	1.11768	0.00993152
Q96GK7	FAHD2A	Fumarylacetoacetate hydrolase domain-containing protein 2A	1.13477	1.14297	1.07485	1.11753	0.00542096
A1L0T0	ILVBL	2-hydroxyacyl-CoA lyase 2	1.14493	1.07176	1.13506	1.11725	0.00691
O75534	CSDE1	Cold shock domain-containing protein E1	1.13464	1.11651	1.09951	1.11689	0.000324015
Q05655	PRKCD	Protein kinase C delta type	1.1393	1.0507	1.15981	1.11661	0.0252864
Q8NEB9	PIK3C3	Phosphatidylinositol 3-kinase catalytic subunit type 3	1.09068	1.15954	1.0989	1.11637	0.00584734
P42858	HTT	Huntingtin	1.09921	1.10616	1.14368	1.11635	0.00108702
P41214	EIF2D	Eukaryotic translation initiation factor 2D	1.16202	1.10079	1.08497	1.11593	0.00784698
O60518	RANBP6	Ran-binding protein 6	1.11283	1.0837	1.15082	1.11579	0.00398209
Q8NEW0	SLC30A7	Zinc transporter 7	1.16602	1.08726	1.09278	1.11535	0.0104614
Q96E14	RMI2	RecQ-mediated genome instability protein 2	1.11984	1.06984	1.156	1.11523	0.00993617
Q9NW64	RBM22	Pre-mRNA-splicing factor RBM22	1.1137	1.16251	1.06817	1.1148	0.013538
Q13045	FLII	Protein flightless-1 homolog	1.13107	1.09225	1.12008	1.11447	0.000581976
Q53GQ0	HSD17B12	Very-long-chain 3-oxoacyl-CoA reductase	1.04282	1.12367	1.17682	1.11444	0.0424886
Q8TD19	NEK9	Serine/threonine-protein kinase Nek9	1.17088	1.11084	1.06158	1.11443	0.0223393
Q9Y3Q3	TMED3	Transmembrane emp24 domain-containing protein 3	1.03803	1.14588	1.15857	1.11416	0.0405261
Q9UPU5	USP24	Ubiquitin carboxyl-terminal hydrolase 24	1.10344	1.1218	1.11723	1.11416	3.22841e-05
Q9Y281	CFL2	Cofilin-2	1.12395	1.09425	1.12247	1.11356	0.000299796
Q3KQZ1	SLC25A35	Solute carrier family 25 member 35	1.17579	1.05263	1.11147	1.11329	0.0333625
Q12792	TWF2	Twinfilin-2	1.10741	1.04801	1.18446	1.11329	0.0455533
P53675	CLTC	Clathrin heavy chain 1	1.13853	1.08163	1.11934	1.11317	0.00248216
Q9UNY4	TTF2	Transcription termination factor 2	1.15158	1.03388	1.1523	1.11259	0.0458938
Q96D46	NMD3	60S ribosomal export protein NMD3	1.12998	1.11408	1.09364	1.11257	0.000431949
Q00341	HDLBP	Vigilin	1.153	1.09538	1.0888	1.11239	0.00528648
Q8WVM0	TFB1M	Dimethyladenosine transferase 1, mitochondrial	1.10257	1.08327	1.15098	1.11227	0.00507441
Q14258	TRIM25	E3 ubiquitin/ISG15 ligase TRIM25	1.11834	1.14586	1.07181	1.112	0.0065903
P35606	COPB2	Coatomer subunit beta'	1.08017	1.1065	1.14805	1.11157	0.00484248
Q96EP5	DAZAP1	DAZ-associated protein 1	1.06578	1.10971	1.15766	1.11105	0.0138599
Q96J02	ITCH	E3 ubiquitin-protein ligase Itchy homolog	1.09142	1.09682	1.14428	1.11084	0.00272997
Q96GM8	TOE1	Target of EGR1 protein 1	1.09886	1.10589	1.12664	1.11046	0.000187709
Q15424	SAFB	Scaffold attachment factor B1	1.10595	1.07707	1.14637	1.1098	0.00545938
Q13443	ADAM9	Disintegrin and metalloproteinase domain-containing protein 9	1.07486	1.18381	1.07039	1.10969	0.041643
Q9Y4P1	ATG4B	Cysteine protease ATG4B	1.08903	1.0813	1.15649	1.10894	0.0103242
Q9BQ67	GRWD1	Glutamate-rich WD repeat-containing protein 1	1.05275	1.11961	1.15325	1.10854	0.0212977
P49406	MRPL19	Large ribosomal subunit protein bL19m	1.17587	1.05945	1.09016	1.1085	0.0357154
Q9HA64	FN3KRP	Ketosamine-3-kinase	1.13343	1.06721	1.1245	1.10838	0.00641017
Q9Y3B9	RRP15	RRP15-like protein	1.18341	1.08439	1.05733	1.10837	0.0474401
Q96EE3	SEH1L	Nucleoporin SEH1	1.11794	1.10232	1.10476	1.10834	2.38042e-05
Q9ULA0	DNPEP	Aspartyl aminopeptidase	1.05904	1.1224	1.14343	1.10829	0.0129545
Q9UKN8	GTF3C4	General transcription factor 3C polypeptide 4	1.15621	1.09071	1.07777	1.10823	0.0111827
P54886	ALDH18A1	Delta-1-pyrroline-5-carboxylate synthase	1.12552	1.06291	1.13541	1.10795	0.00893324
P31939	ATIC	Bifunctional purine biosynthesis protein ATIC	1.11117	1.10688	1.10468	1.10758	5.8778e-07
Q9NSE4	IARS2	Isoleucine--tRNA ligase, mitochondrial	1.10957	1.10483	1.10816	1.10752	1.7413e-07
O43747	AP1G1	AP-1 complex subunit gamma-1	1.05689	1.10372	1.16101	1.10721	0.0235724
P55809	OXCT1	Succinyl-CoA:3-ketoacid coenzyme A transferase 1, mitochondrial	1.15048	1.11827	1.05251	1.10709	0.0205752
Q96CW5	TUBGCP3	Gamma-tubulin complex component 3	1.05952	1.18082	1.0793	1.10655	0.047065
Q13112	CHAF1B	Chromatin assembly factor 1 subunit B	1.0566	1.12834	1.13459	1.10651	0.0130856
Q3SXM5	HSDL1	Inactive hydroxysteroid dehydrogenase-like protein 1	1.18074	1.07015	1.06715	1.10602	0.0470241
P55884	EIF3B	Eukaryotic translation initiation factor 3 subunit B	1.12567	1.06826	1.12369	1.10587	0.00490421
Q01433	AMPD2	AMP deaminase 2	1.08138	1.06812	1.16799	1.10583	0.0278018
P46736	BRCC3	Lys-63-specific deubiquitinase BRCC36	1.13886	1.03922	1.13868	1.10558	0.0334788
P49411	TUFM	Elongation factor Tu, mitochondrial	1.09962	1.07369	1.14275	1.10535	0.00638116
Q13526	PIN1	Peptidyl-prolyl cis-trans isomerase NIMA-interacting 1	1.14636	1.05193	1.11759	1.10529	0.0196394
O15371	EIF3D	Eukaryotic translation initiation factor 3 subunit D	1.11895	1.0413	1.15537	1.10521	0.0352652
Q9NPI0	TMEM138	Transmembrane protein 138	1.12317	1.0965	1.09581	1.10516	0.000307738
Q13418	ILK	Integrin-linked protein kinase	1.15811	1.10654	1.05012	1.10493	0.0281805
Q53H96	PYCR3	Pyrroline-5-carboxylate reductase 3	1.10859	1.08786	1.11802	1.10483	0.000298286
P31146	CORO1A	Coronin-1A	1.09732	1.10768	1.10917	1.10473	9.52832e-06
Q9NRG9	AAAS	Aladin	1.09973	1.11892	1.09522	1.10462	0.000135305
Q9Y2T2	AP3M1	AP-3 complex subunit mu-1	1.0523	1.09539	1.16614	1.10461	0.0344347
P08237	PFKM	ATP-dependent 6-phosphofructokinase, muscle type	1.06258	1.13107	1.11912	1.10426	0.00783888
O15143	ARPC1B	Actin-related protein 2/3 complex subunit 1B	1.12847	1.09175	1.09208	1.1041	0.00102993
O75962	TRIO	Triple functional domain protein	1.13304	1.09114	1.08729	1.10383	0.00209234
B2RTY4	MYO9B	Unconventional myosin-IXb	1.15922	1.04479	1.10668	1.10356	0.0351311
Q16881	TXNRD1	Thioredoxin reductase 1, cytoplasmic	1.15495	1.10693	1.04795	1.10327	0.0289018
P52565	ARHGDIA	Rho GDP-dissociation inhibitor 1	1.07072	1.13411	1.1044	1.10308	0.00489888
Q92547	TOPBP1	DNA topoisomerase 2-binding protein 1	1.15377	1.08838	1.06675	1.10297	0.0170108
P00390	GSR	Glutathione reductase, mitochondrial	1.05505	1.14571	1.10648	1.10241	0.0175243
Q13616	CUL1	Cullin-1	1.08043	1.11642	1.10971	1.10219	0.000759537
P04818	TYMS	Thymidylate synthase	1.15108	1.10182	1.05292	1.10194	0.0228081
P61221	ABCE1	ATP-binding cassette sub-family E member 1	1.10747	1.07933	1.11849	1.10176	0.000949028
Q8WYQ5	DGCR8	Microprocessor complex subunit DGCR8	1.1281	1.08689	1.08942	1.10147	0.0016008
P60709	ACTG1	Actin, cytoplasmic 2	1.11509	1.08148	1.10583	1.1008	0.00055021
O14802	POLR3A	DNA-directed RNA polymerase III subunit RPC1	1.14519	1.08386	1.07169	1.10024	0.0116267
O94905	ERLIN2	Erlin-2	1.10266	1.07331	1.12373	1.0999	0.00239946
O43795	MYO1B	Unconventional myosin-Ib	1.1151	1.08987	1.09385	1.0996	0.00022035
Q8TCJ2	STT3B	Dolichyl-diphosphooligosaccharide--protein glycosyltransferase subunit STT3B	1.07288	1.08166	1.14424	1.09959	0.0113936
Q9UHR4	BAIAP2L1	Brain-specific angiogenesis inhibitor 1-associated protein 2-like protein 1	1.0799	1.09437	1.12412	1.09946	0.00157608
Q9P2J5	LARS1	Leucine--tRNA ligase, cytoplasmic	1.10357	1.08731	1.10739	1.09942	8.58816e-05
Q8TAA5	GRPEL2	GrpE protein homolog 2, mitochondrial	1.16397	1.05102	1.08324	1.09941	0.0415814
Q96SB4	SRPK1	SRSF protein kinase 1	1.11458	1.0843	1.09925	1.09938	0.000341481
P19174	PLCG1	Isoform 2 of 1-phosphatidylinositol 4,5-bisphosphate phosphodiesterase gamma-1	1.09945	1.11344	1.08519	1.09936	0.000260353
P62330	ARF6	ADP-ribosylation factor 6	1.04609	1.12819	1.12372	1.09933	0.0203533
Q96EK5	KIFBP	KIF-binding protein	1.13188	1.1088	1.05662	1.0991	0.0112325
O43896	KIF1C	Kinesin-like protein KIF1C	1.13742	1.03835	1.12133	1.09903	0.0320945
O00139	KIF2A	Isoform 2 of Kinesin-like protein KIF2A	1.13137	1.08521	1.07964	1.09874	0.0038286
Q9Y483	MTF2	Isoform 4 of Metal-response element-binding transcription factor 2	1.06483	1.11097	1.12042	1.09874	0.00453432
Q15031	LARS2	Leucine--tRNA ligase, mitochondrial	1.0649	1.08468	1.14636	1.09865	0.0158457
Q96DV4	MRPL38	Large ribosomal subunit protein mL38	1.12219	1.06234	1.1097	1.09807	0.00576694
Q66K64	DCAF15	DDB1- and CUL4-associated factor 15	1.07856	1.15498	1.06026	1.09793	0.0278912
O95819	MAP4K4	Isoform 3 of Mitogen-activated protein kinase kinase kinase kinase 4	1.12542	1.07139	1.09649	1.09777	0.00331731
Q86WQ0	NR2C2AP	Nuclear receptor 2C2-associated protein	1.04674	1.14624	1.10022	1.09774	0.0272874
Q13347	EIF3I	Eukaryotic translation initiation factor 3 subunit I	1.09296	1.09203	1.10792	1.09764	4.56047e-05
Q7Z6Z7	HUWE1	E3 ubiquitin-protein ligase HUWE1	1.15644	1.06235	1.07214	1.09698	0.0314642
P60900	PSMA6	Proteasome subunit alpha type-6	1.09328	1.10168	1.09546	1.0968	2.72592e-06
Q8NE71	ABCF1	ATP-binding cassette sub-family F member 1	1.12675	1.0663	1.09578	1.09628	0.00527027
Q9BVC4	MLST8	Target of rapamycin complex subunit LST8	1.02765	1.13214	1.12894	1.09624	0.0485634
Q92879	CELF1	CUGBP Elav-like family member 1	1.09619	1.11209	1.07959	1.09596	0.00051519
Q9Y5A9	YTHDF2	YTH domain-containing family protein 2	1.05476	1.14331	1.08811	1.09539	0.0209382
Q9NQX3	GPHN	Gephyrin	1.09974	1.11377	1.07161	1.09504	0.00155515
Q8IZH2	XRN1	5'-3' exoribonuclease 1	1.12343	1.07954	1.08201	1.09499	0.00262192
P53618	COPB1	Coatomer subunit beta	1.03491	1.11074	1.13764	1.09443	0.0372851
Q32P41	TRMT5	tRNA (guanine(37)-N1)-methyltransferase	1.145	1.06164	1.07633	1.09432	0.0213643
Q13535	ATR	Serine/threonine-protein kinase ATR	1.12182	1.10239	1.05838	1.0942	0.00738825
Q2NKX8	ERCC6L	DNA excision repair protein ERCC-6-like	1.08652	1.08318	1.11282	1.09417	0.000551766
Q8TC12	RDH11	Retinol dehydrogenase 11	1.10431	1.10724	1.07067	1.09407	0.00131285
Q9BTC8	MTA3	Metastasis-associated protein MTA3	1.10952	1.043	1.12933	1.09395	0.0227946
Q9NYY8	FASTKD2	FAST kinase domain-containing protein 2, mitochondrial	1.04358	1.15502	1.08308	1.09389	0.0450923
Q96C86	DCPS	m7GpppX diphosphatase	1.04744	1.12143	1.1128	1.09389	0.0158719
Q86X55	CARM1	Histone-arginine methyltransferase CARM1	1.11061	1.07443	1.09362	1.09289	0.000885064
Q14683	SMC1A	Structural maintenance of chromosomes protein 1A	1.13608	1.04891	1.09353	1.09284	0.0210401
P23396	RPS3	Small ribosomal subunit protein uS3	1.04904	1.11651	1.11241	1.09265	0.0132346
Q6DD87	ZNF787	Zinc finger protein 787	1.0533	1.09432	1.12998	1.09253	0.0139521
Q13310	PABPC4	Polyadenylate-binding protein 4	1.08558	1.07272	1.11928	1.09252	0.00263186
O00425	IGF2BP3	Insulin-like growth factor 2 mRNA-binding protein 3	1.15542	1.0742	1.04786	1.09249	0.0460497
O43813	LANCL1	Glutathione S-transferase LANCL1	1.06372	1.07411	1.13908	1.0923	0.0173282
P61619	SEC61A1	Protein transport protein Sec61 subunit alpha isoform 1	1.05145	1.1518	1.07342	1.09222	0.0388603
Q13769	THOC5	THO complex subunit 5 homolog	1.13289	1.03742	1.105	1.09177	0.0317433
P18754	RCC1	Regulator of chromosome condensation	1.14787	1.04167	1.08558	1.09171	0.0408835
P31689	DNAJA1	DnaJ homolog subfamily A member 1	1.07024	1.0929	1.10945	1.09087	0.00132643
Q9NX24	NHP2	H/ACA ribonucleoprotein complex subunit 2	1.11402	1.06591	1.09227	1.09073	0.00285016
Q7L5D6	GET4	Golgi to ER traffic protein 4 homolog	1.06815	1.10491	1.09899	1.09068	0.00135048
P11413	G6PD	Glucose-6-phosphate 1-dehydrogenase	1.03499	1.11573	1.12054	1.09042	0.031124
O43933	PEX1	Peroxisomal ATPase PEX1	1.08815	1.06361	1.11879	1.09018	0.00483376
P49841	GSK3B	Glycogen synthase kinase-3 beta	1.03612	1.12484	1.10933	1.0901	0.0301283
O00411	POLRMT	DNA-directed RNA polymerase, mitochondrial	1.06987	1.07517	1.12498	1.09001	0.00684995
O43402	EMC8	ER membrane protein complex subunit 8	1.06797	1.12735	1.07461	1.08998	0.0087116
P16930	FAH	Fumarylacetoacetase	1.06398	1.15078	1.05417	1.08964	0.0432425
Q9BQ52	ELAC2	Zinc phosphodiesterase ELAC protein 2	1.06692	1.10988	1.09182	1.08954	0.00198368
P63010	AP2B1	AP-2 complex subunit beta	1.10614	1.06983	1.08913	1.08837	0.00108637
P82933	MRPS9	Small ribosomal subunit protein uS9m	1.1253	1.03712	1.10252	1.08832	0.0287863
Q15393	SF3B3	Splicing factor 3B subunit 3	1.07113	1.08104	1.11267	1.08828	0.00213652
Q12756	KIF1A	Kinesin-like protein KIF1A	1.11554	1.05321	1.09392	1.08756	0.00870083
P22234	PAICS	Bifunctional phosphoribosylaminoimidazole carboxylase/phosphoribosylaminoimidazole succinocarboxamide synthetase	1.07461	1.07628	1.11057	1.08715	0.00174509
Q15042	RAB3GAP1	Rab3 GTPase-activating protein catalytic subunit	1.06371	1.14607	1.05131	1.08703	0.0429541
P78332	RBM6	RNA-binding protein 6	1.11022	1.06785	1.0826	1.08689	0.00219441
Q6L8Q7	PDE12	2',5'-phosphodiesterase 12	1.10291	1.05236	1.105	1.08676	0.00727394
Q9BW27	NUP85	Nuclear pore complex protein Nup85	1.08214	1.05454	1.12155	1.08608	0.0114457
O95573	ACSL3	Fatty acid CoA ligase Acsl3	1.06161	1.13645	1.06008	1.08604	0.0269358
Q96EK6	GNPNAT1	Glucosamine 6-phosphate N-acetyltransferase	1.08395	1.06989	1.10332	1.08572	0.000901716
O00178	GTPBP1	GTP-binding protein 1	1.11381	1.08381	1.05933	1.08565	0.00555259
Q8N9N2	ASCC1	Activating signal cointegrator 1 complex subunit 1	1.05319	1.12242	1.081	1.08554	0.0131299
P82675	MRPS5	Small ribosomal subunit protein uS5m	1.05784	1.07093	1.12775	1.08551	0.0163298
Q6ZRS2	SRCAP	Helicase SRCAP	1.07368	1.09804	1.08429	1.08534	0.00026741
P41250	GARS1	Glycine--tRNA ligase	1.10371	1.09746	1.05394	1.08504	0.00557001
Q13564	NAE1	NEDD8-activating enzyme E1 regulatory subunit	1.13365	1.03931	1.08077	1.08458	0.0362956
Q9Y2A7	NCKAP1	Nck-associated protein 1	1.11216	1.11088	1.03049	1.08451	0.0352322
P19623	SRM	Spermidine synthase	1.06837	1.06935	1.11531	1.08434	0.00551842
P53680	AP2S1	AP-2 complex subunit sigma	1.07922	1.06774	1.106	1.08432	0.00174358
P63151	PPP2R2A	Serine/threonine-protein phosphatase 2A 55 kDa regulatory subunit B alpha isoform	1.11654	1.03933	1.09596	1.08394	0.0220421
P26358	DNMT1	DNA (cytosine-5)-methyltransferase 1	1.13488	1.07276	1.04395	1.08386	0.035336
Q9BY44	EIF2A	Eukaryotic translation initiation factor 2A	1.0907	1.03124	1.12825	1.0834	0.041841
Q96K37	SLC35E1	Solute carrier family 35 member E1	1.14034	1.03991	1.06967	1.08331	0.0489483
Q9H4L7	SMARCAD1	SWI/SNF-related matrix-associated actin-dependent regulator of chromatin subfamily A containing DEAD/H box 1	1.10444	1.03209	1.11224	1.08292	0.0313759
P31483	TIA1	Cytotoxic granule associated RNA binding protein TIA1	1.03981	1.07471	1.13382	1.08278	0.039276
Q9UJV9	DDX41	Probable ATP-dependent RNA helicase DDX41	1.13085	1.06063	1.05411	1.08186	0.0290392
P04843	RPN1	Dolichyl-diphosphooligosaccharide--protein glycosyltransferase subunit 1	1.03895	1.08383	1.11918	1.08065	0.0254837
Q12768	WASHC5	WASH complex subunit 5	1.0673	1.04285	1.1318	1.08065	0.0384173
Q5VW36	FOCAD	Focadhesin	1.06066	1.10367	1.07758	1.08064	0.00298149
Q9BSJ2	TUBGCP2	Gamma-tubulin complex component 2	1.10945	1.07225	1.06014	1.08061	0.00556688
P62280	RPS11	Small ribosomal subunit protein uS17	1.06718	1.1106	1.06361	1.08046	0.00597332
Q96RP9	GFM1	Elongation factor G, mitochondrial	1.06868	1.08988	1.08235	1.08031	0.000205564
Q9Y285	FARSA	Phenylalanine--tRNA ligase alpha subunit	1.07901	1.08647	1.07538	1.08029	1.61906e-05
O94915	FRYL	Protein furry homolog-like	1.04275	1.13228	1.06479	1.07994	0.041218
Q969N2	PIGT	GPI transamidase component PIG-T	1.05375	1.11844	1.06754	1.07991	0.0153229
O95168	NDUFB4	NADH dehydrogenase [ubiquinone] 1 beta subcomplex subunit 4	1.06772	1.06165	1.11027	1.07988	0.00641753
P57076	CFAP298	Cilia- and flagella-associated protein 298	1.09877	1.06253	1.07807	1.07979	0.00160762
Q16513	PKN2	Serine/threonine-protein kinase N2	1.12659	1.06092	1.05169	1.07973	0.0277475
Q6PGN9	PSRC1	Proline/serine-rich coiled-coil protein 1	1.04712	1.10631	1.08467	1.07937	0.0101121
Q6PI48	DARS2	Aspartate--tRNA ligase, mitochondrial	1.09584	1.07756	1.06386	1.07909	0.0010334
Q9UN86	G3BP2	Ras GTPase-activating protein-binding protein 2	1.07646	1.08695	1.07319	1.07887	4.52489e-05
Q14669-3	TRIP12	Isoform 2 of E3 ubiquitin-protein ligase TRIP12	1.1015	1.04039	1.09414	1.07868	0.015035
Q8WVT3	TRAPPC12	Trafficking protein particle complex subunit 12	1.04631	1.09227	1.09644	1.07834	0.00817294
Q6UXN9	WDR82	WD repeat-containing protein 82	1.07301	1.07769	1.08359	1.0781	1.40376e-05
P62701	RPS4X	Small ribosomal subunit protein eS4, X isoform	1.13205	1.04449	1.05743	1.07799	0.046015
Q13546	RIPK1	Receptor-interacting serine/threonine-protein kinase 1	1.08503	1.0734	1.07518	1.07787	2.75248e-05
Q01813	PFKP	ATP-dependent 6-phosphofructokinase, platelet type	1.04933	1.09048	1.09324	1.07768	0.00543293
Q96JJ3	ELMO2	Engulfment and cell motility protein 2	1.0983	1.10953	1.02454	1.07746	0.0438746
Q5VZM2	RRAGA	Ras-related GTP-binding protein A	1.04696	1.10845	1.07692	1.07744	0.0120437
Q9H9J2	MRPL44	Large ribosomal subunit protein mL44	1.02931	1.10506	1.09775	1.07737	0.0326784
P11216	PYGB	Glycogen phosphorylase, brain form	1.05153	1.09415	1.08597	1.07721	0.00409578
O15269	SPTLC1	Serine palmitoyltransferase 1	1.08681	1.0336	1.10999	1.0768	0.0273727
Q9Y676	MRPS18B	Small ribosomal subunit protein mS40	1.0573	1.04667	1.12618	1.07671	0.0369929
Q9NVN8	GNL3L	Guanine nucleotide-binding protein-like 3-like protein	1.11334	1.04509	1.0717	1.07671	0.0181123
P57081	WDR4	tRNA (guanine-N(7)-)-methyltransferase non-catalytic subunit WDR4	1.09151	1.04938	1.08883	1.07657	0.00492129
P50395	GDI2	Rab GDP dissociation inhibitor beta	1.0593	1.04441	1.12562	1.07644	0.0375619
Q9BSJ8	ESYT1	Extended synaptotagmin-1	1.09885	1.06183	1.06763	1.0761	0.00270233
Q14689	DIP2A	Disco-interacting protein 2 homolog A	1.07972	1.1186	1.02861	1.07564	0.0439904
Q9Y2X0	MED16	Mediator of RNA polymerase II transcription subunit 16	1.10888	1.04978	1.06789	1.07552	0.0124523
P30050	RPL12	Large ribosomal subunit protein uL11	1.09058	1.09599	1.03778	1.07478	0.0157591
P30046	DDT	D-dopachrome decarboxylase	1.08466	1.04484	1.09458	1.07469	0.00796314
Q6PCB5	RSBN1L	Lysine-specific demethylase RSBN1L	1.0362	1.12529	1.0622	1.07456	0.047875
O43776	NARS1	Asparagine--tRNA ligase, cytoplasmic	1.08013	1.09363	1.04938	1.07438	0.00473652
Q14527	HLTF	Helicase-like transcription factor	1.11733	1.03412	1.07114	1.0742	0.0368339
Q9NRG1	PRTFDC1	Phosphoribosyltransferase domain-containing protein 1	1.07894	1.0509	1.09125	1.0737	0.00350004
Q15208	STK38	Serine/threonine-protein kinase 38	1.06198	1.09794	1.05792	1.07261	0.00465416
Q9UBB9	TFIP11	Tuftelin-interacting protein 11	1.09172	1.06133	1.06397	1.07234	0.00174156
Q13371	PDCL	Phosducin-like protein	1.06102	1.10534	1.05031	1.07222	0.0127688
Q6P9B9	INTS5	Integrator complex subunit 5	1.10769	1.05181	1.05541	1.07164	0.0165786
O60547	GMDS	GDP-mannose 4,6 dehydratase	1.09396	1.08989	1.03074	1.07153	0.0248616
Q96EY7	PTCD3	Small ribosomal subunit protein mS39	1.06649	1.07979	1.06683	1.07104	8.44955e-05
Q01968	OCRL	Inositol polyphosphate 5-phosphatase OCRL	1.07603	1.09545	1.04135	1.07094	0.010961
Q2M389	WASHC4	WASH complex subunit 4	1.11252	1.06525	1.03427	1.07068	0.0359919
Q8N201	INTS1	Integrator complex subunit 1	1.08317	1.0344	1.09338	1.07032	0.0180935
P26373	RPL13	Large ribosomal subunit protein eL13	1.05823	1.11407	1.03786	1.07006	0.0371087
P17858	PFKL	ATP-dependent 6-phosphofructokinase, liver type	1.06714	1.06974	1.07296	1.06995	2.01085e-06
P68400	CSNK2A1	Casein kinase II subunit alpha	1.08644	1.06729	1.05609	1.06994	0.00139316
P11940	PABPC1	Polyadenylate-binding protein 1	1.08591	1.06307	1.06062	1.06987	0.000970637
P40429	RPL13A	Large ribosomal subunit protein uL13	1.09061	1.02853	1.08825	1.06913	0.0271862
P42285	MTREX	Exosome RNA helicase MTR4	1.06055	1.07789	1.06869	1.06905	0.000160415
Q14166	TTLL12	Tubulin--tyrosine ligase-like protein 12	1.07545	1.0796	1.05204	1.06903	0.00129547
Q8TAA9	VANGL1	Vang-like protein 1	1.10022	1.06216	1.04471	1.06903	0.0135648
P28070	PSMB4	Proteasome subunit beta type-4	1.0932	1.05352	1.06017	1.06896	0.00492582
Q9NZQ3	NCKIPSD	NCK-interacting protein with SH3 domain	1.05816	1.04005	1.10791	1.06871	0.0276207
Q9P2R3	ANKFY1	Rabankyrin-5	1.07123	1.08198	1.05281	1.06867	0.0012856
Q8N684	CPSF7	Cleavage and polyadenylation specificity factor subunit 7	1.05632	1.05858	1.09052	1.06847	0.00344178
O15228	GNPAT	Dihydroxyacetone phosphate acyltransferase	1.07258	1.03233	1.10044	1.06845	0.0257569
O60343	TBC1D4	TBC1 domain family member 4	1.03148	1.07487	1.09895	1.06843	0.0256702
Q02218	OGDH	2-oxoglutarate dehydrogenase complex component E1	1.10411	1.02509	1.07562	1.06828	0.0417552
P27544	CERS1	Ceramide synthase 1	1.06721	1.0724	1.06339	1.06767	1.31614e-05
Q13126	MTAP	S-methyl-5'-thioadenosine phosphorylase	1.04983	1.06939	1.08343	1.06755	0.00227045
Q9NYU2	UGGT1	UDP-glucose:glycoprotein glucosyltransferase 1	1.02807	1.06422	1.10926	1.06718	0.0458896
O75190	DNAJB6	DnaJ homolog subfamily B member 6	1.10176	1.05212	1.04761	1.06716	0.0179712
Q9UJA5	TRMT6	tRNA (adenine(58)-N(1))-methyltransferase non-catalytic subunit TRM6	1.09529	1.08226	1.02072	1.06609	0.0452656
Q9NVS2	MRPS18A	Large ribosomal subunit protein mL66	1.09364	1.06671	1.03718	1.06584	0.0156224
Q5UCC4	EMC10	ER membrane protein complex subunit 10	1.09744	1.07764	1.0223	1.06579	0.0429905
P26640	VARS1	Valine--tRNA ligase	1.06265	1.03971	1.09419	1.06551	0.0142762
Q969H8	MYDGF	Myeloid-derived growth factor	1.04389	1.1022	1.04983	1.0653	0.024344
Q9BXW9	FANCD2	Fanconi anemia group D2 protein	1.06059	1.05852	1.07647	1.06519	0.000326122
Q86W50	METTL16	RNA N6-adenosine-methyltransferase METTL16	1.05195	1.08471	1.05773	1.0648	0.00302854
O15484	CAPN5	Calpain-5	1.0379	1.07255	1.08381	1.06476	0.00939421
Q9BV44	THUMPD3	tRNA (guanine(6)-N2)-methyltransferase THUMP3	1.03497	1.04929	1.1088	1.06435	0.0465424
Q9HCU5	PREB	Prolactin regulatory element-binding protein	1.02541	1.09577	1.07141	1.0642	0.0358066
P32969	RPL9	Large ribosomal subunit protein uL6	1.07094	1.05952	1.0613	1.06392	5.57479e-05
Q04446	GBE1	1,4-alpha-glucan-branching enzyme	1.10583	1.02859	1.05684	1.06375	0.0475715
P05198	EIF2S1	Eukaryotic translation initiation factor 2 subunit 1	1.04379	1.07786	1.06944	1.0637	0.00340637
Q8TCS8	PNPT1	Polyribonucleotide nucleotidyltransferase 1, mitochondrial	1.05682	1.03944	1.09372	1.06333	0.0167266
Q9NVV4	MTPAP	Poly(A) RNA polymerase, mitochondrial	1.0598	1.09317	1.03699	1.06332	0.0178129
Q9NXF1	TEX10	Testis-expressed protein 10	1.07863	1.05247	1.05782	1.06298	0.00139463
Q9UQ16	DNM3	Dynamin-3	1.07688	1.08505	1.02692	1.06295	0.0257016
Q15645	TRIP13	Pachytene checkpoint protein 2 homolog	1.03482	1.07476	1.07909	1.06289	0.0111344
P51398	DAP3	Small ribosomal subunit protein mS29	1.09145	1.05296	1.04414	1.06285	0.0123837
P31323	PRKAR2B	cAMP-dependent protein kinase type II-beta regulatory subunit	1.05382	1.06501	1.06883	1.06255	0.000156046
Q12905	ILF2	Interleukin enhancer-binding factor 2	1.08985	1.03555	1.05936	1.06159	0.017271
Q8IWV8	UBR2	E3 ubiquitin-protein ligase UBR2	1.10251	1.03055	1.05123	1.06143	0.0453715
O60762	DPM1	Dolichol-phosphate mannosyltransferase subunit 1	1.08408	1.02006	1.08	1.06138	0.0413034
Q9UGP8	SEC63	Translocation protein SEC63 homolog	1.05144	1.05414	1.07815	1.06124	0.00195914
P25205	MCM3	DNA replication licensing factor MCM3	1.04484	1.05038	1.08807	1.0611	0.0108352
Q2NL82	TSR1	Pre-rRNA-processing protein TSR1 homolog	1.07394	1.02839	1.08093	1.06109	0.020689
Q9NSD9	FARSB	Phenylalanine--tRNA ligase beta subunit	1.05924	1.05071	1.07303	1.06099	0.000719713
P40616	ARL1	ADP-ribosylation factor-like protein 1	1.04154	1.06304	1.07833	1.06097	0.00464335
Q96F86	EDC3	Enhancer of mRNA-decapping protein 3	1.08756	1.02626	1.06848	1.06077	0.0284341
P31040	SDHA	Succinate dehydrogenase [ubiquinone] flavoprotein subunit, mitochondrial	1.04182	1.07853	1.06192	1.06076	0.00460642
O43572	AKAP10	A-kinase anchor protein 10, mitochondrial	1.07273	1.02214	1.08738	1.06075	0.0371493
Q6YP21	KYAT3	Kynurenine--oxoglutarate transaminase 3	1.03111	1.05822	1.09255	1.06063	0.0270122
P22059	OSBP	Oxysterol-binding protein 1	1.05142	1.09986	1.03056	1.06061	0.0418557
Q9ULH0	KIDINS220	Kinase D-interacting substrate of 220 kDa	1.03422	1.06615	1.08144	1.0606	0.0120974
Q9Y6D6	ARFGEF1	Brefeldin A-inhibited guanine nucleotide-exchange protein 1	1.02471	1.0997	1.05669	1.06037	0.049884
Q9BZF1	OSBPL8	Oxysterol-binding protein-related protein 8	1.04188	1.03791	1.101	1.06027	0.041785
Q8N5C6	SRBD1	S1 RNA-binding domain-containing protein 1	1.08397	1.05086	1.04587	1.06023	0.007294
Q9NZJ0	DTL	Denticleless protein homolog	1.0545	1.03434	1.0916	1.06015	0.0230239
P05787	KRT8	Keratin, type II cytoskeletal 8	1.06981	1.02316	1.08682	1.05993	0.0345347
O75116	ROCK2	Rho-associated protein kinase 2	1.06219	1.02476	1.09259	1.05985	0.0380001
P14618	PKM	Pyruvate kinase PKM	1.03878	1.04201	1.0986	1.0598	0.0369761
Q8IXW5	RPAP2	Putative RNA polymerase II subunit B1 CTD phosphatase RPAP2	1.08645	1.02865	1.06291	1.05934	0.0241113
Q9P2K8	EIF2AK4	eIF-2-alpha kinase GCN2	1.06457	1.08481	1.0282	1.05919	0.0232866
O15382	BCAT2	Branched-chain-amino-acid aminotransferase, mitochondrial	1.02804	1.06357	1.0855	1.05904	0.0243175
Q15067	ACOX1	Isoform 2 of Peroxisomal acyl-coenzyme A oxidase 1	1.07639	1.07962	1.02012	1.05871	0.0384226
Q9HAU5	UPF2	Regulator of nonsense transcripts 2	1.0554	1.06641	1.05418	1.05867	0.000112484
Q9H270	VPS11	Vacuolar protein sorting-associated protein 11 homolog	1.05225	1.0875	1.03549	1.05841	0.0189212
Q9UBX3	SLC25A10	Mitochondrial dicarboxylate carrier	1.07167	1.03344	1.06985	1.05832	0.00941583
Q05639	EEF1A2	Elongation factor 1-alpha 2	1.05829	1.02969	1.08162	1.05653	0.0196996
Q13509	TUBB6	Tubulin beta-6 chain	1.01647	1.07314	1.07992	1.05651	0.0483432
Q4G0F5	VPS26B	Vacuolar protein sorting-associated protein 26B	1.04976	1.07415	1.04562	1.05651	0.0031513
Q7L7X3	TAOK1	Serine/threonine-protein kinase TAO1	1.06091	1.05335	1.05523	1.05649	1.55273e-05
P62495	ETF1	Eukaryotic peptide chain release factor subunit 1	1.04402	1.04566	1.07798	1.05589	0.00720955
P57772	EEFSEC	Selenocysteine-specific elongation factor	1.07789	1.05647	1.03133	1.05523	0.0147916
P06737	PYGL	Glycogen phosphorylase, liver form	1.02554	1.09083	1.0492	1.05519	0.0444768
P18085	ARF4	ADP-ribosylation factor 4	1.05795	1.04322	1.06317	1.05478	0.000784638
Q9BYB4	GNB1L	Guanine nucleotide-binding protein subunit beta-like protein 1	1.06691	1.06157	1.03584	1.05477	0.00465197
Q9H8G2	CAAP1	Caspase activity and apoptosis inhibitor 1	1.06778	1.07051	1.02553	1.05461	0.019939
Q8TC07	TBC1D15	TBC1 domain family member 15	1.03987	1.04634	1.07369	1.0533	0.00677958
Q9Y5A7	NUB1	NEDD8 ultimate buster 1	1.07978	1.05537	1.02224	1.05246	0.0346327
Q9Y2W6	TDRKH	Tudor and KH domain-containing protein	1.05803	1.06461	1.03474	1.05246	0.00442107
P82914	MRPS15	Small ribosomal subunit protein uS15m	1.03855	1.06037	1.05825	1.05239	0.00165376
Q9NZD8	SPG21	Maspardin	1.03736	1.04959	1.0659	1.05095	0.00351641
P62873	GNB1	Guanine nucleotide-binding protein G(I)/G(S)/G(T) subunit beta-1	1.04843	1.06091	1.0435	1.05095	0.000600674
Q6NUM6	TYW1	S-adenosyl-L-methionine-dependent tRNA 4-demethylwyosine synthase TYW1	1.0614	1.07319	1.0163	1.0503	0.0440499
P23526	AHCY	Adenosylhomocysteinase	1.03402	1.05018	1.06617	1.05012	0.005688
Q8N9E0	FAM133B	Protein FAM133B	1.06033	1.02808	1.06141	1.04994	0.0102848
Q6IQ22	RAB12	Ras-related protein Rab-12	1.04808	1.06246	1.03723	1.04926	0.00252231
P49005	POLD2	DNA polymerase delta subunit 2	1.034	1.05728	1.05616	1.04914	0.00291731
P62736	ACTA1	Actin, alpha skeletal muscle	1.03305	1.06059	1.05346	1.04904	0.00402206
O75879	GATB	Glutamyl-tRNA(Gln) amidotransferase subunit B, mitochondrial	1.0656	1.05175	1.02854	1.04863	0.0108402
Q9NZN5	ARHGEF12	Rho guanine nucleotide exchange factor 12	1.04758	1.04832	1.04684	1.04758	3.89086e-08
Q6JQN1	ACAD10	Acyl-CoA dehydrogenase family member 10	1.03168	1.05478	1.05604	1.0475	0.00388697
Q96CS3	FAF2	FAS-associated factor 2	1.02397	1.07533	1.04282	1.04738	0.0342412
P55265	ADAR	Isoform 2 of Double-stranded RNA-specific adenosine deaminase	1.06992	1.0245	1.0469	1.0471	0.0229152
Q9H993	ARMT1	Damage-control phosphatase ARMT1	1.05158	1.06214	1.02755	1.04709	0.0100218
P46199	MTIF2	Translation initiation factor IF-2, mitochondrial	1.04952	1.02993	1.06012	1.04652	0.00625403
P61224	RAP1A	Ras-related protein Rap-1A	1.07118	1.04965	1.0181	1.04631	0.0397659
P36542	ATP5F1C	ATP synthase subunit gamma, mitochondrial	1.05298	1.02805	1.05735	1.04613	0.00720426
Q12800	TFCP2	Alpha-globin transcription factor CP2	1.02678	1.07035	1.04066	1.04593	0.0232832
P23284	PPIB	Peptidyl-prolyl cis-trans isomerase B	1.07279	1.04562	1.01846	1.04562	0.0437124
Q9BTW9	TBCD	Tubulin-specific chaperone D	1.0296	1.04329	1.062	1.04496	0.00872781
Q2TAY7	SMU1	WD40 repeat-containing protein SMU1	1.04173	1.03535	1.05722	1.04477	0.00231926
O60841	EIF5B	Eukaryotic translation initiation factor 5B	1.06824	1.0341	1.02457	1.0423	0.0331778
Q13613	MTMR1	Myotubularin-related protein 1	1.06254	1.03691	1.02696	1.04214	0.0164523
P17612	PRKACB	cAMP-dependent protein kinase catalytic subunit beta	1.03175	1.04166	1.05264	1.04201	0.00223612
Q13724	MOGS	Mannosyl-oligosaccharide glucosidase	1.05403	1.01446	1.05753	1.042	0.0383527
O15397	IPO8	Importin-8	1.05773	1.03538	1.03063	1.04125	0.00783054
Q8NG68	TTL	Tubulin--tyrosine ligase	1.04315	1.01724	1.06296	1.04112	0.0360044
Q92599	SEPTIN8	Septin-8	1.04583	1.05483	1.02205	1.0409	0.013872
Q06136	KDSR	3-ketodihydrosphingosine reductase	1.04799	1.05601	1.01655	1.04018	0.0288981
O15254	ACOX3	Peroxisomal acyl-coenzyme A oxidase 3	1.03444	1.05428	1.02937	1.03936	0.00660721
Q9UPR3	SMG5	Nonsense-mediated mRNA decay factor SMG5	1.04383	1.01678	1.05386	1.03815	0.0261598
Q92616	GCN1	Stalled ribosome sensor GCN1	1.05802	1.02006	1.03429	1.03746	0.0277028
Q9NZB2	FAM120A	Constitutive coactivator of PPAR-gamma-like protein 1	1.05463	1.02981	1.02342	1.03595	0.0194789
Q86U70	LDB1	LIM domain-binding protein 1	1.03123	1.03438	1.04163	1.03575	0.000314734
P17706	PTPN2	Tyrosine-protein phosphatase non-receptor type 2	1.01344	1.04143	1.04985	1.03491	0.0337855
Q14566	MCM6	DNA replication licensing factor MCM6	1.05373	1.03685	1.01399	1.03486	0.0389093
Q00013	MPP1	55 kDa erythrocyte membrane protein	1.04887	1.03798	1.01342	1.03343	0.0332729
P51798	CLCN7	H(+)/Cl(-) exchange transporter 7	1.04397	1.02123	1.02899	1.0314	0.00927564
P00367	GLUD1	Glutamate dehydrogenase 1, mitochondrial	1.04068	1.03109	1.01682	1.02953	0.0130513
Q14697	GANAB	Neutral alpha-glucosidase AB	1.03435	1.01357	1.03947	1.02913	0.021219
O60502	OGA	Protein O-GlcNAcase	1.01315	1.04325	1.02832	1.02824	0.0313652
Q9NRX1	PNO1	RNA-binding protein PNO1	1.03174	1.01317	1.03723	1.02738	0.0197504
Q8TAG9	EXOC6	Exocyst complex component 6	1.02203	1.03696	1.01988	1.02629	0.00806989
P11908	PRPS1	Ribose-phosphate pyrophosphokinase 1	1.01474	1.02576	1.032	1.02417	0.00872027
Q9UDY8	MALT1	Mucosa-associated lymphoid tissue lymphoma translocation protein 1	1.02742	1.01553	1.02396	1.0223	0.00322103
Q9P246	STIM2	Stromal interaction molecule 2	1.02738	1.00889	1.02457	1.02028	0.0243194
Q66K14	TBC1D9B	TBC1 domain family member 9B	1.02254	1.01122	1.02348	1.01908	0.00836939
P60842	EIF4A1	Eukaryotic initiation factor 4A-I	1.01424	1.02246	1.00834	1.01501	0.0214317
P21333	FLNA	Filamin-A	1.01745	1.0149	1.00599	1.01278	0.0212351

## Sheet: Tab3. BL final list
Tab 3. ERM proteome enriched under blue light condition after spatial reference filtering. 3 replicates, average ratio and P-value are shown.
Protein.Ids	Genes	replicate1	replicate2	replicate3	average	P-value
P60468	SEC61B	2.04096	3.66742	4.99093	3.56644	0.0396109
P14543	NID1	1.05507	1.22443	1.16526	1.14825	0.0404408
Q9Y485	DMXL1	1.28635	1.12875	1.43652	1.28387	0.0330638
Q8TCY9	URGCP	1.28914	1.14681	1.15179	1.19591	0.0136849
P54802	NAGLU	1.16523	1.18602	1.32365	1.22497	0.0106102
Q96E29	MTERF3	1.64394	1.5475	1.16484	1.45209	0.0365663
Q16880	UGT8	1.19963	1.34488	1.17082	1.23845	0.0114512
Q03252	LMNB2	1.12277	1.24614	1.17148	1.18013	0.00738055
Q8N584	TTC39C	1.19699	1.53905	1.2626	1.33288	0.0336636
O95479	H6PD	1.29808	1.29369	1.32899	1.30692	1.02e-05
Q8TER5	ARHGEF40	1.20709	1.11578	1.24321	1.1887	0.00761662
Q86WX3	RPS19BP1	1.06918	1.15817	1.14785	1.12507	0.0112419
Q96AY2	EME1	1.63018	1.35991	1.60877	1.53295	0.0035587
Q9H497	TOR3A	1.07296	1.18024	1.11254	1.12192	0.0176539
Q5XG87	TENT4A	1.41375	1.24608	1.28422	1.31468	0.00343905
Q9HD26	GOPC	1.2458	1.27194	1.07786	1.19853	0.0309371
Q5K4L6	SLC27A3	1.18834	1.56724	1.43115	1.39558	0.0233822
Q96CP6	GRAMD1A	1.14034	1.19506	1.22809	1.18783	0.00183359
Q9BT17	MTG1	1.19465	1.1425	1.29289	1.21001	0.00888151
O15027	SEC16A	1.36353	1.22372	1.23561	1.27429	0.00359206
O94901	SUN1	1.39033	1.26189	1.20201	1.28475	0.00685766
Q8WXH0	SYNE2	1.14909	1.12964	1.10846	1.12906	0.000388137
Q92504	SLC39A7	1.11546	1.27985	1.12826	1.17452	0.0297672
Q9H488	POFUT1	1.07359	1.24935	1.12494	1.14929	0.0458665
O95487	SEC24B	1.15482	1.2162	1.15541	1.17548	0.000996398
Q8N4C8	MINK1	1.20469	1.34549	1.14009	1.23009	0.0191956
Q9HDC5	JPH1	1.32864	1.23453	1.14764	1.23694	0.0105492
Q8WWK9	CKAP2	1.15805	1.25859	1.21652	1.21105	0.00193128
Q86Y39	NDUFA11	1.11414	1.16514	1.08485	1.12137	0.00663265
Q8IXB1	DNAJC10	1.14755	1.21295	1.18858	1.18303	0.00066044
Q9Y2U8	LEMD3	1.14421	1.15941	1.081	1.12821	0.00592411
Q9Y2H6	FNDC3A	1.29765	1.11403	1.21051	1.2074	0.0173808
Q66K64	DCAF15	1.07856	1.15498	1.06026	1.09793	0.0278912
Q9Y6D5	ARFGEF2	1.13566	1.13308	1.24891	1.17255	0.0106713
Q9NUQ7	UFSP2	1.11364	1.28418	1.1878	1.19521	0.0167604
Q04864	REL	1.27475	1.21054	1.07182	1.1857	0.0361815
Q14202	ZMYM3	1.60198	1.274	1.42739	1.43446	0.0101409
Q9H4I3	TRABD	1.19246	1.09207	1.17774	1.15409	0.00791321
Q8TCX1	DYNC2LI1	1.13814	1.23038	1.22345	1.19732	0.00265089
Q9BZ67	FRMD8	1.35409	1.20605	1.24974	1.26996	0.00355101
Q149N8	SHPRH	1.31693	1.12994	1.13783	1.1949	0.0331534
Q8NFG4	FLCN	1.20154	1.12537	1.2071	1.178	0.00250961
Q8TAA9	VANGL1	1.10022	1.06216	1.04471	1.06903	0.0135648
Q7L8L6	FASTKD5	1.29738	1.31712	1.16285	1.25912	0.00590245
Q05932	FPGS	1.39662	1.31321	1.22797	1.3126	0.00302476
Q14674	ESPL1	1.40428	1.1781	1.48476	1.35572	0.0179154
O94855	SEC24D	1.11877	1.17285	1.21527	1.16896	0.0037635
O43402	EMC8	1.06797	1.12735	1.07461	1.08998	0.0087116
Q96DP5	MTFMT	1.16744	1.17757	1.31317	1.21939	0.00951675
Q68DK2	ZFYVE26	1.67905	1.43071	1.48526	1.53167	0.00212781
Q9Y3Q3	TMED3	1.03803	1.14588	1.15857	1.11416	0.0405261
Q13546	RIPK1	1.08503	1.0734	1.07518	1.07787	2.75248e-05
Q9BX10	GTPBP2	1.302	1.19475	1.09239	1.19638	0.0315198
P21359	NF1	1.13268	1.17161	1.35117	1.21849	0.0314644
Q96AY4	TTC28	1.32733	1.2271	1.13374	1.22939	0.014806
Q9H270	VPS11	1.05225	1.0875	1.03549	1.05841	0.0189212
Q8TDY2	RB1CC1	1.18703	1.06168	1.17725	1.14199	0.0242907
Q9BSJ8	ESYT1	1.09885	1.06183	1.06763	1.0761	0.00270233
O75616	ERAL1	1.30072	1.23673	1.22508	1.25418	0.000415461
Q8TC12	RDH11	1.10431	1.10724	1.07067	1.09407	0.00131285
P53992	SEC24C	1.08297	1.16385	1.13388	1.1269	0.00578626
Q96EL2	MRPS24	1.13683	1.31812	1.3489	1.26795	0.0154743
Q86U70	LDB1	1.03123	1.03438	1.04163	1.03575	0.000314734
O60678	PRMT3	1.10979	1.1187	1.15049	1.12633	0.000515177
Q06136	KDSR	1.04799	1.05601	1.01655	1.04018	0.0288981
O94979	SEC31A	1.10854	1.14089	1.10838	1.11927	0.000383505
O94832	MYO1D	1.45708	1.328	1.11297	1.29935	0.0406335
P48059	LIMS1	1.32103	1.34092	1.27784	1.31326	7.31581e-05
Q9Y2P8	RCL1	1.29968	1.26495	1.22906	1.26456	0.000203463
Q8WVT3	TRAPPC12	1.04631	1.09227	1.09644	1.07834	0.00817294
Q8TAG9	EXOC6	1.02203	1.03696	1.01988	1.02629	0.00806989
Q9Y6D6	ARFGEF1	1.02471	1.0997	1.05669	1.06037	0.049884
P62280	RPS11	1.06718	1.1106	1.06361	1.08046	0.00597332
Q9BXB4	OSBPL11	1.22314	1.28574	1.19917	1.23601	0.000793274
Q9NRG9	AAAS	1.09973	1.11892	1.09522	1.10462	0.000135305
Q13443	ADAM9	1.07486	1.18381	1.07039	1.10969	0.041643
Q15042	RAB3GAP1	1.06371	1.14607	1.05131	1.08703	0.0429541
Q5VZM2	RRAGA	1.04696	1.10845	1.07692	1.07744	0.0120437
Q15208	STK38	1.06198	1.09794	1.05792	1.07261	0.00465416
Q96Q05	TRAPPC9	1.48411	1.32912	1.18673	1.33332	0.0178153
O14757	CHEK1	1.26946	1.16214	1.17801	1.2032	0.00370717
Q96CS3	FAF2	1.02397	1.07533	1.04282	1.04738	0.0342412
Q8TB36	GDAP1	1.12147	1.10424	1.14415	1.12329	0.000437107
A5YKK6	CNOT1	1.17035	1.16055	1.12892	1.15327	0.000254201
Q9Y2K7	KDM2A	1.20308	1.14681	1.08293	1.14427	0.0141844
Q9Y2X0	MED16	1.10888	1.04978	1.06789	1.07552	0.0124523
Q9Y5S2	CDC42BPB	1.24371	1.07615	1.11542	1.14509	0.0455667
Q9H0U3	MAGT1	1.26574	1.13065	1.07581	1.1574	0.0493588
Q9Y2X7	GIT1	1.19833	1.14255	1.13713	1.15934	0.00123581
Q8IWV7	UBR1	1.26725	1.35491	1.19002	1.27073	0.00473095
Q6NSI4	RADX	2.24323	1.555	1.52089	1.77304	0.0303488
O15397	IPO8	1.05773	1.03538	1.03063	1.04125	0.00783054
O95573	ACSL3	1.06161	1.13645	1.06008	1.08604	0.0269358
P51798	CLCN7	1.04397	1.02123	1.02899	1.0314	0.00927564
O00507	USP9X	1.07948	1.13932	1.13587	1.11822	0.00366495
O60762	DPM1	1.08408	1.02006	1.08	1.06138	0.0413034
Q00013	MPP1	1.04887	1.03798	1.01342	1.03343	0.0332729
P50851	LRBA	1.16449	1.14765	1.17779	1.16331	4.78295e-05
A4D1E9	GTPBP10	1.1899	1.21266	1.09077	1.16445	0.0117389
Q12899	TRIM26	1.25486	1.29118	1.36449	1.30351	0.000709729
Q86W50	METTL16	1.05195	1.08471	1.05773	1.0648	0.00302854
Q96L93	KIF16B	1.21311	1.26371	1.20237	1.2264	0.00027911
P22059	OSBP	1.05142	1.09986	1.03056	1.06061	0.0418557
P57088	TMEM33	1.13066	1.29661	1.16398	1.19708	0.0177126
Q14697	GANAB	0.934543	0.882803	0.93657	0.917972	0.00957346
P46020	PHKA1	1.341	1.19679	1.26381	1.2672	0.00303725
P21333	FLNA	1.01745	1.0149	1.00599	1.01278	0.0212351
Q9NVV4	MTPAP	1.0598	1.09317	1.03699	1.06332	0.0178129
P42356	PI4KA	1.22419	1.0984	1.10747	1.14335	0.0240305
Q01804	OTUD4	1.13608	1.14171	1.17869	1.15216	0.00033953
Q9UHD2	TBK1	1.21582	1.16692	1.12845	1.1704	0.00252548
O00139	KIF2A	1.13137	1.08521	1.07964	1.09874	0.0038286
Q13310	PABPC4	1.1715	1.41074	1.39507	1.32577	0.0135202
Q9UHR4	BAIAP2L1	1.0799	1.09437	1.12412	1.09946	0.00157608
A4D1P6	WDR91	1.23304	1.29987	1.14671	1.22654	0.0069335
Q9P0U3	SENP1	1.27438	1.30531	1.32734	1.30234	3.92699e-05
O95168	NDUFB4	1.06772	1.06165	1.11027	1.07988	0.00641753
Q969N2	PIGT	1.05375	1.11844	1.06754	1.07991	0.0153229
Q9UBM7	DHCR7	1.19358	1.24308	1.27706	1.23791	0.000603916
P42345	MTOR	1.17773	1.15826	1.16292	1.1663	9.23387e-06
Q16513	PKN2	1.12659	1.06092	1.05169	1.07973	0.0277475
Q9NRW3	APOBEC3C	1.37853	1.27895	1.20662	1.28804	0.0044504
Q9H2M9	RAB3GAP2	1.14445	1.07489	1.16703	1.12879	0.0096979
P04049	RAF1	1.34271	1.16171	1.18685	1.23043	0.015219
Q9Y4P3	TBL2	1.18218	1.1504	1.12019	1.15092	0.001083
Q9Y399	MRPS2	1.09845	1.10729	1.20121	1.13565	0.014542
Q12800	TFCP2	1.02678	1.07035	1.04066	1.04593	0.0232832
Q9HAU5	UPF2	1.0554	1.06641	1.05418	1.05867	0.000112484
Q2NKX8	ERCC6L	1.08652	1.08318	1.11282	1.09417	0.000551766
Q5VW36	FOCAD	1.06066	1.10367	1.07758	1.08064	0.00298149
Q9NXE4	SMPD4	1.09594	1.1419	1.22415	1.154	0.0147743
Q9BXW9	FANCD2	1.06059	1.05852	1.07647	1.06519	0.000326122
O15379	HDAC3	1.16441	1.12372	1.10657	1.13157	0.00155273
P57076	CFAP298	1.09877	1.06253	1.07807	1.07979	0.00160762
Q8N766	EMC1	1.09552	1.12376	1.14643	1.1219	0.00116209
Q5VZ89	DENND4C	1.06453	1.15173	1.14975	1.12201	0.0132124
Q9UBP9	GULP1	1.21839	1.27978	1.25539	1.25118	0.000147823
Q15067	ACOX1	1.07639	1.07962	1.02012	1.05871	0.0384226
Q6P1M0	SLC27A4	1.17149	1.1711	1.25798	1.20019	0.00227866
Q9UGP8	SEC63	1.05144	1.05414	1.07815	1.06124	0.00195914
Q8WVY7	UBLCP1	1.20734	1.19163	1.08166	1.16021	0.0154493
A8CG34	POM121	1.46286	1.12975	1.29698	1.29653	0.0368013
Q9UKV5	AMFR	1.17168	1.12619	1.23093	1.17627	0.00435863
Q9BU23	LMF2	1.24443	1.12076	1.14554	1.17025	0.010768
A1L0T0	ILVBL	1.14493	1.07176	1.13506	1.11725	0.00691
Q9NZD8	SPG21	1.03736	1.04959	1.0659	1.05095	0.00351641
Q9P2S5	WRAP73	1.17149	1.11002	1.1364	1.1393	0.00143968
P04843	RPN1	1.03895	1.08383	1.11918	1.08065	0.0254837
Q9NYY8	FASTKD2	1.04358	1.15502	1.08308	1.09389	0.0450923
Q6YP21	KYAT3	1.03111	1.05822	1.09255	1.06063	0.0270122
Q66K14	TBC1D9B	1.02254	1.01122	1.02348	1.01908	0.00836939
Q2M389	WASHC4	1.11252	1.06525	1.03427	1.07068	0.0359919
Q13724	MOGS	1.05403	1.01446	1.05753	1.042	0.0383527
Q15437	SEC23B	1.26499	1.28418	1.19197	1.24704	0.000922102
Q8IXK0	PHC2	1.15651	1.10073	1.10347	1.12024	0.00269464
Q9ULH0	KIDINS220	1.03422	1.06615	1.08144	1.0606	0.0120974
Q15386	UBE3C	1.16523	1.14238	1.21479	1.17413	0.00123438
Q5SRE5	NUP188	1.31524	1.23158	1.30809	1.28497	0.0004414
O43795	MYO1B	1.1151	1.08987	1.09385	1.0996	0.00022035
P11940	PABPC1	1.08591	1.06307	1.06062	1.06987	0.000970637
Q9UFN0	NIPSNAP3A	1.22853	1.15195	1.05894	1.14648	0.0404485
Q96P47	AGAP3	1.23139	1.09289	1.14368	1.15599	0.0182113
P28288	ABCD3	1.11722	1.09507	1.1641	1.12546	0.00351355
Q9NUD5	ZCCHC3	1.29374	1.17427	1.18121	1.21641	0.00502724
Q7KZF4	SND1	1.14158	1.1116	1.15557	1.13625	0.000464164
Q9UPU5	USP24	1.10344	1.1218	1.11723	1.11416	3.22841e-05
Q9NYU2	UGGT1	1.02807	1.06422	1.10926	1.06718	0.0458896
P35658	NUP214	1.12099	1.13181	1.16869	1.1405	0.000624341
P57740	NUP107	1.1755	1.17526	1.1669	1.17255	4.31284e-07
O75694	NUP155	1.21029	1.1896	1.2426	1.21417	0.00015588
P16615	ATP2A2	1.11935	1.06291	1.1951	1.12579	0.0303624
P54098	POLG	1.21068	1.06688	1.13663	1.13807	0.0292266
Q9NR09	BIRC6	1.25242	1.21715	1.2211	1.23022	3.2567e-05
P62701	RPS4X	1.13205	1.04449	1.05743	1.07799	0.046015
Q7Z3K3	POGZ	1.36312	1.11586	1.16759	1.21552	0.0458166
Q9UJA5	TRMT6	1.09529	1.08226	1.02072	1.06609	0.0452656
O00411	POLRMT	1.06987	1.07517	1.12498	1.09001	0.00684995
Q99570	PIK3R4	1.2245	1.14835	1.20195	1.1916	0.00105824
Q14146	URB2	1.24747	1.22113	1.23826	1.23562	6.85204e-06
P61619	SEC61A1	1.05145	1.1518	1.07342	1.09222	0.0388603
O15344	MID1	1.16496	1.12094	1.20945	1.16512	0.00295284
Q13045	FLII	1.13107	1.09225	1.12008	1.11447	0.000581976
P26373	RPL13	1.05823	1.11407	1.03786	1.07006	0.0371087
Q9Y5A9	YTHDF2	1.05476	1.14331	1.08811	1.09539	0.0209382
Q8TC07	TBC1D15	1.03987	1.04634	1.07369	1.0533	0.00677958
Q9BVQ7	AFG2B	1.23335	1.30945	1.18524	1.24268	0.00256569
P23396	RPS3	1.04904	1.11651	1.11241	1.09265	0.0132346
O15269	SPTLC1	1.08681	1.0336	1.10999	1.0768	0.0273727
Q8WUM0	NUP133	1.25489	1.16136	1.24709	1.22111	0.0017975
P51153	RAB13	1.22863	1.23921	1.3246	1.26415	0.000963194

## Sheet: Tab4. TPs and FPs
FP		TP
ABL2		HMOX1
ACADL		RTN1
ACADVL		RTN2
ACO2		RTN3
ACYP2		RTN4
ADAR		REEP1 (DP1 family)
ADARB1		IP3R-1
ADARB2		SPAST
ADD2		ATL1
ADH4		ATL2
ADK		ATL3
ADSL		CKAP-4 (CLIMP-63)
AES		STIM1
AGXT		STIM2
NR0B1		ATP2A1
AHR		ATP2A2
CRYBG1		ATP2A3
ALAS1		SEC61A1
ALOX12B		SEC61A2
ALX3		SEC61B
AMD1		SEC61G
AMPD2		SEC62
AMPH		SEC63
NUDT2		PREB
AIRE		SERP1
BIRC2		DPM1
BIRC3		DPM2
XIAP		DPM3
BIRC5		CYB5A
APOBEC1		CYP1A1
ARAF		POR
ARG2		CYP2E1
ARHGDIG		CYP26B1
PHOX2A		CYP51A1
ARNT		CYP2D6
ARNTL		CYP26A1
ARR3		CYP3A7
ASCL2		CYP1B1
ASMT		TBXAS1
ASNS		CYP46A1
ZFHX3		CYP2R1
ATF1		CYP2U1
ATM		CYP2S1
RERE		CYP4X1
ATOH1		CYP4V2
ATOX1		CYP39A1
ATP5D		CYP2J2
ATP5E		SQLE
ATP5J		DHCR7
ATP6V1G2		ALDH3A2
ATRX		PIGA
KIF1A		PIGC
BAAT		PIGH
BACH1		UBE2J1
BAD		BCL2
BAG1		SEL1L
NKX3-2		SYVN1
BARD1		DERL1
BBS4		DERL2
BCAT1		DERL3
BCAT2		VIMP
BCKDHB		AMFR
BCL2A1		EDEM1
BCL7A		AUP1
BDH1		HERPUD1
PRDM1		APH1A
BLK		PSENEN
BLM		ERLIN1
BNC1		ERLIN2
BMI1		RNF170
POLR3D		RNF139
FOXL2		CANX
BRCA2		SSR1
BRDT		SSR2
ZFP36L1		SSR4
ZFP36L2		SSR3
BTF3		RHBDF1
BTG1		RHBDF2
BUB1		UBAC2
BYSL		RYR1
ERC2-IT1		RYR2
OSGIN2		RYR3
MRPL49		ITPR2
ZNHIT2		ITPR3
MPPED2		STX17
GAS8-AS1		HMGCR
CA3		INSIG1
CA5A		SCAP
CA7		SREBF1
CA8		SREBF2
CALB2
S100G
CALM1
CALM2
CALM3
CARS
CASP2
CASP5
CASP6
CASP7
CASP8
CASP9
CASP10
CATR1
RUNX2
RUNX1
RUNX1T1
RUNX3
CBFB
CBS
CCIN
KYAT1
CCNA2
CCNE1
CCNG1
CCNG2
CCNH
CCNT1
CDK11B
CDC25A
CDC25B
CDC27
CDC34
CDK3
CDK6
CDK8
CDK9
CDKN2A
CDKN2C
CDKN2D
CDO1
CDR1
CDR2
CDX1
CDX2
CDX4
CEBPA
CEBPE
CEBPG
CENPA
CENPB
CENPC
CETN1
CETN2
CETN3
RCBTB2
CHD1
CHD3
CHD4
FOXN3
CHKA
CHKB
CHM
CHML
CHN1
CHN2
LYST
CHUK
CIDEA
CIRBP
TBCB
CKM
ERCC8
CKS1B
CKS2
CLC
CLIC2
CLK1
CLK2
CLK3
CNN1
KLF6
MAP3K8
COX6B1
COX7A2P2
CPS1
CPT2
CRABP1
CREB1
ATF2
CREBBP
CREBL2
CREM
CRIP1
CRMP1
CRX
CRY1
CRYBA1
CRYBA2
CRYBA4
CRYBB1
CRYBB2
CRYBB3
CRYGA
CRYGB
CRYGC
CRYGD
CRYGS
CSNK1E
CSNK1G2
CSNK1G3
CSRP2
CSTF1
CSTF2
CSTF3
NKX2-5
CTBP1
CTBP2
CTNND2
CTPS1
CYLC1
CYLC2
CYP11A1
CYP27A1
CYP27B1
DACH1
DAP
DAPK3
DAXX
DAZ1
DAZL
DBP
DBT
DCK
DCX
DDB2
AKR1C2
GADD45A
DDX1
DDX6
DMXL1
DHX9
DDX10
DHX15
DFFB
TIMM8A
DGUOK
DHFR
DHPS
SEPT1
DKC1
DLAT
DLD
DLX1
DLX2
DLX3
DLX4
DLX5
DLX6
DMD
SARDH
DMRT1
DMWD
DNA2
DNAH5
DNAH6
DNAH8
DNMT1
TRDMT1
DNMT3A
DNMT3B
DNTT
DOCK1
DPH2
DPYD
DR1
DRG2
ARID3A
DRP2
RCAN1
TSC22D3
DTNA
DTNB
DTX1
DTYMK
DUSP1
DUSP4
DUSP5
DUSP6
DUSP7
DUSP8
DUSP9
DVL1
DVL2
DVL3
DYRK1A
E2F1
E2F2
E2F3
E2F4
E2F5
E2F6
E4F1
EBF1
TYMP
ECT2
PHC1
PHC2
EEF1A2
EIF2D
EGR1
EGR2
EGR3
EGR4
EHHADH
EIF1AX
EIF4B
EIF4EBP1
EIF4EBP2
EIF4G1
ELAVL2
ELAVL1
ELAVL3
ELAVL4
ELF1
ELF2
ELF4
ELF5
ELK1
ELK3
ELK4
EMX1
EMX2
EN1
EN2
ENSA
EP300
EPAS1
EPRS
NR2F6
ERCC1
EYA4
ERCC3
ERCC4
ERCC5
ERF
ERG
ERH
ESRRA
ESRRB
ESRRG
ETF1
ETV1
ETV2
ETV3
ETV4
ETV6
MECOM
EVX1
EYA1
EYA2
EYA3
EZH1
EZH2
FABP2
FABP6
FABP7
FANCC
FANCE
FANCB
FANCF
FARSA
FAU
FDX1
FDXR
FEN1
FHL2
FHL3
FKBP1B
FKBP3
FOXG1
FOXC1
FOXD1
FOXD4
FOXI1
FOXL1
FOXE3
FOXJ1
FOXC2
FOXE1
FOXM1
FOXD2
FOXS1
FOXO1
FOXO3
FLI1
FLII
AFF2
FNTB
FOSB
FOSL2
FRG1
CENPI
NR5A2
NR5A1
GAGE1
GAB1
GABPA
GABPB1
GAGE5
GAGE7
GALK2
GANC
GAS2
GATA1
GATA2
GATA3
GATA4
GBX1
GCDH
GCK
GCKR
NR6A1
GEM
GFAP
GFI1
GK3P
GCLC
GCLM
GLI1
GLI2
GLI3
GLI4
GLUD2
GMFB
GMPR
GRK4
MKNK2
GPS1
GPS2
GRSF1
GSC2
GSK3A
GSPT1
GSTA4
GSTM1
GSTM4
GSTM5
GSTZ1
GTF2A1
GTF2A2
GTF2B
GTF2E1
GTF2E2
GTF2F1
GTF2F2
GTF2H1
GTF2H2
GTF2H3
GTF2H4
GTF2I
GTF3A
BRF1
GTF3C1
GTF3C2
GUCA1A
GUCA1B
GUK1
GYS1
GYS2
HIST1H1C
HIST1H1D
HIST1H1T
HIST1H2BB
HADH
HAL
HARS
HBD
HBE1
HBG1
HBG2
HBQ1
HCFC1
HDAC1
HDAC2
HDC
HELLS
HHEX
HIC1
HIF1A
HIVEP1
HIVEP2
HK1
HK2
ZBTB48
MNX1
HLF
HLCS
HLX
HMBS
HMGB3
HMGN1
HMGCS1
HMGCS2
HMGA1
HMX1
HMX2
FOXA1
FOXA3
HNF4A
HNF4G
ONECUT1
HNRNPAB
HNRNPH1
HNRNPH2
HNRNPH3
TLX1
TLX2
HOXA1
HOXA2
HOXA3
HOXA4
HOXA5
HOXA6
HOXA9
HOXA10
HOXA11
HPCA
HOXA13
HOXB1
HOXB2
HOXB3
HOXB4
HOXB5
HOXB6
HOXB7
HOXB8
HOXB9
HOXC4
HOXC5
HOXC6
HOXC8
HOXC9
HOXC10
HOXC11
HOXC12
HOXC13
HOXD1
HOXD3
HOXD4
HOXD8
HOXD9
HOXD10
HOXD11
HOXD12
HOXD13
AGFG1
AGFG2
HRES1
PRMT2
PRMT1
HES1
HSBP1
HSF2
HSF4
HSPA1L
HSPB2
HSP90AA4P
FOXN2
HUS1
IRF8
MRPL58
ID2
ID3
ID4
IDH3A
IDH3B
IDH3G
IDI1
IFI16
IFI35
SP110
IFIT1
IFIT3
IGBP1
IGHMBP2
RBPJ
IKBKB
FOXK2
ILF3
IMPA2
INCENP
IDO1
ING1
INPP1
INPP4A
INSM1
IPP
IREB2
IRF1
IRF2
IRF3
IRF4
IRF5
IRF7
ISG20
ISL1
ITK
ITPA
ITPK1
ITPKA
ITPKB
IVD
JARID2
JUNB
JUND
KIF5C
KIF25
KPNA1
KPNA2
KPNA3
KPNA5
KRTAP5-9
KRT4
KRT82
AFF3
LCP2
LGALS2
LHX1
LIG1
LIG3
LIPE
LMO1
LMO2
PRICKLE3
LMX1A
LMX1B
LOR
L1RE1
LYL1
SH2D1A
MAB21L1
MXD1
SMAD2
SMAD4
MAF
MAFG
MAGEA2
MAGEA4
MAGEA5
MAGEA6
MAGEA8
MAGEA9
MAGEA10
MAGEA11
MAGEA12
MAGEB2
MAGEB4
MAGOH
MAK
MAN2C1
MAP1A
MAP2
MAT1A
MAT2A
MATK
MAX
MBD1
MBNL1
MCM2
MCM4
MCM5
MCM6
MCM7
SMCP
MDFI
MDM4
ME1
ME2
MEA1
MEF2A
BORCS8-MEF2B
MEF2C
MEF2D
MEFV
MEIS1
MEIS3P1
MAP3K1
MAP3K3
MEOX1
MEOX2
METTL1
MGMT
MIPEP
MITF
MKI67
MKLN1
MLF1
MLH1
MAP3K10
MAP3K11
KMT2A
MLLT1
AFF1
MLLT6
FOXO4
MN1
MNAT1
MNT
MOCS1
MOCS2
MOS
MPG
MRE11
CITED1
MSH2
MSH4
MSH5
MSI1
MSX1
MSX2
MTCP1
MTF1
MTHFR
MTIF2
MYO1F
MTR
MTRR
MUT
MUTYH
MVD
MX2
MXI1
MYB
MYBL1
MYBPC1
MYBL2
MYBPC2
MYBPC3
MYBPH
MYC
MYCL
MYCLP1
MYCN
GADD45B
MYF6
MYH1
MYH4
MYH6
MYH7
MYH8
MYL2
MYL3
MYL4
MYL5
MYO1A
MYOD1
MYOG
PPP1R12A
PPP1R12B
MYT1
NAB1
NAB2
NACA
NAP1L1
NAP1L2
NAP1L3
NAP1L4
NASP
NBN
NCBP1
NCF2
NDUFA2
NDUFA5
NDUFA6
NDUFA7
NDUFA8
NDUFA9
NDUFB7
NDUFS1
NDUFS3
NDUFV1
NDUFS5
NDUFS6
NDUFV3
DRG1
NEFM
NEFH
NEFL
NEK1
NEK2
NEK3
NEU2
NEUROD1
NEUROD2
NEUROG1
NFATC1
NFATC2
NFIA
NFATC3
NFATC4
NFE2
NFIB
NFIC
NFIL3
NFIX
NFKBIB
NFKBIL1
TONSL
NFRKB
NFYA
NFYB
NFYC
NHLH1
NHLH2
SNU13
NKX2-2
NKX3-1
NNMT
NOP2
NONO
CNOT3
CNOT4
NOVA1
NOVA2
NPAS1
NPAS2
NPAT
NPHP1
NPM1
NRAP
NRDC
NRL
NTHL1
NVL
OAZ1
OAZ2
OCM2
ODF2
OGDH
OMP
OPHN1
SIX6
ORC2
ORC4
ORC5
SLC22A18AS
OTC
OTX1
OTX2
OVOL1
PARN
PAWR
PAX1
PAX3
PAX4
PAX5
PAX6
PAX7
PDCL
PAX9
PBX1
PBX2
PBX3
PC
PCCA
PCNT
PCP4
CDK17
CDK18
PDC
PDE1A
PDE1C
PDE4B
PDE6D
PDE6H
PDE7A
PDE1B
PDHA2
PDK2
PDK3
PDK4
PEG3
PER1
GATB
PEX6
PEX7
PEX12
PFDN1
PFDN4
PFDN5
PFKFB1
PFKFB2
PFKFB3
PFKFB4
PGGT1B
PGM3
dpol-gamma_human
PHF1
PHF2
PHYH
PIK3C3
PIN1
PIN1P1
PITX1
PITX2
PITX3
PKNOX1
PLAG1
PLAGL2
PLCB2
PLCB3
PMCHL2
PMM1
PMS1
PMS2P1
PMS2P2
PMS2P5
PMS2P3
EXOSC10
PRRX1
PNMT
SEPT4
POLB
POLD1
POLD2
POLH
POLR2A
POLR2B
POLR2C
POLR2D
POLR2E
POLR2F
POLR2G
POLR2H
POLR2I
POLR2J
POLR2K
POLR2L
POLRMT
POU1F1
POU2AF1
POU2F2
POU3F1
POU3F2
POU3F3
POU3F4
POU4F1
POU4F3
POU5F1
POU5F1B
POU6F1
PPARA
PPARD
MED1
PPEF2
PPAT
PPEF1
PPID
PPM1B
PPM1G
PPP1CC
PPP1R2
PPP1R3C
PPP1R3D
PPP1R8
PPP1R10
PPP2R2B
PPP2R2C
PPP2R3A
PPP2R5A
PPP2R5B
PPP2R5D
PPP2R5E
PPP3CA
PPP3R1
PPP3R2
PRCC
PREP
PRIM1
PRIM2
PRKAA1
PRKAB1
PRKAB2
PRKACG
PKIA
PKIB
PRKAR1A
MAPK4
MAPK6
MAPK7
MAPK8
MAPK11
MAPK9
MAPK13
MAP2K3
MAP2K5
MAP2K6
MAP2K7
THAP12
PRKX
PRKY
PRM2
PRODH
PROX1
PRPS1
PRPSAP1
PRPSAP2
PSMB10
PSMC1
PSMC4
PSMD4
PSMD9
PSMD10
PSPH
PTMS
PTPN4
PTPN7
PTPN9
PTPN11
PTPN12
PTPN14
PTS
RAD1
PURA
PURB
PWP2
ALDH18A1
QARS
RGL2
RAD9A
RAD17
RAD21
RAD23A
RAD23B
RAD51B
MOK
RAD51D
RAD52
RAG1
RAG2
RALGDS
RARB
RASA1
RB1
KDM5A
RBBP4
RBBP5
RBBP6
RBBP7
RBBP8
RBL1
RBM3
RBM4
RBMS1
RBMS2
RBMY1A1
RBMY1C
RBP1
RBP2
RCVRN
RECQL
REL
RELA
RELB
UPF1
DPF2
REST
REV3L
RFC2
RFC3
RFC4
RFC5
RFPL1
RFX1
RFX2
RFX3
RFX4
RFX5
RFXAP
GRK1
RING1
RLBP1
RLF
RNASEL
RNF2
BRD2
RNF4
ABCE1
RORA
RORB
RORC
RP9
RP1
RPA1
RPA2
RPA3
RPL3L
RPL6
RPL8
RPL13
RPL17
RPL18A
RPL19
RPL21
RPL29
RPL32
RPL37
RPL38
RPL41
MRPL12
MRPS12
RPS4Y1
RPS6
RPS6KA1
RPS6KA2
RPS6KA3
RPS6KB2
RPS12
RPS15
RPS21
RPS23
RPS24
RPS27
RTKN
RXRA
RXRB
RXRG
S100A2
S100A3
S100A5
SAFB
SAG
SALL2
SALL1
MAPK12
SAT1
SATB1
ATXN1
ATXN7
ATXN8OS
SCML1
SDHA
SELENOW
MAP2K4
SETMAR
SRSF3
SRSF4
SRSF5
SRSF6
SFSWAP
SGTA
SH3BGR
SH3BP2
SH3GL1
FBXW4
SHOX
SHOX2
SIAH1
STIL
SIM1
SIM2
SIX1
SIX3
SKI
SKIL
SKIV2L
SKP2
SMTN
SNAI2
SMARCA1
SMARCA2
HLTF
SMARCB1
SMARCC1
SMARCC2
SMARCD1
SMARCD2
SMARCD3
SMARCE1
SMN1
SUMO2
SNAI1
SNAPC1
SNAPC2
SNAPC3
SNCB
SNAPC4
SNRNP70
SNRPA
SNRPA1
SNRPB2
SNRPC
SNRPD1
SNRPF
SNRPG
SNRPN
SNTA1
CAPN15
SON
SOS2
SOX1
SOX2
SOX3
SOX4
SOX5
SOX10
SOX11
SOX15
SOX12
SP1
SP2
SP3
SP4
SP100
SPAG1
SPI1
SPIB
SPRR1A
SPRR2A
SPRR2B
SPRR2D
SPRR2E
SPRR2F
SPRR2G
SRF
SRM
SRPK2
SRY
TRIM21
TROVE2
SSB
SSRP1
SSX1
SSX2
SSX5
SSX4
SS18
ST5
STAC
STAR
STAT4
STAT5A
STAT5B
SULT1E1
NEK4
STK3
STK4
AURKC
SULT1A2
STRN
STYX
SULT1A1
SULT1A3
SULT2A1
SUPT4H1
SUPT5H
SUPT6H
SUPV3L1
MED22
SURF6
SUV39H1
SYCP1
SYN2
T
TACC1
TADA2A
TAF1
TAF2
TAF4
TAF4B
TAGLN
TAF5
TAF6
TAF9
TAF12
TAF13
TAL1
TAL2
TARBP1
TAT
TBX1
TBCC
TBCD
TBCE
TBL1X
TBP
TBX5
TBX6
TCEA1
TCEA2
TCEA3
ELOC
TCF4
TBX3
HNF1A
HNF1B
TCF3
TCF7
TCF7L2
ZEB1
GCFC2
TCF12
ZNF354A
TCF19
TCF20
TCF21
VPS72
TCP10
DYNLT3
TCTE3
PPP1R11
TDO2
TEAD1
TEAD4
TEAD3
TEF
TEP1
tert-terc_human
TERF1
TERF2
TESK1
TFAP2B
TFAP2C
TFAP4
TFCP2
NR2F1
NR2F2
TFDP1
TFDP2
TFE3
TGIF1
TCHH
THOP1
THRA
THRSP
KLF10
TIA1
NKX2-1
TK1
TK2
TLE1
TLE3
TLE4
TMOD1
TNNC2
TNNC1
TNNI1
TNNI2
TNNI3
TNNT1
TNNT2
TNNT3
TNP1
TNP2
TNS1
TOP1
TOP2A
TOP2B
TOP3A
TP53BP1
TPD52L2
TPH1
TPM2
TPP2
NR2C1
NR2C2
TRAF1
TRAF5
HSP90B2P
TRIO
TRPS1
TSN
TSPY1
PHLDA2
TTC1
TTK
TTPA
TUBA3C
TUBG1
TWIST1
TXK
TYMS
U2AF1
ZRSR1
UBE2A
UBE2D1
UBE2E1
UBE2E2
UBE2H
UBE3A
UBP1
UBTF
UCK2
UMPS
UNG
UPP1
UQCRB
UQCRC1
UQCRFS1
UQCRH
UROD
UROS
USF1
USF2
USP1
VARS
VBP1
VDR
VSNL1
WIPF1
CLIP2
CORO2A
WEE1
NSD2
NELFA
WRN
WT1
XPA
XRCC1
XRCC2
XRCC4
YY1
SF1
ZFP36
ZFP37
ZBTB14
ZFX
ZFY
ZIC1
ZIC2
ZIC3
ZNF2
ZNF3
ZNF7
ZNF8
ZNF10
ZNF12
ZNF14
ZNF708
ZNF16
ZNF17
ZNF19
ZNF20
ZNF182
ZNF22
ZNF23
ZNF24
ZNF26
ZNF28
ZSCAN20
ZNF32
ZNF33A
ZNF33B
ZKSCAN1
ZNF37A
ZSCAN21
ZNF41
MZF1
ZNF43
ZNF45
ZBTB25
ZNF56
ZNF66
ZNF726P1
ZNF69
ZNF70
ZNF74
ZNF75D
ZNF75A
ZNF76
ZNF79
ZNF80
ZNF84
ZNF221
ZNF85
ZNF90
ZNF91
ZNF99
ZNF222
ZNF121
ZNF124
MKRN3
MKRN4P
ZNF131
ZNF132
ZNF133
ZNF134
ZNF135
ZNF136
ZNF137P
ZNF138
ZNF140
ZNF141
ZNF142
ZNF143
PCGF2
ZNF146
TRIM25
ZBTB17
ZNF154
ZNF155
ZNF157
VEZF1
ZNF165
TRIM26
ZNF175
ZNF177
ZNF180
RNF113A
ZNF184
ZNF185
ZSCAN26
ZNF189
ZKSCAN8
ZSCAN9
ZNF195
ZMYM2
ZNF200
ZNF202
ZNF205
ZNF207
ZNF208
ZNF213
ZNF214
ZNF215
ZFAND5
ZNF217
ZNF223
ZNF225
ZNF226
ZNF227
ZNF112
ZNF229
ZNF230
ZNF236
ZXDA
DNALI1
DAP3
ALMS1
PAX8
IFRD2
MAPKAPK3
USP7
SLBP
DEK
ALDH5A1
GPANK1
DDX39B
TFEB
EPM2A
AIMP2
MAFK
MTERF1
ZNF212
KAT6A
NR4A3
BRD3
LHX3
MLLT10
CCDC6
NCOA4
SHOC2
RASSF7
CSRP3
PDHX
CUL5
USP5
MLF2
KMT2D
HMGA2
IFT88
DPF3
GAN
TAF15
COIL
SF3A2
ELL
ZNF239
CLPP
DPF1
MKKS
NRIP1
CHAF1B
DVL1P1
DGCR14
SYN3
GTPBP6
AKAP17A
ZRSR2
USP11
USP9X
RBM10
KDM5C
SMC1A
NAA10
F8A1
LAGE3
TKTL1
KDM5D
USP9Y
ARID1A
ACOX2
ACOX3
BAP1
CDC7
CDC45
EOMES
GFI1B
HIST1H2BO
HIST1H4G
MAD1L1
NME5
SOX14
UXT
BCAR3
CMAHP
ZNF282
NR0B2
UTF1
CAVIN2
RAD54L
NSMAF
GNPAT
DYRK3
DYRK2
DUSP11
DHX16
CUL4A
CUL2
CUL1
FOXN1
TTF2
KLF11
TEAD2
SUPT3H
SMARCA5
FKBP6
HIRIP3
OFD1
GEMIN2
MAP4K3
PPM1D
PPFIA4
RANBP3
PPFIA1
PIK3R3
PARG
ENC1
NIPSNAP1
IKBKG
IKBKAP
HAT1
GCM1
GAS7
COPS3
CBX4
CAMK1
BARX2
API5
PPFIA3
LMO4
PIR
CGGBP1
INE1
BHLHE40
PIAS1
CDC14B
CDC14A
TCAP
CDK10
PRPF18
DENR
THOC5
RRP1
MKNK1
KHSRP
PDLIM4
NOP14
KLF7
PDE8B
ASMTL
RFXANK
JRK
DNAH17
RTCA
SSNA1
EIF4EBP3
OASL
SOCS1
DDX3Y
PDE5A
ALDH4A1
EIF3A
EIF3C
EIF3D
EIF3F
EIF3J
EIF4G3
PEA15
SRSF9
JRKL
DNAH11
TNK1
PAGE1
NOL4
URI1
EED
RNMT
RNGTT
MYOM1
RIPK1
CRADD
PABPC4
MPDZ
RIOK3
PSPHP1
FPGT
DYRK4
CCNK
HESX1
INPP4B
SYNGAP1
GMPS
SOCS2
TSC22D1
KAT2B
NR1I2
STK19
LDB1
PER3
CDC123
FUBP1
CDC16
DDX18
EIF2B4
EIF2B3
EIF2B2
EIF2S2
BUD31
MTMR3
PRPF4B
CCNA1
GYG2
HERC3
HERC2
SNURF
BSN
FOXH1
PHOX2B
MBD4
MBD2
WASF1
FUBP3
TOP3B
KYNU
BTRC
H1FX
USP13
RPS6KA4
HSPB3
NOL3
CDKL2
TAF1C
TAF1A
MAP3K14
SOCS3
RNF8
BAZ1B
UBA3
BTAF1
DOK2
SH2D2A
PSTPIP2
PAPSS2
PAPSS1
PIAS2
MAP3K6
ASH2L
BPY2
VCY
EIF1AY
TMSB4Y
DNAJA3
UNC119
TBX19
TBX18
MTMR7
NMI
LATS1
SMC3
PRPF4
PRPF3
FAM50A
CCNE2
RRP9
CBFA2T2
ATG12
NEMF
DYRK1B
CTDP1
TMSB10
SCAF11
MYOM2
MAP3K13
BUB3
DDX21
DEDD
ZMYM4
ZMYM3
ZMYM6
ZMYM5
LRRFIP2
AURKB
MTA2
TIAF1
NOLC1
PTTG1
TBRG4
PNMA1
MSC
UBE2L6
GCM2
RPS6KA5
NUMBL
TSPOAP1
PIWIL1
BCL7C
BCL7B
WDR46
ZBTB22
MED14
SRSF11
SOCS6
ZNF235
KLF4
NREP
COPS2
TRIP13
TRIP12
HMGN3
TRIP4
ZNHIT3
GTF3C5
GTF3C4
CNOT8
TCEAL1
UBE4A
LHX2
PPIG
LONP1
CIAO1
RECQL5
RECQL4
ZRANB2
SNRNP40
ARHGAP29
MED21
CRIPT
HAND1
ZNF264
MED23
MED17
MED26
MED27
MED7
QKI
AIM2
MAP4K4
GGPS1
HOMER3
HOMER2
HOMER1
FHL5
ARHGEF6
RASAL2
HAND2
AKAP7
SH3BP5
EIF4E2
THEMIS2
ATG5
MED20
ONECUT2
TBX4
MYOT
XAGE2
PAGE4
PMPCB
TBPL1
BAG2
POLR1C
ZNF254
CIR1
SPAG7
MRPL33
GTPBP1
GTF2IRD1
NR1D1
CLOCK
SPAG6
BABAM2
SOX13
APOBEC3B
RBM39
IER2
SMAD5-AS1
RNF14
VPS9D1
NCOR1
NCOR2
RNF7
MTRF1
TCL1B
GUCA1C
SNCAIP
TESMIN
FEZ2
ZNF592
IKBKE
MICAL2
CTR9
TTLL4
SOCS5
MDC1
ZNF516
CEP135
ZNF432
EIF5B
KIAA0040
TTI1
PHF14
FAM53B
KDM4A
N4BP1
VGLL4
BZW1
UBE3C
KIAA0391
PUM1
PPP6R2
DHX34
ST18
ULK2
FAM131B
AQR
GPRIN2
UTP14C
ZNF646
SECISBP2L
KIAA0408
DCAF1
CEP104
SART3
HDAC9
USP34
GPRASP1
CCP110
SETD1A
IFT140
ACAP1
ZNF536
RIPOR2
ZSCAN12
STARD8
TBKBP1
KMT2B
FRMPD4
HDAC4
TOX
LZTS3
KIAA0513
JADE3
RAPGEF5
BCLAF1
EIF4A3
KIAA0232
RIMS3
DHX38
KIAA0586
DLGAP5
BMS1
SERTAD2
CKAP5
MAML1
TATDN2
DAZAP2
IP6K1
RNF40
KIAA0141
GIT2
URB2
ARHGAP11A
SPATA2
ARHGEF11
ARHGEF17
TRIM14
ZNF623
LCMT2
GINS1
ZEB2
ZBTB24
ZNF518A
KIAA0753
FARP2
CEP350
PPP1R26
TRIL
TRIM66
[truncated: 5,422 more rows]

## Sheet: Tab5. Column definition
Tab 1. Blue light induced background labeling. Related to figure 3. Proteins with ratio over 1 and P-value below 0.05 are shown.
Tab 2. Enriched ERM proteome under blue light condtion. Related to figure S4. Spatial reference are used as negative controls. Proteins with ratio over 1 and P-value below 0.05 are shown.
Tab 3. Final list of ERM proteome after spatial reference filtering under blue light condition. Related to figure S4. The blue light-activated ERM labeling samples were compared with both the unlabeled control and the spatial reference. Two lists were generated based on significant enrichment comparisons (ratio>1, P-value<0.05). The overlapping portion between the two lists represents the final l…
Tab 4. True positive (TPs) and False positive(FPs) lists used for ROC analysis.
Associated Tabs	Column name	Column definition
1, 2, 3	Protein.Ids	Uniprot accesion IDs for the protein group
	Genes	Gene symbols and synonyms
	Description	Detailed description of the proteins
4	TP	90 established ERM-localized proteins
	FP	7421 proteins with non-secretory annotation
