# Supplementary material for: Precise and In Vivo-Compatible Spatial Proteomics via Bioluminescence-Triggered Photocatalytic Proximity Labeling
Source: ACS Cent Sci. 2025 Jul 30;11(9):1611–26. doi: 10.1021/acscentsci.5c00520 (PMC12464768; doi:10.1021/acscentsci.5c00520)
Supplement: Supplementary file 3 [file oc5c00520_si_003.xlsx]

## Sheet: Tab1. hMOR-BRET-ID interactome
Tabl 1. The hMOR interactome identified by BRET-ID under different DAMGO treatment conditions.
Protein.Ids	Genes	0min_Re1	0min_Re2	0min_Re3	0min_average	0min_Pvalue	5min_Re1	5min_Re2	5min_Re3	5min_average	5min_Pvalue	30min_Re1	30min_Re2	30min_Re3	30min_average	30min_Pvalue
Q14789-2	GOLGB1	13.9596	12.0037	15.394	13.7857	0.000178043	16.3784	15.1381	8.22011	13.2455	0.00718935	21.753	15.5837	14.3541	17.2303	0.00190106
P46379	BAG6	3.12616	4.55058	8.70524	5.46066	0.0437823	3.39565	6.47449	5.16386	5.01133	0.00669233	5.46679	9.20661	10.2269	8.30011	0.00596403
Q9H773	DCTPP1	2.00189	1.28807	2.95579	2.08192	0.0369685	1.62856	1.94972	1.61254	1.73027	0.000272253	7.14481	4.93833	8.43019	6.83778	0.00358866
Q14247	CTTN	2.65515	1.84932	4.8211	3.10852	0.0471884	2.21333	2.34363	2.40389	2.32028	4.45403e-06	7.45855	4.55965	8.14564	6.72128	0.00505057
Q16181	SEPTIN7	3.00669	3.74358	6.8223	4.52419	0.0282315	3.60421	4.9984	3.22937	3.94399	0.00277491	4.12557	6.79263	5.54389	5.48736	0.00313277
Q15293	RCN1	4.04167	2.07421	5.68963	3.93517	0.0330047	3.21424	2.98681	2.07716	2.7594	0.0024824	6.43707	4.10105	4.99606	5.17806	0.00251645
P16435	POR	1.87513	2.78579	3.84829	2.8364	0.0170738	2.12954	3.29325	2.32113	2.58131	0.00380072	3.61415	5.66239	5.99852	5.09169	0.00377738
P21333	FLNA	2.5374	3.02042	5.96896	3.84226	0.0388436	3.02076	3.63875	2.88541	3.18164	0.000279576	3.5644	4.92033	6.01773	4.83415	0.00391747
Q92945	KHSRP	1.68252	1.3812	3.02011	2.02794	0.0465796	1.82777	1.80792	1.27388	1.63652	0.00247539	5.06272	3.85743	5.16844	4.69619	0.000614598
Q12907	LMAN2	2.99795	3.47135	3.6629	3.3774	0.000147573	3.7017	4.70775	2.84674	3.75206	0.00340267	5.21278	5.20305	3.39088	4.60224	0.00268714
P07737	PFN1	1.69928	1.73383	1.73894	1.72402	8.86712e-08	1.61263	2.28985	0.974458	1.62564	0.032645	3.78751	6.13666	3.15997	4.36138	0.0140785
P13797	PLS3	1.46947	2.53165	3.20798	2.40303	0.0232838	1.50878	3.42475	2.64359	2.5257	0.0189626	2.1975	5.37102	4.27206	3.94686	0.0225437
P35606	COPB2	1.55031	1.94395	3.45858	2.31761	0.0414611	1.82555	2.48463	2.26049	2.19022	0.000770439	2.54935	4.19585	4.77777	3.84099	0.00818598
Q09666	AHNAK	2.14037	2.69516	4.27601	3.03718	0.0188111	2.55959	3.40699	2.69799	2.88819	0.000698554	3.10531	4.18845	4.21779	3.83718	0.000889123
Q9UHD8-5	SEPTIN9	1.80418	2.37945	3.88107	2.68823	0.0277373	2.10893	3.2039	2.6474	2.65341	0.00207228	2.47801	4.62836	3.85737	3.65458	0.00818146
P78406	RAE1	1.36673	1.50092	1.73877	1.53547	0.000982421	1.50288	2.70277	2.29982	2.16849	0.0075129	2.91357	4.32159	3.60696	3.61404	0.00173762
Q14974	KPNB1	1.32596	1.98587	3.15313	2.15499	0.0431911	1.69856	2.48554	2.86363	2.34924	0.00480579	2.13282	4.04368	4.59375	3.59009	0.0157794
P15311	EZR	1.4056	2.37532	2.01395	1.93162	0.0091327	1.60517	3.04012	1.22017	1.95515	0.0490463	2.74838	5.47149	2.44055	3.55347	0.0369438
Q14315	FLNC	2.02296	1.82346	3.92536	2.59059	0.0407447	2.39889	2.62814	2.27173	2.43292	4.14134e-05	3.0501	3.47005	4.05326	3.52447	0.000541217
Q9Y5X3	SNX5	2.45478	2.6596	3.1716	2.762	0.000526864	2.49555	3.29747	1.81604	2.53635	0.00763564	3.3531	4.07442	3.02094	3.48282	0.000740279
Q14697-2	GANAB	1.68577	1.58275	2.77448	2.01433	0.0203977	1.67954	2.18411	2.05889	1.97418	0.00049561	2.60163	3.91523	3.85859	3.45848	0.00258692
P30566	ADSL	1.3602	1.48469	2.46541	1.7701	0.0282104	1.43641	2.10601	1.87066	1.80436	0.00205259	2.04696	4.28547	3.81981	3.38408	0.01484
P13473	LAMP2	1.54673	1.65964	1.89905	1.70181	0.000438511	1.63839	1.91834	1.68229	1.74634	0.00010362	3.53992	3.51947	2.92289	3.32743	0.000172167
O75369-8	FLNB	1.89931	2.36452	4.01152	2.75845	0.0278592	2.10083	2.62996	2.17779	2.30286	0.000328087	2.48614	3.63466	3.82415	3.31498	0.00284898
P62491	RAB11A	1.53601	1.18219	2.4689	1.72903	0.0417092	1.73707	1.59745	1.62076	1.65176	8.6272e-06	2.84889	2.92398	4.08294	3.28527	0.00250527
P10321	HLA-C	2.39891	2.13084	4.49577	3.00851	0.0320115	2.20428	2.88267	1.88708	2.32467	0.00284123	2.53249	3.26059	3.85742	3.21683	0.00235974
P14923	JUP	2.41224	3.30923	4.43865	3.38671	0.00888698	2.43308	3.64722	1.64915	2.57648	0.0202596	2.23117	3.45246	3.71152	3.13172	0.0050761
Q5JPE7	NOMO2	1.56783	1.50995	3.09586	2.05788	0.0479143	1.94167	2.12395	1.98251	2.01604	8.2679e-06	2.30987	2.8201	3.98541	3.03846	0.00779961
O15020	SPTBN2	2.20935	3.30386	3.82312	3.11211	0.0061147	2.17813	3.43165	2.23088	2.61355	0.00573015	2.41399	3.69699	2.91063	3.00721	0.00292553
Q10472	GALNT1	1.25037	2.75062	2.81759	2.27286	0.0304849	1.4942	2.90955	1.73673	2.04683	0.0199154	1.88991	3.70927	3.34475	2.98131	0.0125707
P00387	CYB5R3	1.40769	1.99915	1.67312	1.69332	0.00301798	1.2763	2.32658	1.794	1.79896	0.0101061	2.24433	3.9132	2.78278	2.9801	0.00824585
P29966	MARCKS	1.4622	2.20576	1.9255	1.86449	0.00423866	1.42989	2.37618	1.11259	1.63955	0.0314679	2.58091	3.97981	2.30264	2.95445	0.0103279
P29401	TKT	1.03815	1.08957	1.29885	1.14219	0.00235155	1.04153	1.34671	0.877786	1.08868	0.00770991	2.47085	3.76733	2.53013	2.92277	0.0052387
Q9UPN3-2	MACF1	1.85853	2.58654	4.55136	2.99881	0.0403531	2.15725	2.99522	2.50328	2.55192	0.000911346	2.09619	3.24173	3.42599	2.9213	0.00495768
Q9NT62	ATG3	1.12722	1.84059	1.66649	1.54477	0.0114639	1.09389	2.1247	1.18013	1.46624	0.0326696	1.42577	3.58717	3.59006	2.86767	0.0340899
Q9C0D3	ZYG11B	3.21549	2.50046	2.73309	2.81635	0.00045635	3.67044	4.77702	2.10185	3.51644	0.0160467	3.41843	3.68072	1.50244	2.8672	0.0293625
P50502	ST13	1.13569	1.60602	2.25193	1.66455	0.0297333	1.19573	1.95011	1.82926	1.65837	0.00589293	1.80938	3.46197	3.07445	2.78193	0.011709
Q93050	ATP6V0A1	1.51347	2.47266	2.54702	2.17772	0.00892443	1.91927	3.37736	1.92657	2.40774	0.0145379	2.19035	3.56952	2.5515	2.77045	0.00614103
P43034	PAFAH1B1	1.423	1.18175	2.24829	1.61768	0.0339009	1.54613	1.69684	1.4277	1.55689	0.000122591	2.48989	2.76262	2.9051	2.71921	6.25907e-05
Q9BWS9	CHID1	1.80026	1.58386	1.56968	1.65127	0.00014424	1.48161	2.28748	1.16062	1.64324	0.021065	2.24956	3.47316	2.42087	2.71453	0.00512072
Q9H3S7	PTPN23	1.73731	1.45654	3.07795	2.0906	0.0403174	2.14679	1.73547	2.57973	2.15399	0.00200722	2.58629	2.44491	3.09924	2.71014	0.000435618
P14735	IDE	1.21943	1.37755	1.67969	1.42556	0.00353479	1.49285	2.2729	1.42252	1.72942	0.00832692	1.90131	3.95548	2.26514	2.70731	0.0285759
Q96K76-4	USP47	1.59622	2.39247	3.54927	2.51265	0.0277073	2.00277	2.1695	2.43946	2.20391	0.000145973	1.85478	2.77084	3.48935	2.70499	0.0110164
Q9BT78	COPS4	1.13785	2.09864	2.04455	1.76035	0.020103	1.49314	2.44955	1.77799	1.90689	0.00613079	1.76584	3.58356	2.63154	2.66031	0.0168328
P22234	PAICS	1.16745	1.08606	1.24536	1.16629	0.000240634	1.14002	1.35138	1.20897	1.23346	0.000186012	2.90156	3.02345	1.89426	2.60642	0.00485685
P20839	IMPDH1	1.39295	2.37485	2.19919	1.989	0.00993415	1.21086	2.21493	1.62271	1.68283	0.0118996	1.73567	3.33663	2.63376	2.56869	0.0128838
Q16222	UAP1	2.09097	1.52318	1.53575	1.71663	0.00389644	1.49457	2.02979	1.13378	1.55271	0.011684	2.75603	3.05304	1.88807	2.56571	0.00480179
P55010	EIF5	0.988373	1.83145	2.06248	1.62743	0.0340376	1.37675	2.1098	1.90063	1.79573	0.00311702	1.73922	3.60115	2.34595	2.56211	0.0227207
Q9UNS2	COPS3	1.30522	1.27918	2.09314	1.55918	0.0225182	1.47867	1.53632	1.84102	1.61867	0.000420469	1.82977	2.77596	2.91465	2.50679	0.00489386
Q9HB71	CACYBP	1.28225	1.25347	1.93154	1.48908	0.0155921	1.42352	1.67122	1.57237	1.5557	9.02562e-05	2.59601	2.76521	2.11785	2.49302	0.000600329
Q14694	USP10	2.32218	1.22415	2.11316	1.8865	0.0184895	1.58975	1.66607	2.9576	2.07114	0.0199577	2.42978	2.56181	2.43311	2.4749	1.68145e-06
P54709	ATP1B3	1.42619	1.39057	2.51523	1.77733	0.0327538	1.71099	2.10926	1.68233	1.83419	0.000490646	1.92972	2.87152	2.50706	2.4361	0.00252165
P21281	ATP6V1B2	1.2188	1.18946	1.09126	1.16651	0.000120276	0.8522	1.52938	0.851743	1.07778	0.0411649	2.15129	2.86845	2.28777	2.43584	0.00109561
Q5SW79	CEP170	1.23467	1.44	2.23644	1.63703	0.0269661	1.5573	1.76909	1.78362	1.70334	5.95721e-05	1.68532	2.55016	3.00903	2.41484	0.00924582
O43776	NARS1	1.22375	1.70174	2.05701	1.66083	0.0115366	1.69813	2.38669	1.92819	2.00434	0.0013945	1.50256	3.42475	2.23888	2.38873	0.0323696
Q15102	PAFAH1B3	1.23613	1.14992	1.88487	1.42364	0.0232793	1.10072	1.27137	1.34874	1.24028	0.000341227	1.96368	2.24736	2.91638	2.37581	0.00318351
O43847	NRDC	1.31204	1.22689	1.40518	1.3147	0.000151516	1.59522	2.05571	1.1029	1.58461	0.0128509	1.83568	3.26317	1.95532	2.35139	0.0181738
P27824	CANX	1.37119	1.6039	2.24942	1.7415	0.0120021	1.51727	2.01116	2.32898	1.95247	0.0028196	1.61633	2.77371	2.60705	2.33237	0.00845793
P46939	UTRN	2.22357	2.44032	4.1417	2.9352	0.0181562	2.25997	2.46295	2.18812	2.30368	2.1011e-05	2.14425	2.26563	2.58051	2.33013	0.000179095
Q99873	PRMT1	1.14524	1.33173	1.68072	1.38589	0.00726749	1.22903	2.00273	1.49472	1.57549	0.00675779	1.40558	3.08253	2.37686	2.28832	0.024918
P49257	LMAN1	1.66276	1.56877	2.50641	1.91265	0.0114971	1.88569	2.06151	2.04398	1.99706	9.10512e-06	2.13374	2.06361	2.63898	2.27877	0.000733892
Q9Y263	PLAA	1.29178	1.12316	1.98647	1.46714	0.0298465	1.39778	1.48269	1.40957	1.43001	2.71611e-06	1.8898	2.11369	2.67903	2.22751	0.00221079
P53396	ACLY	1.37208	1.35429	2.0086	1.57832	0.0102473	1.61154	1.92698	1.67896	1.73916	0.000155868	1.95788	2.61354	2.09431	2.22191	0.00121445
Q9H0B6	KLC2	1.77555	1.89849	2.23717	1.9704	0.000568913	2.11417	1.99935	1.62292	1.91215	0.000531877	2.21869	2.59065	1.85558	2.22164	0.00152958
Q99643	SDHC	1.2168	2.51983	2.09825	1.94496	0.0244961	1.23071	2.45865	2.2419	1.97709	0.0142759	1.41203	3.34919	1.87494	2.21205	0.0497341
O75116	ROCK2	1.43074	1.60047	1.95426	1.66182	0.00228696	1.71056	1.85472	1.48377	1.68302	0.000293589	2.18256	2.44593	1.96368	2.19739	0.000321103
Q15363	TMED2	1.70415	0.925827	2.03107	1.55368	0.0429821	2.37862	1.56197	1.34265	1.76108	0.0126935	2.40872	2.24615	1.91116	2.18868	0.0003977
P23526	AHCY	1.15602	1.32846	1.19361	1.22603	0.000270794	1.04216	1.43847	0.867831	1.11615	0.0137088	1.89571	2.92323	1.72496	2.1813	0.0130619
Q6L8Q7	PDE12	1.23925	1.18976	1.6931	1.37404	0.00823792	1.25736	1.58645	1.71165	1.51849	0.0012037	1.76051	2.66321	2.11169	2.17847	0.00375194
O95486	SEC24A	1.16508	1.21367	1.53354	1.3041	0.00356774	1.39533	1.49767	1.07937	1.32412	0.00188888	2.03023	2.14361	2.29737	2.15707	3.49232e-05
P46060	RANGAP1	1.40106	1.1191	2.31689	1.61235	0.0480601	1.70225	1.55747	1.7536	1.67111	2.75632e-05	1.58365	2.13578	2.75172	2.15705	0.00964167
Q9UPT5-1	EXOC7	1.27403	1.54368	1.54551	1.45441	0.000675785	1.71383	1.66027	1.54173	1.63861	1.72509e-05	1.65145	2.5638	2.21975	2.145	0.00424478
O15027	SEC16A	1.31166	1.18637	1.97896	1.49233	0.0217738	1.44826	1.52796	1.21631	1.39751	0.000449366	2.11909	1.93792	2.3662	2.14107	0.000234325
Q7Z4S6	KIF21A	1.31925	1.5414	2.18351	1.68139	0.0137565	1.80873	1.6355	1.49991	1.64805	0.00015604	2.20628	2.37041	1.83789	2.13819	0.000595982
Q9NQW7-3	XPNPEP1	1.26051	1.16847	1.31892	1.2493	0.000116514	1.05157	1.34832	1.33698	1.24562	0.000988842	1.82892	2.25519	2.25943	2.11452	0.000433201
Q9UNE7	STUB1	1.08361	1.36959	1.76993	1.40771	0.0150277	1.04841	1.60023	1.09521	1.24795	0.00891233	1.61784	2.36052	2.36028	2.11288	0.00351822
Q96TA1	NIBAN2	1.48921	1.39139	2.69074	1.85711	0.0390749	1.5945	1.52539	1.46508	1.52833	7.36835e-06	1.70103	2.20777	2.40791	2.10557	0.0019547
P30153	PPP2R1A	1.32635	1.27627	2.36175	1.65479	0.0400575	1.67324	1.58833	1.66914	1.64357	1.49498e-06	1.64313	2.20023	2.47008	2.10448	0.00337909
Q12955	ANK3	1.40715	1.53175	2.76918	1.9027	0.039582	1.71984	1.88111	1.95722	1.85272	3.2452e-05	1.88938	2.1785	2.1857	2.08453	0.000105347
Q99460	PSMD1	1.22377	1.56646	1.64211	1.47745	0.00236385	1.39601	2.01302	1.81927	1.74277	0.00184277	1.48281	2.67533	2.08562	2.08125	0.0122592
Q969U7	PSMG2	1.28612	0.933689	1.12241	1.11407	0.00696925	1.96435	1.78085	1.91889	1.88803	1.14577e-05	1.90495	2.60498	1.71677	2.07556	0.00530302
Q15436	SEC23A	1.27845	1.11737	1.95633	1.45072	0.0290794	1.34404	1.35757	1.44389	1.38183	6.31961e-06	1.90676	1.96092	2.35152	2.07306	0.000447625
P50395	GDI2	1.01342	1.3388	1.04672	1.13298	0.00647241	1.13164	1.63387	1.59628	1.45393	0.00292233	1.617	2.9147	1.67778	2.06982	0.0247569
Q6WKZ4	RAB11FIP1	0.946975	1.44267	1.33995	1.2432	0.0126999	1.02997	1.55477	1.24238	1.27571	0.00468715	1.4948	2.55891	2.15234	2.06869	0.00878772
P04406	GAPDH	1.19404	1.38815	1.98615	1.52278	0.0176251	1.29503	1.42093	1.32298	1.34631	1.61987e-05	1.81977	2.20174	2.1579	2.0598	0.000259063
P25325-2	MPST	0.977783	1.01873	1.46278	1.1531	0.0228174	0.597572	1.12373	1.09184	0.937712	0.0357158	1.42547	1.93426	2.81945	2.05973	0.0224539
P68402	PAFAH1B2	1.16878	1.02805	1.55651	1.25111	0.0141958	0.948469	1.02976	1.00245	0.993561	1.6342e-05	1.58464	2.01614	2.52829	2.04303	0.00593697
O75348	ATP6V1G1	1.12097	1.41652	1.81402	1.4505	0.0130197	1.54081	1.60421	1.70218	1.61573	1.35193e-05	1.85407	2.28854	1.97786	2.04015	0.000356676
Q15257	PTPA	1.06982	1.49902	0.955788	1.17488	0.024687	1.01499	1.6717	1.8984	1.52836	0.0133459	1.29025	2.83257	1.99371	2.03884	0.0312037
Q6P996	PDXDC1	1.36049	1.1056	2.1775	1.54787	0.0420177	1.45903	1.24649	1.59732	1.43428	0.000547875	1.98358	1.748	2.36095	2.03084	0.00127114
P43487	RANBP1	1.22672	0.914464	1.2974	1.14619	0.00938201	1.22355	1.05272	0.661058	0.979107	0.0264226	2.1456	2.05299	1.88987	2.02949	4.25497e-05
Q7Z6G8-6	ANKS1B	1.13548	1.38987	1.87594	1.46709	0.0159008	1.64114	1.53905	1.30542	1.4952	0.000395224	1.53494	2.56231	1.92672	2.00799	0.00899995
P08865	RPSA	0.985341	0.970426	1.17609	1.04395	0.00245871	0.758146	1.22553	0.981529	0.988402	0.0125868	1.80371	2.2658	1.94155	2.00369	0.000493593
P13861	PRKAR2A	1.17382	1.3084	1.34989	1.27737	0.000211477	1.01921	1.37966	0.891	1.09662	0.00922117	1.42874	2.53108	2.04791	2.00258	0.0113697
Q14160	SCRIB	1.85726	1.70527	3.07007	2.21087	0.0200685	1.64052	1.58391	1.73082	1.65175	8.31256e-06	1.71411	1.8068	2.4484	1.98977	0.00371115
P23921	RRM1	1.12879	1.08708	1.91005	1.37531	0.043357	1.39537	1.30754	1.67773	1.46022	0.000705406	1.65438	2.0618	2.25065	1.98894	0.00134556
Q9Y490	TLN1	1.75534	1.55345	2.28886	1.86588	0.00440681	2.45833	2.00407	2.20921	2.22387	0.000158362	1.95675	2.16849	1.79899	1.97474	0.000204477
Q96N67	DOCK7	1.34991	1.63453	2.52296	1.8358	0.0245879	1.58057	1.69915	1.71775	1.66582	8.08334e-06	1.59404	2.02851	2.21565	1.94607	0.00179762
Q9BV20	MRI1	1.64601	1.05142	1.52663	1.40802	0.0109921	1.54954	1.6153	1.54267	1.56917	9.42996e-07	1.73034	2.30553	1.79883	1.9449	0.00170477
P00492	HPRT1	0.991759	1.12734	1.26703	1.12871	0.00254989	0.91818	1.35866	1.43916	1.23867	0.00681602	1.44647	2.63068	1.75409	1.94375	0.0187257
Q8IUR7	ARMC8	1.53635	1.3601	1.82762	1.57469	0.00198189	2.03432	1.95588	2.00961	1.99994	2.67708e-07	1.60058	2.19653	2.00192	1.93301	0.00155387
Q9HC35	EML4	1.31722	1.53907	1.78993	1.54874	0.00220558	1.61774	1.81894	1.59274	1.67647	5.94895e-05	1.59513	2.46162	1.6801	1.91229	0.00862
Q9Y520	PRRC2C	1.07758	1.1865	1.74275	1.33561	0.0228009	1.32131	1.44379	1.17168	1.31226	0.000326189	1.55305	1.8873	2.27117	1.90384	0.00315973
P26038	MSN	1.09151	1.24315	1.40389	1.24618	0.00194573	1.18017	1.53284	1.16979	1.29427	0.00174859	1.61726	2.61725	1.46996	1.90149	0.0218434
P43003	SLC1A3	1.56871	1.27054	1.89556	1.57827	0.00550463	1.50638	1.67228	0.888351	1.35567	0.0164517	1.8351	2.28566	1.58052	1.90042	0.00311651
Q9UEY8	ADD3	1.23609	1.46233	2.31546	1.67129	0.0305998	1.27212	1.66331	1.65216	1.52919	0.000950293	1.41583	2.18948	2.0871	1.89747	0.00569383
P53990	IST1	1.38308	1.58842	1.70982	1.56044	0.000534524	1.62343	1.87903	1.65104	1.71784	8.53245e-05	1.45461	2.68107	1.54707	1.89425	0.029537
Q969M3	YIPF5	1.9496	1.801	1.34676	1.69912	0.00367197	2.66031	2.28869	1.2452	2.06473	0.0173492	2.42353	2.12931	1.1096	1.88748	0.0309152
Q99805	TM9SF2	1.11793	1.26722	1.77454	1.38656	0.0163207	1.21776	1.40828	1.25802	1.29469	0.000106245	1.58538	2.01788	1.99869	1.86732	0.000818224
Q5TFE4	NT5DC1	1.37201	0.887189	1.21353	1.15758	0.0168858	0.957505	1.19469	1.32169	1.15796	0.00215246	1.67917	2.3123	1.59122	1.86089	0.0049696
Q9UBV2	SEL1L	1.36539	1.68326	1.66949	1.57271	0.000705208	1.34627	1.68367	1.08855	1.37283	0.00497989	1.53245	2.13368	1.91474	1.86029	0.0019261
Q9H9T3	ELP3	1.09365	1.1867	1.90273	1.39436	0.0352074	1.4606	1.50199	1.63545	1.53268	2.85543e-05	1.55393	1.99188	2.02643	1.85742	0.00112374
O14818	PSMA7	1.22956	1.01672	1.48705	1.24444	0.00877685	1.31251	1.28113	1.28865	1.2941	7.75946e-08	1.80322	1.95348	1.80686	1.85452	1.38196e-05
P35611	ADD1	1.11268	1.6249	2.4264	1.72133	0.0420712	1.12276	1.52932	1.39825	1.35011	0.00140908	1.31205	2.15819	2.08763	1.85263	0.00953365
P37268	FDFT1	1.22186	1.66574	1.82187	1.56982	0.00559188	1.89274	2.12983	3.10714	2.37657	0.00609146	1.72598	2.4637	1.35616	1.84861	0.0179297
Q9NP79	VTA1	1.07585	0.817116	1.16473	1.01923	0.0151774	0.974683	1.02419	0.852321	0.950399	0.000442879	1.70249	1.86331	1.97933	1.84838	9.58946e-05
Q96AG4	LRRC59	0.819936	1.16899	1.52822	1.17238	0.0475261	1.13317	1.34603	1.50857	1.32926	0.00105871	1.41597	2.23137	1.88905	1.84547	0.00599773
Q9NPF5	DMAP1	1.40549	1.66227	2.55175	1.87317	0.0211703	1.6973	2.09054	2.05829	1.94871	0.000256716	1.75921	1.98407	1.75815	1.83381	7.73289e-05
P21266	GSTM3	1.32715	1.55698	1.12666	1.33693	0.00394962	1.24911	1.88248	2.49244	1.87467	0.0149971	1.33143	2.46808	1.68402	1.82784	0.0209673
Q9Y223	GNE	1.12855	1.26918	1.86201	1.41991	0.0213417	1.21623	1.458	1.71133	1.46185	0.00179875	1.53711	2.1899	1.75551	1.82751	0.00295031
P63010	AP2B1	1.28176	1.14027	1.69582	1.37262	0.00953098	1.44264	1.36675	1.42669	1.41202	1.67119e-06	1.5879	1.76779	2.12438	1.82669	0.0014149
Q00610	CLTC	1.28175	1.30372	1.59561	1.39369	0.00138836	1.62605	1.75974	1.61155	1.66578	1.17264e-05	1.67333	2.10166	1.69854	1.82451	0.000875112
P27105	STOM	1.49022	1.40693	2.49098	1.79604	0.0260607	1.74815	1.46402	1.53815	1.58344	0.000158767	1.989	1.50566	1.92073	1.80513	0.00128496
P28482	MAPK1	1.00601	1.0569	1.48017	1.18102	0.0175027	1.12089	1.2919	1.18968	1.20083	8.97952e-05	1.58388	2.15119	1.67087	1.80198	0.00233189
Q9BR76	CORO1B	1.03734	1.44825	1.64272	1.3761	0.0118735	1.06276	1.48858	1.56482	1.37205	0.0034903	1.32354	2.37281	1.70201	1.79945	0.0168074
Q99808	SLC29A1	1.57605	1.24038	2.29951	1.70532	0.0237001	1.91491	1.3831	1.60188	1.6333	0.0013593	1.59796	1.82839	1.97172	1.79936	0.000370507
Q9P2E9	RRBP1	1.31709	1.61376	2.14867	1.69317	0.0106959	1.43961	1.72742	1.36303	1.51002	0.000574926	1.50532	1.84552	2.03796	1.79627	0.00148399
O00410	IPO5	1.15454	1.39032	2.27704	1.6073	0.0413956	1.51185	1.66813	1.74654	1.64218	5.72151e-05	1.31722	1.99123	2.06449	1.79098	0.00717631
Q658P3	STEAP3	0.972358	1.35583	2.01558	1.44792	0.0487463	1.21713	1.40727	1.31287	1.31242	7.91664e-05	1.84449	1.84255	1.64655	1.77786	5.44146e-05
Q9NTJ5	SACM1L	1.08321	1.32693	1.87139	1.42718	0.0232924	1.4641	1.61095	1.68	1.58502	5.02235e-05	1.34489	1.97885	2.00674	1.77683	0.00531554
Q8IYB8	SUPV3L1	1.23293	1.55818	0.964945	1.25202	0.0185613	1.41753	1.81072	1.67906	1.63577	0.000443127	1.59776	2.20525	1.52381	1.7756	0.00531419
O43324	EEF1E1	0.956361	1.08435	1.53709	1.1926	0.0273999	1.30221	1.8557	1.97032	1.70941	0.00322014	1.37828	2.4283	1.51619	1.77426	0.0227033
P20700	LMNB1	0.847234	1.54093	1.11624	1.16814	0.0468285	0.934486	1.16381	0.828436	0.975578	0.00455751	1.68367	2.13753	1.49948	1.77356	0.00332888
O75179	ANKRD17	1.08706	1.13194	1.85067	1.35656	0.0369197	1.31237	1.4325	1.23333	1.32607	9.21693e-05	1.58419	1.84023	1.84878	1.75773	0.000175134
Q96ER3	SAAL1	1.04672	1.41445	2.02322	1.4948	0.0341242	1.54582	1.69664	2.38143	1.87463	0.00466054	1.25127	2.1426	1.85961	1.75116	0.01146
Q9UJX2	CDC23	1.89933	1.47223	1.30123	1.5576	0.0056355	1.10359	1.63579	1.83625	1.52521	0.00691501	1.47326	2.10916	1.65283	1.74508	0.00361809
Q9UBQ7	GRHPR	1.25663	1.19969	0.795935	1.08408	0.027882	1.35988	1.59876	1.17002	1.37622	0.00144898	1.52731	2.52985	1.15638	1.73785	0.0485909
O75844	ZMPSTE24	0.954086	1.14716	1.18083	1.09403	0.00211036	0.985537	1.43327	1.23715	1.21865	0.00331831	1.37867	2.18761	1.64591	1.7374	0.0084442
Q13464	ROCK1	1.08608	1.19992	1.79792	1.3613	0.0255047	1.29084	1.43639	1.31201	1.34641	3.22656e-05	1.59797	1.80589	1.80808	1.73731	7.89219e-05
Q32P28	P3H1	1.12163	0.936039	1.16478	1.07415	0.00239586	1.02556	1.10939	0.933156	1.0227	0.000268225	1.33193	1.86464	2.01068	1.73575	0.0050989
Q9UP83	COG5	1.48526	1.35524	1.99111	1.61054	0.00634662	1.58219	1.43604	1.63434	1.55086	4.27569e-05	1.79363	1.57587	1.81989	1.7298	0.000122242
P49750	YLPM1	1.13059	1.06206	1.67754	1.29006	0.0233414	1.37637	1.3611	1.37677	1.37141	4.91287e-09	1.50931	1.75061	1.86808	1.70933	0.00044436
P25788	PSMA3	1.1699	1.19921	1.16031	1.17647	9.77169e-07	0.983785	1.11472	0.95107	1.01653	0.000260304	1.5703	1.93396	1.60087	1.70171	0.0006666
P49588	AARS1	1.04823	0.967998	1.37347	1.1299	0.0124583	0.933328	1.05916	1.1759	1.05613	0.000754869	1.376	1.86993	1.85751	1.70115	0.00237842
P11142	HSPA8	0.972466	1.04282	1.43807	1.15112	0.0184402	1.0119	1.16778	1.21586	1.13185	0.000298055	1.47608	1.80425	1.803	1.69444	0.00053265
Q92600	CNOT9	1.31577	1.21516	2.12486	1.55193	0.0292361	1.97847	1.67712	1.80175	1.81911	8.59976e-05	1.55027	1.90856	1.6233	1.69404	0.000535834
Q99590	SCAF11	1.15259	1.02524	1.34667	1.17483	0.00342153	1.51908	1.18072	1.52065	1.40682	0.000903318	2.14614	1.61091	1.32049	1.69251	0.0102595
P31939	ATIC	1.17124	1.31434	0.93283	1.13947	0.0080577	0.84293	1.11734	1.47456	1.14494	0.0156783	1.31791	1.82086	1.92762	1.6888	0.00423568
P35520	CBS	1.26221	1.07028	1.51351	1.282	0.00585686	1.20632	1.25935	1.45009	1.30526	0.000264844	1.71877	1.66793	1.66998	1.68556	3.13906e-07
Q9BWU0	SLC4A1AP	1.02812	1.06028	1.41304	1.16715	0.00970147	1.41246	1.20955	1.61065	1.41089	0.000974856	1.68754	1.86592	1.50291	1.68546	0.00046895
P02545	LMNA	0.868177	1.01437	1.15264	1.01173	0.0070794	0.938716	0.835351	0.858925	0.877664	0.000113855	1.35897	1.72448	1.9483	1.67725	0.00315964
Q15084	PDIA6	0.955758	1.07611	1.04	1.02396	0.000272486	0.713259	1.04956	0.983064	0.915294	0.00781216	1.24885	1.9718	1.78475	1.66847	0.00754338
Q03001	DST	1.53355	1.63618	2.33221	1.83398	0.00781296	1.79711	1.75414	1.57091	1.70739	4.76843e-05	1.65119	1.73541	1.61798	1.66819	6.5137e-06
P26358	DNMT1	1.09814	1.51807	1.27909	1.29844	0.00442635	1.39659	1.57566	1.16079	1.37768	0.00127595	1.38311	2.31647	1.29345	1.66435	0.0301439
O60506-3	SYNCRIP	0.92017	1.28822	1.2252	1.14453	0.00840085	1.0601	1.47773	1.31235	1.28339	0.00195633	1.3223	2.2134	1.45722	1.6643	0.0177868
Q10567	AP1B1	1.11939	1.28133	1.62555	1.34209	0.00744096	1.43706	1.64602	1.55599	1.54636	4.68962e-05	1.41532	2.07304	1.50151	1.66329	0.00645795
Q15428	SF3A2	1.15746	0.992072	1.13027	1.09327	0.000622021	1.02211	1.06646	1.11211	1.06689	1.42929e-05	1.84283	1.81706	1.32467	1.66152	0.00311239
O60566	BUB1B	1.37587	1.12183	1.66079	1.38616	0.00705332	1.93631	1.32908	1.45761	1.57433	0.00321233	1.87417	1.64086	1.46591	1.66031	0.000818003
P22314	UBA1	1.16316	0.916243	1.12842	1.06927	0.00354098	1.1427	1.3584	1.25175	1.25095	0.000171737	1.44433	1.96716	1.55687	1.65612	0.00254411
Q9UBV8	PEF1	0.92906	1.00791	1.16763	1.03486	0.00329188	0.82854	1.0836	0.864133	0.925423	0.00289436	1.12464	1.9499	1.84265	1.63906	0.0153558
O75351	VPS4B	0.882274	1.15234	1.53765	1.19075	0.0349984	0.902483	1.26484	1.15905	1.10879	0.00285542	1.11024	1.98201	1.82212	1.63812	0.0172272
Q96Q15	SMG1	1.42028	1.29151	1.87831	1.53003	0.00627996	1.90565	1.49287	1.33943	1.57932	0.00227346	2.12399	1.56983	1.21861	1.63747	0.0163394
Q68EM7	ARHGAP17	1.04689	1.20929	1.84942	1.36853	0.0341933	1.36698	1.39778	1.4753	1.41335	6.27163e-06	1.28068	1.81231	1.81882	1.63727	0.00415954
Q96L92	SNX27	1.13354	0.968917	1.65922	1.25389	0.0339321	1.34408	1.26977	1.69081	1.43489	0.00137527	1.30076	1.77533	1.8245	1.63353	0.00331267
Q9UEW8	STK39	1.21429	1.75533	1.40744	1.45902	0.0054657	1.14861	1.52443	1.92964	1.53423	0.00750482	1.10747	2.17708	1.59965	1.62807	0.0281264
P30825	SLC7A1	1.0563	1.21156	1.77316	1.34701	0.0259114	1.17469	1.48264	1.8832	1.51351	0.005717	1.27439	1.8876	1.69865	1.62022	0.00469245
Q9Y2H6	FNDC3A	0.932944	1.26817	1.81526	1.33879	0.0443611	1.2325	1.58468	1.71372	1.5103	0.00155326	1.1693	1.65698	1.97259	1.59962	0.0123292
Q9P253	VPS18	1.15746	1.05621	1.93171	1.3818	0.0465229	1.38546	1.29326	1.72464	1.46779	0.00127105	1.42035	1.32117	2.04754	1.59636	0.0113612
P40818	USP8	1.09604	1.30123	2.10083	1.49937	0.041879	1.18604	1.5866	1.47503	1.41589	0.00107405	1.0787	1.86414	1.838	1.59361	0.0174432
P49327	FASN	1.19379	1.16991	1.89951	1.42107	0.0259632	1.39587	1.43702	1.3382	1.39036	4.30749e-06	1.49675	1.67135	1.60157	1.58989	3.87132e-05
P12270	TPR	0.924538	1.01885	1.5237	1.1557	0.0392749	0.862775	1.10127	0.948571	0.970872	0.00127397	1.34786	1.51347	1.90592	1.58908	0.00375828
Q9NX63	CHCHD3	1.1538	1.17385	2.05021	1.45929	0.0429698	1.41863	1.07106	2.10273	1.53081	0.0207005	1.92215	1.32202	1.51976	1.58798	0.00478202
Q4VCS5	AMOT	1.32374	1.17227	2.14541	1.54714	0.0344759	1.37328	1.31274	1.23613	1.30739	2.23723e-05	1.59157	1.56332	1.59106	1.58198	4.64536e-08
Q13283	G3BP1	0.904929	1.15859	1.4712	1.17824	0.0234902	0.948575	1.21003	1.34574	1.16811	0.00284406	1.07553	2.13886	1.52839	1.58093	0.0321295
P27816	MAP4	1.02381	1.07318	1.51595	1.20432	0.017581	1.26442	1.30252	1.42848	1.3318	4.86497e-05	1.37592	1.75487	1.60738	1.57939	0.000845704
P05023	ATP1A1	1.2624	1.19962	2.05195	1.50466	0.029412	1.35523	1.28132	1.24681	1.29445	1.00393e-05	1.48825	1.48666	1.74921	1.57471	0.000347676
P19174-2	PLCG1	1.1219	1.0471	1.48431	1.21777	0.00990685	1.35257	1.28925	1.40384	1.34855	9.14256e-06	1.51926	1.74708	1.45358	1.57331	0.000376542
P48426	PIP4K2A	0.943183	1.3404	1.92638	1.40332	0.0472306	1.15108	1.27734	1.43188	1.28677	0.000412136	1.1842	1.73569	1.79576	1.57189	0.0071873
Q7Z4H7	HAUS6	1.03218	1.36598	2.07465	1.49094	0.0433875	1.38632	1.52279	1.73982	1.54964	0.000374843	1.28604	1.72759	1.69916	1.57093	0.00232202
O43491	EPB41L2	1.15601	1.3231	1.85354	1.44422	0.0155894	1.2541	1.41777	1.32609	1.33266	4.04571e-05	1.28236	1.80022	1.62578	1.56945	0.0029643
P25789	PSMA4	0.973011	1.05414	1.51456	1.18057	0.0254556	0.767374	1.09904	1.03882	0.968412	0.00532478	1.44182	1.64222	1.62305	1.56903	0.000104397
Q99829	CPNE1	1.01159	0.862304	1.25776	1.04389	0.0175751	1.07783	0.878759	0.943703	0.966763	0.000672527	1.52751	1.43705	1.7011	1.55522	0.000236185
Q5SNT2	TMEM201	1.09194	1.26853	1.45389	1.27145	0.00292609	1.39058	1.6495	1.24371	1.42793	0.00100258	1.41867	1.96147	1.2817	1.55395	0.00961388
Q14240	EIF4A2	1.11562	1.1727	1.9312	1.40651	0.0366072	1.4597	1.41421	2.08258	1.65217	0.00446734	1.43556	1.49705	1.70489	1.54583	0.000298907
Q5VYK3	ECPAS	1.09879	1.27618	1.77161	1.3822	0.0173578	1.34231	1.36433	1.35672	1.35445	1.29436e-08	1.35463	1.68168	1.59967	1.54533	0.000619745
O75150	RNF40	1.0826	0.983369	1.51096	1.19231	0.0209642	1.34357	1.44275	1.39334	1.39322	4.24258e-06	1.36296	1.81482	1.44109	1.53962	0.0024044
Q9H2G2-2	SLK	1.10886	1.12248	1.57692	1.26942	0.0117979	1.26831	1.33637	1.38746	1.33071	1.15982e-05	1.38901	1.70186	1.52322	1.53803	0.000466673
O43823	AKAP8	1.05393	1.05647	1.70229	1.2709	0.0349874	1.16662	1.11028	1.18022	1.15237	4.06742e-06	1.55332	1.42715	1.62797	1.53614	8.51754e-05
P62873	GNB1	1.27833	1.13132	1.41567	1.27511	0.00115595	1.08311	1.14212	1.04112	1.08878	2.02246e-05	1.65887	1.56514	1.37262	1.53221	0.000360167
Q99615	DNAJC7	1.00046	1.19106	1.67399	1.2885	0.0257625	1.32368	1.28965	1.46387	1.35907	5.78529e-05	1.31906	1.76274	1.51009	1.53063	0.00183334
Q9UKZ1	CNOT11	1.11182	1.27771	1.97894	1.45616	0.0315995	1.34333	1.33035	1.77459	1.48276	0.00180789	1.37413	1.66693	1.53514	1.5254	0.0003775
P49757	NUMB	1.01436	1.24194	1.64991	1.30207	0.0190071	1.31471	1.44054	1.34024	1.36516	1.53298e-05	1.25769	1.6473	1.6692	1.52473	0.00217782
O95816	BAG2	1.24472	1.07186	1.33695	1.21784	0.0013097	0.922458	0.856546	1.22437	1.00112	0.00631982	1.54637	1.26893	1.74875	1.52135	0.0025601
A0AVT1	UBA6	1.11593	1.11967	1.75311	1.32957	0.0255581	1.39949	1.40819	1.54673	1.45147	2.57575e-05	1.37035	1.70126	1.48915	1.52025	0.000647948
Q86V85	GPR180	1.18784	1.035	1.77222	1.33169	0.030454	1.25745	1.28895	1.58283	1.37641	0.000727404	1.29925	1.60388	1.65677	1.51997	0.00111405
Q70Z53	FRA10AC1	1.0839	1.00469	1.7	1.26286	0.0383521	1.00647	1.25462	1.64644	1.30251	0.00861185	1.31696	1.58269	1.63344	1.51103	0.000710372
Q9UN37	VPS4A	0.956236	1.13927	1.3438	1.14644	0.00786848	0.934993	1.2571	1.34062	1.17757	0.00338254	1.13186	1.75295	1.64179	1.50887	0.0085293
Q9H1A4	ANAPC1	1.13127	1.71748	1.46689	1.43855	0.00764953	1.12876	1.78341	1.26897	1.39371	0.00772329	1.25851	2.00653	1.25892	1.50798	0.0209616
Q96S52	PIGS	1.20494	1.32185	1.72646	1.41775	0.00646987	1.52437	1.67166	1.31681	1.50428	0.000438864	1.18972	1.96277	1.34969	1.50073	0.0178909
P13639	EEF2	1.01886	0.880369	1.31579	1.07167	0.0205601	1.12402	1.06613	1.20287	1.131	5.2863e-05	1.24784	1.47061	1.7681	1.49552	0.00382168
Q96RU2	USP28	1.08611	1.06343	1.40044	1.18333	0.00563811	1.37323	1.21533	1.24335	1.2773	5.74084e-05	1.43402	1.62712	1.42167	1.49427	0.000167619
P07900	HSP90AA1	1.01917	1.02738	1.12847	1.05834	0.000190367	1.08188	1.16083	1.15155	1.13142	8.33884e-06	1.31599	1.77301	1.39373	1.49424	0.00301982
Q6KCM7-2	SLC25A25	1.70328	1.08631	2.37722	1.72227	0.0389575	1.55416	1.51582	1.32642	1.46547	0.000114141	1.34147	1.30346	1.83199	1.49231	0.00601822
Q04206	RELA	1.06767	1.6113	1.40952	1.36283	0.00838392	1.18709	1.67064	1.47833	1.44535	0.00179192	1.23909	2.0927	1.14375	1.49185	0.0400216
Q15393	SF3B3	1.05808	1.12878	1.16292	1.11659	7.16793e-05	1.02973	1.34181	1.2083	1.19328	0.000963336	1.21881	2.04154	1.20936	1.4899	0.0307325
Q9H0W8	SMG9	1.09479	1.48424	1.82561	1.46821	0.014395	1.18271	1.9365	1.14094	1.42005	0.0172783	1.11668	2.00107	1.33393	1.48389	0.0280643
Q15599	NHERF2	1.015	1.2419	1.94539	1.40076	0.0450722	0.923942	0.942511	1.16529	1.01058	0.00147123	1.16114	1.70938	1.58057	1.4837	0.00563413
Q9NNW5	WDR6	1.40401	1.43177	2.46105	1.76561	0.0281191	1.40857	1.44045	1.60249	1.48384	5.68447e-05	1.3318	1.3408	1.77645	1.48302	0.00364649
P15735	PHKG2	1.80285	1.08518	2.16283	1.68362	0.0263319	2.2526	1.39184	1.75192	1.79879	0.00507208	1.79776	1.65511	0.993898	1.48226	0.0224817
P83436	COG7	1.33396	1.17546	1.42467	1.31136	0.000597302	1.35092	1.2797	1.00996	1.21353	0.00148279	1.61673	1.42535	1.40104	1.48104	0.000195961
O15372	EIF3H	0.973534	0.973959	1.15723	1.03491	0.0019713	0.946094	1.09301	0.93788	0.992328	0.000314599	1.09856	1.81948	1.52327	1.48044	0.0129647
P33176	KIF5B	1.03905	1.14621	1.58011	1.25512	0.0162131	1.29801	1.30552	1.26358	1.28903	2.75443e-07	1.34397	1.69897	1.39764	1.48019	0.00127408
Q9UH62	ARMCX3	1.0349	1.19339	1.19534	1.14121	0.00050406	1.45979	1.26155	1.03496	1.2521	0.00233396	1.37512	1.92034	1.13623	1.47723	0.0185412
Q9BZF1	OSBPL8	1.18861	1.6194	1.96524	1.59108	0.0113654	1.37572	1.62186	1.56175	1.51978	0.000114604	1.31299	1.66707	1.43729	1.47245	0.00103486
P30419	NMT1	1.02531	1.1319	0.994475	1.05056	0.000394485	1.14664	1.33579	1.19464	1.22569	0.000134514	1.2423	1.9491	1.2243	1.4719	0.0207231
P41440	SLC19A1	1.41923	1.17606	1.95693	1.51741	0.0161238	1.2434	1.21985	1.05421	1.17249	0.000211141	1.30938	1.43866	1.66133	1.46979	0.00101142
Q4KMP7	TBC1D10B	1.03532	1.26624	1.82127	1.37427	0.028744	1.21976	1.29848	1.1813	1.23318	1.80273e-05	1.379	1.59901	1.43103	1.46968	0.000185268
O75153	CLUH	1.02524	1.1583	1.29828	1.16061	0.00199137	1.17961	1.33865	1.37315	1.29713	0.000117211	1.25917	1.79621	1.35246	1.46928	0.00599264
Q13263	TRIM28	0.912064	1.28925	1.15039	1.11723	0.00899615	0.912007	1.23719	1.76034	1.30318	0.0222446	1.07989	2.06553	1.26158	1.469	0.0436299
Q96DT7	ZBTB10	0.874628	1.30487	1.39427	1.19126	0.020468	1.11875	1.4485	1.08771	1.21832	0.00216187	1.29908	1.99138	1.11361	1.46802	0.0300181
Q709F0	ACAD11	1.00778	1.39187	1.53156	1.3104	0.0102467	1.12044	1.49527	1.76612	1.46061	0.00490563	1.22836	1.87097	1.29815	1.46583	0.0124957
Q9UHI6	DDX20	1.41714	1.24081	2.0122	1.55672	0.0145735	1.74371	1.42529	1.42304	1.53068	0.00045717	1.35054	1.4757	1.56863	1.46495	0.000155835
Q9NW08	POLR3B	1.2108	1.41221	1.6526	1.4252	0.00288171	1.59745	1.41939	1.49637	1.5044	2.88341e-05	1.6691	1.61839	1.10507	1.46419	0.00823824
Q9NZJ4	SACS	1.25038	1.32006	2.01968	1.53004	0.0189643	1.26958	1.56545	1.9178	1.58428	0.00327882	1.38233	1.63817	1.35869	1.45973	0.000620069
Q6NUQ4	TMEM214	1.07114	1.44832	1.69391	1.40446	0.0110566	1.0817	1.48269	1.25584	1.27341	0.00172428	1.17843	1.81341	1.37834	1.45673	0.00975035
Q9NVJ2	ARL8B	0.911015	1.0158	1.34663	1.09115	0.0193802	1.0222	1.12114	0.944063	1.02914	0.000264379	1.21309	1.58224	1.56937	1.4549	0.00200151
Q9Y282	ERGIC3	1.05847	0.990738	1.73115	1.26012	0.0479963	1.32793	1.17388	1.30242	1.26808	5.52909e-05	1.28103	1.36946	1.70737	1.45262	0.00263969
Q14676	MDC1	0.938588	0.961195	1.45677	1.11885	0.0361824	1.1317	1.33905	1.43916	1.3033	0.000584941	1.34778	1.55777	1.45132	1.45229	0.00014019
Q9H4A4	RNPEP	1.07044	0.869311	1.21343	1.05106	0.0102274	1.3035	1.3263	1.45725	1.36235	3.73377e-05	1.33185	1.83364	1.1899	1.4518	0.0114511
Q9UBF8-2	PI4KB	1.01189	1.44926	1.80067	1.42061	0.0223404	0.901682	1.46193	1.43861	1.26741	0.00930396	1.25531	1.67117	1.4281	1.45153	0.00200967
O14683	TP53I11	1.34434	1.09384	1.35377	1.26398	0.00141186	1.72043	1.16305	1.07265	1.31871	0.0108225	1.93684	1.43957	0.973463	1.44996	0.0361847
Q13564	NAE1	1.17876	1.23985	1.21021	1.20961	4.03547e-06	5.84601	4.81239	1.68728	4.11522	0.0413026	1.31403	1.73859	1.29662	1.44975	0.00396057
O15439	ABCC4	1.11882	1.16804	2.06208	1.44965	0.0493312	1.22925	1.2362	1.53082	1.33209	0.000742083	1.23493	1.49197	1.62001	1.44897	0.00160081
Q5VTR2	RNF20	0.955666	0.884689	1.20332	1.01456	0.0121624	1.17664	1.08352	0.892583	1.05092	0.00153156	1.35035	1.72014	1.27427	1.44825	0.00333852
Q9Y6E2	BZW2	0.985816	1.25051	1.69485	1.31039	0.025799	1.30938	1.42812	1.57292	1.43681	0.000173667	1.29873	1.75201	1.26617	1.43897	0.00557653
Q6P1N0	CC2D1A	0.966384	1.00484	1.28759	1.08627	0.00830238	1.19402	1.14624	1.14269	1.16098	1.39024e-06	1.35461	1.68643	1.27542	1.43882	0.00249366
Q14318	FKBP8	1.0514	1.08441	1.65351	1.2631	0.0267522	1.55121	1.08785	1.44038	1.35981	0.00241805	1.55827	1.56445	1.19114	1.43795	0.0023241
P17655	CAPN2	1.16903	1.18259	1.35948	1.23703	0.000469657	1.42153	1.25611	1.27016	1.31594	6.76597e-05	1.36498	1.71284	1.23387	1.43723	0.00401141
O00471	EXOC5	1.02399	0.982919	1.3507	1.1192	0.0107439	1.24373	1.13864	1.06953	1.15063	0.000125326	1.42869	1.41688	1.46092	1.4355	3.47383e-07
P26639	TARS1	1.0613	1.06877	1.33531	1.15513	0.00339908	1.31942	1.36137	1.41691	1.3659	4.48803e-06	1.23612	1.77786	1.28872	1.43423	0.00798827
Q6NSW5	DENND10P1	1.64359	1.01873	1.53469	1.399	0.0139804	1.5718	1.53651	1.54175	1.55002	5.13849e-08	1.40871	1.49767	1.39614	1.43417	1.20529e-05
Q8IWC1	MAP7D3	1.08985	1.90077	1.14657	1.37906	0.0398707	1.28564	1.44097	1.10085	1.27582	0.000905936	1.45584	1.83145	1.01432	1.43387	0.0230722
P55196-3	AFDN	1.4044	1.39598	1.68852	1.4963	0.000719636	1.45209	1.4958	1.43057	1.45948	6.62209e-07	1.41781	1.42949	1.44708	1.43146	6.1859e-08
Q8WUA7	TBC1D22A	1.47131	1.33904	1.35736	1.38924	4.32903e-05	1.65296	1.71696	0.96497	1.44496	0.0125352	1.53418	1.8145	0.941556	1.43008	0.030648
Q7L9L4	MOB1A	1.55115	1.03661	1.80923	1.46566	0.0185209	2.55753	1.30504	1.8076	1.89006	0.0151642	1.9186	1.44455	0.926834	1.42999	0.0422993
P35240	NF2	1.17616	1.04657	1.78373	1.33549	0.031049	1.64708	1.34775	1.22745	1.40743	0.00131324	1.20089	1.65828	1.41099	1.42339	0.00319812
Q9UPP1-2	PHF8	1.58066	1.52882	1.7858	1.63176	0.000189147	1.80139	1.17469	1.11862	1.3649	0.0119129	1.50745	1.71681	1.04527	1.42317	0.0135543
O14976	GAK	1.32076	1.40711	1.49483	1.40757	8.53571e-05	1.7974	1.41254	1.57633	1.59542	0.000439357	1.1338	1.81575	1.30612	1.41856	0.0153514
P06737	PYGL	0.949691	0.952694	1.31154	1.07131	0.0165462	0.92167	1.08697	1.14985	1.05283	0.000688726	1.17654	1.63958	1.43673	1.41762	0.00345152
Q9BV44	THUMPD3	1.27383	0.980151	1.18561	1.14653	0.00315981	1.40292	1.2837	0.860681	1.18243	0.00922689	1.51678	1.52671	1.20781	1.4171	0.0013717
P48723	HSPA13	1.1859	0.967714	1.57127	1.24163	0.0214361	1.10978	1.13802	1.2112	1.153	1.6007e-05	1.23659	1.36342	1.63612	1.41204	0.00219663
Q13435	SF3B2	0.951061	1.15528	1.55132	1.21922	0.0238957	1.24853	1.46916	2.04381	1.58717	0.00760955	1.3142	1.61653	1.30299	1.41124	0.00131004
Q92890	UFD1	0.83188	1.15715	1.27053	1.08652	0.0200725	0.885196	1.11102	1.25157	1.0826	0.00319078	1.06327	1.76487	1.4029	1.41035	0.0153164
O43293	DAPK3	1.49537	1.25936	1.78373	1.51282	0.00375118	1.82538	1.52834	1.27736	1.54369	0.00199797	1.30028	1.83935	1.08874	1.40946	0.0212253
O43432	EIF4G3	1.7466	0.895277	1.63668	1.42618	0.0358396	2.10389	1.08592	1.09644	1.42875	0.038937	1.80703	1.24708	1.17265	1.40892	0.0148135
O00401	WASL	0.913374	1.20208	1.29401	1.13649	0.00912765	1.09826	1.42114	1.09161	1.20367	0.00185009	1.36453	1.93114	0.9274	1.40769	0.0476745
P26641	EEF1G	1.13849	1.01334	1.50395	1.21859	0.0132608	1.44626	1.44857	1.40054	1.43179	3.25401e-07	1.34466	1.69473	1.18218	1.40719	0.00561344
O60763	USO1	1.15361	1.12689	1.69224	1.32425	0.0166408	1.43815	1.26126	1.3365	1.3453	5.24245e-05	1.43309	1.40943	1.37708	1.40653	9.23362e-07
O75431	MTX2	0.969976	0.893187	1.34349	1.06888	0.0270053	1.03543	0.98496	0.975365	0.998586	5.87268e-06	1.32989	1.35952	1.52172	1.40371	0.00016483
Q92973	TNPO1	1.04928	1.05122	1.51292	1.20448	0.0167458	1.29147	1.18555	1.29715	1.25806	1.96247e-05	1.282	1.53796	1.39085	1.4036	0.000387412
Q9UN86	G3BP2	0.951645	0.865526	1.35618	1.05778	0.0375502	1.01081	1.05099	0.912228	0.991344	0.000144056	1.23311	1.53672	1.43867	1.40283	0.000803487
Q8IWV7	UBR1	1.41219	1.59479	1.1771	1.39469	0.00270166	1.13469	1.43982	1.14127	1.23859	0.00117136	1.2486	1.85151	1.1039	1.40134	0.023683
Q9UNM6	PSMD13	1.10558	1.03855	1.43783	1.19399	0.00830206	1.3038	1.14156	1.28591	1.24376	8.3154e-05	1.35601	1.47727	1.36993	1.40107	2.90529e-05
Q9Y224	RTRAF	0.990046	1.23628	0.844019	1.02345	0.019989	0.72912	0.847075	0.999706	0.858634	0.00449849	1.13526	1.51575	1.54614	1.39905	0.00356674
Q9Y2J2-2	EPB41L3	1.37165	1.62394	1.78358	1.59306	0.00113626	1.51141	1.16253	1.43902	1.37099	0.000820482	1.47912	1.3321	1.38411	1.39845	4.67051e-05
Q9H5Q4	TFB2M	0.978874	0.93605	1.4477	1.12087	0.0325271	1.20816	1.44417	0.950658	1.20099	0.00509094	1.08493	1.83699	1.27015	1.39736	0.0231611
Q9UET6	FTSJ1	1.39708	1.21721	2.12205	1.57878	0.0236055	1.39105	1.15833	1.40262	1.31733	0.000333457	1.31296	1.3441	1.53057	1.39588	0.000285722
Q9UKF6	CPSF3	1.13024	1.00938	1.81251	1.31738	0.0445015	1.54507	1.25903	1.96845	1.59085	0.00455341	1.3109	1.48627	1.38048	1.39255	9.39315e-05
O43824	GTPBP6	1.05654	1.2424	1.9518	1.41691	0.0393551	1.16463	1.27722	1.26893	1.23693	2.15327e-05	0.956298	1.59524	1.62603	1.39252	0.0210506
Q52LJ0	FAM98B	0.963489	1.26285	1.37205	1.19946	0.00774098	1.29139	1.18351	1.8064	1.4271	0.00606077	1.19898	1.67788	1.29353	1.39013	0.005393
O60885	BRD4	0.834611	1.18546	1.20004	1.07337	0.0160119	1.05253	1.14907	1.31006	1.17055	0.000528068	1.17741	1.77425	1.21858	1.39008	0.0140219
Q00013	MPP1	1.01032	1.28519	1.59545	1.29699	0.0141865	1.26297	1.4527	1.52262	1.41277	0.000204312	1.15494	1.74529	1.26876	1.38966	0.0113624
P14635	CCNB1	0.986397	1.19605	1.40765	1.1967	0.00774988	1.15317	1.26953	1.45612	1.29294	0.000553801	1.06512	1.77128	1.32299	1.38646	0.0179442
Q14554	PDIA5	1.35639	0.928615	1.25537	1.18013	0.0105251	1.88012	0.970245	1.43627	1.42888	0.0177031	1.59497	1.47262	1.09003	1.38587	0.00629552
P10644	PRKAR1A	0.977034	1.13798	1.36428	1.15976	0.00731935	1.10957	1.34168	1.36473	1.27199	0.000446289	1.09495	1.77321	1.2776	1.38192	0.0172311
Q9H3N1	TMX1	1.00174	1.34264	1.32413	1.22284	0.00475052	1.20112	1.46659	1.83988	1.50253	0.00409875	0.88622	1.72027	1.5358	1.38076	0.0349628
Q99717	SMAD5	1.11184	0.976693	1.48855	1.19236	0.0174843	1.31133	1.35403	1.55653	1.4073	0.000188991	1.18621	1.59573	1.36014	1.38069	0.0026033
Q96H79	ZC3HAV1L	1.04015	1.0474	1.40088	1.16281	0.00881665	1.21463	1.14932	1.34385	1.23593	0.000131598	1.23986	1.53356	1.36299	1.37881	0.000745636
Q7Z3C6	ATG9A	1.12856	1.13861	1.83625	1.36781	0.029895	1.3911	1.20182	1.49945	1.36412	0.000387843	1.31293	1.41743	1.39458	1.37498	1.56166e-05
Q8IYI6	EXOC8	1.01061	1.06691	1.68749	1.255	0.038183	0.913059	1.09398	1.29237	1.0998	0.003202	1.09562	1.35266	1.66854	1.37227	0.00905525
Q92769	HDAC2	1.08665	0.964681	1.64038	1.23057	0.0376808	1.30317	1.3692	1.75753	1.47664	0.00165311	1.19914	1.50217	1.41441	1.37191	0.000954931
O95453-2	PARN	1.46043	1.87616	2.72909	2.02189	0.0187367	2.31625	1.66812	2.29716	2.09384	0.00137495	1.5405	1.58935	0.983699	1.37118	0.0156706
O95793	STAU1	0.980305	1.23588	1.28323	1.16647	0.00369942	1.15562	1.35278	1.07841	1.1956	0.000644868	1.06141	1.76666	1.28036	1.36948	0.0199015
Q92598	HSPH1	1.09466	0.842777	1.31861	1.08535	0.0233466	1.11403	1.03246	1.06685	1.07111	9.57199e-06	1.30511	1.41759	1.38234	1.36835	1.94027e-05
P27708	CAD	1.24985	1.29382	1.94861	1.49743	0.0161813	1.43984	1.36164	1.40622	1.40256	1.60318e-06	1.33311	1.40993	1.35859	1.36721	4.20318e-06
Q9H9A5	CNOT10	0.994556	1.18428	1.83636	1.3384	0.0433295	1.26093	1.29709	1.5867	1.38157	0.000699097	1.17123	1.59787	1.32905	1.36605	0.00333731
P52306	RAP1GDS1	1.08664	1.16756	1.313	1.18907	0.000851782	1.20528	1.38818	1.04053	1.21133	0.00131861	1.07645	1.70232	1.31302	1.36393	0.0130956
Q8TED1	GPX8	1.23318	0.982037	1.49027	1.23516	0.0119997	1.41477	1.24197	1.41355	1.35676	7.81971e-05	1.3827	1.35802	1.34824	1.36299	1.83122e-07
P07197	NEFM	1.0618	1.19957	1.49967	1.25368	0.00698563	1.14864	1.31713	1.09733	1.1877	0.000299521	1.29357	1.48324	1.31104	1.36261	0.000214137
P29353	SHC1	1.04746	1.18982	1.92495	1.38741	0.0434059	1.34742	1.34214	1.74908	1.47955	0.00135189	1.3889	1.41135	1.28436	1.36153	3.84997e-05
P53985	SLC16A1	1.09356	1.16167	1.34351	1.19958	0.00125638	1.15419	1.1374	0.915712	1.0691	0.000999033	1.34357	1.53482	1.20013	1.35951	0.00134643
P43378	PTPN9	1.24835	1.32039	1.46678	1.34518	0.000307021	1.34819	1.23527	1.1715	1.25165	8.20079e-05	1.44726	1.37746	1.25292	1.35921	0.000170263
Q12923	PTPN13	1.20912	2.13061	1.99704	1.77893	0.0146151	1.22045	1.84282	1.42381	1.49569	0.00402686	1.05894	1.75936	1.25688	1.35839	0.0208644
Q8TEX9	IPO4	1.02021	1.04546	1.67807	1.24791	0.0385404	1.24867	1.19052	1.36164	1.26695	6.83827e-05	1.17087	1.51229	1.39169	1.35829	0.00152191
O00429-3	DNM1L	0.983412	0.999426	1.32897	1.10394	0.0106273	1.18821	1.20223	1.43434	1.27493	0.000406297	1.19884	1.54237	1.32504	1.35541	0.00156463
Q86UK7	ZNF598	1.09572	1.14453	1.48305	1.2411	0.00604995	1.4217	1.20624	1.47308	1.36701	0.000300992	1.22623	1.42951	1.39687	1.35087	0.000266449
P46778	RPL21	1.27327	0.978153	1.33514	1.19552	0.00548168	1.06254	0.987218	1.09889	1.04955	4.05153e-05	1.74488	1.15024	1.15501	1.35004	0.0181007
O14787-2	TNPO2	1.09555	0.965013	1.29917	1.11991	0.00567751	1.35323	1.03561	1.15378	1.18087	0.00112611	1.4198	1.47126	1.15007	1.34705	0.00158683
O43747	AP1G1	1.06073	1.18523	1.34281	1.19626	0.00180338	1.25679	1.22916	1.18078	1.22224	3.29423e-06	1.2889	1.55095	1.19876	1.3462	0.00198885
Q96HW7	INTS4	0.937001	1.146	1.48826	1.19042	0.0206746	1.22966	1.2236	1.44645	1.2999	0.000260887	1.02903	1.76392	1.23511	1.34269	0.0260289
Q6NSI4	RADX	1.07947	0.9051	1.24009	1.07489	0.00767212	1.35141	1.27346	1.06525	1.23004	0.000649382	1.32331	1.50339	1.19786	1.34152	0.00104826
Q8NBM4	UBAC2	1.1974	1.19353	1.55664	1.31586	0.00390294	1.41067	1.27414	1.39758	1.3608	2.56116e-05	1.5711	1.21004	1.24079	1.34064	0.00286103
Q9Y4B6	DCAF1	0.985169	1.31945	1.45023	1.25162	0.00900008	1.30113	1.52492	1.1562	1.32742	0.00101369	1.18859	1.82878	1.00346	1.34027	0.039506
P54646	PRKAA2	0.819385	1.28576	1.56973	1.22496	0.0449051	1.29472	1.31269	1.81336	1.47359	0.0032947	1.22311	1.553	1.24342	1.33984	0.00213513
Q9BT22	ALG1	0.976681	1.41661	1.83882	1.4107	0.0305204	1.07515	1.22614	1.27967	1.19366	0.000211936	0.8975	1.55657	1.5648	1.33962	0.0272123
Q6Y1H2	HACD2	1.03629	1.00357	1.29979	1.11321	0.0052172	0.921384	0.899396	1.06807	0.962949	0.000465723	1.80217	1.11181	1.09548	1.33649	0.0323885
O75396	SEC22B	1.11688	1.30083	1.56452	1.32741	0.00485932	1.2311	1.19773	1.43475	1.28786	0.000286748	1.27584	1.48448	1.24721	1.33584	0.000560042
Q8WUY1	THEM6	1.13573	1.14333	1.31274	1.19727	0.000476945	1.15678	1.14545	1.09921	1.13381	2.06198e-06	1.45077	1.35544	1.19662	1.33428	0.000545814
Q9NZN8	CNOT2	1.16473	0.812376	1.37955	1.11888	0.033798	0.817872	1.06633	0.973522	0.952574	0.00167112	1.04606	1.31166	1.63932	1.33235	0.012235
Q5VT52	RPRD2	1.15747	0.992332	1.19529	1.11503	0.00112273	1.16209	1.16131	1.08515	1.13618	8.93761e-06	1.24192	1.48847	1.25648	1.32896	0.000748483
Q13098	GPS1	1.05682	1.04793	1.82508	1.30994	0.0499429	1.43133	1.30131	1.59651	1.44305	0.00026535	1.11338	1.60744	1.26588	1.3289	0.00709708
P05388	RPLP0	0.97225	1.07118	1.19993	1.08112	0.00179451	0.992387	1.41308	1.42238	1.27595	0.00359743	1.00741	1.75354	1.22214	1.3277	0.0288818
Q8N5M9	JAGN1	1.01256	1.42408	1.42698	1.28787	0.007298	1.16593	1.79502	1.0285	1.32982	0.0173966	1.18622	1.78038	1.01508	1.32723	0.0332062
Q9H2M9	RAB3GAP2	1.06079	1.05962	1.4354	1.18527	0.00914638	1.24024	1.06144	1.13416	1.14528	0.000142181	1.2871	1.23426	1.45956	1.32697	0.000406226
Q9NRW7	VPS45	0.994868	1.37507	1.28982	1.21992	0.00558111	1.19817	1.49623	0.900046	1.19815	0.010065	1.08916	1.84351	1.04675	1.32647	0.0461303
Q9NZW5	PALS2	1.02611	1.2128	1.40628	1.21506	0.0048207	1.17737	1.22098	1.17642	1.19159	7.37997e-07	1.17925	1.61885	1.17677	1.32496	0.00739019
P46063	RECQL	1.08439	1.17474	1.42197	1.22703	0.00330382	1.0891	1.23593	1.46684	1.26396	0.00146293	1.23866	1.56512	1.17091	1.3249	0.00374261
P82914	MRPS15	0.982776	1.29853	1.16086	1.14739	0.00376797	1.20323	1.52009	0.897049	1.20679	0.0112884	1.28281	1.70835	0.980799	1.32399	0.0251135
O60678	PRMT3	1.077	1.18649	1.59042	1.28464	0.0115069	1.34786	1.34618	1.30762	1.33389	2.42311e-07	1.17355	1.69111	1.10609	1.32358	0.0163488
Q13617	CUL2	1.06766	1.08976	1.5516	1.23634	0.0152423	1.33754	1.21825	1.46446	1.34008	0.000194724	1.0917	1.56843	1.30884	1.32299	0.00593303
Q9Y4E8	USP15	1.1522	0.858493	1.1603	1.057	0.00960005	1.1223	0.97803	1.19144	1.09726	0.000391516	1.20786	1.28816	1.45432	1.31678	0.000551153
Q96JG8	MAGED4	1.19507	1.13974	1.95809	1.43096	0.0339259	1.31999	1.35882	1.33811	1.33897	1.25963e-07	1.04601	1.57899	1.32525	1.31675	0.00904621
Q969E2	SCAMP4	0.95027	1.03453	1.47535	1.15338	0.0264691	1.03333	1.12618	1.11449	1.09133	1.96769e-05	1.46413	1.50261	0.972462	1.31307	0.0131367
P20020	ATP2B1	1.07523	1.10944	1.81664	1.33377	0.0376785	1.19049	1.13346	1.36135	1.22844	0.000276948	1.21812	1.23855	1.4801	1.31225	0.000997527
Q07960	ARHGAP1	1.00163	0.973443	1.43967	1.13824	0.0227046	1.30351	1.28939	1.2879	1.2936	5.9474e-09	1.08512	1.48009	1.36646	1.31056	0.00352456
Q9P0I2	EMC3	1.37425	1.52879	2.45289	1.78531	0.024098	1.60307	1.43516	1.70222	1.58015	0.000113632	1.18777	1.41338	1.32767	1.30961	0.000390377
O75323	NIPSNAP2	0.972811	0.797837	1.29548	1.02204	0.0426686	1.01227	1.0668	1.37165	1.15024	0.00266307	1.5131	1.1485	1.26174	1.30778	0.00260148
Q9BZZ5-2	API5	0.958695	1.32836	1.61344	1.30017	0.0204182	1.55041	1.48916	1.77215	1.60391	0.000154415	1.11846	1.68099	1.11843	1.30596	0.0185852
Q15070	OXA1L	1.01473	1.20295	1.62935	1.28234	0.0193807	1.25133	1.14519	1.07127	1.15593	0.000137893	1.28353	1.55049	1.08211	1.30538	0.00611637
P53041	PPP5C	1.00398	0.970887	1.28333	1.08607	0.00770258	0.995775	1.18831	1.25347	1.14585	0.000672154	1.00507	1.7368	1.16075	1.30088	0.0327146
Q9Y697-2	NFS1	1.16397	1.04089	1.45855	1.22113	0.00719464	1.29473	1.17407	1.30966	1.25948	3.7976e-05	1.281	1.43648	1.18175	1.29974	0.000655632
Q7L2J0	MEPCE	1.15217	0.820574	1.39961	1.12412	0.0342707	1.67049	1.16557	1.57207	1.46938	0.00234782	1.71539	1.13062	1.04948	1.2985	0.0275274
P03928	MT-ATP8	0.940116	1.40466	1.22999	1.19159	0.0116226	1.01709	1.41167	1.15724	1.19533	0.00241133	0.970289	1.72893	1.19489	1.29804	0.034232
Q96S97	MYADM	1.21994	1.23028	1.4826	1.31094	0.0011287	1.34728	1.48587	1.50872	1.44729	3.26724e-05	1.23214	1.71981	0.938022	1.29666	0.0358328
P22059	OSBP	1.03131	1.15133	1.48373	1.22212	0.00974652	1.16343	1.28579	1.20233	1.21718	2.33501e-05	1.14497	1.5425	1.19677	1.29475	0.0047757
Q9UBT2	UBA2	0.953572	1.15359	1.12061	1.07592	0.0014747	0.874332	1.25085	1.29111	1.13876	0.00528833	1.04215	1.75552	1.07811	1.29192	0.0385384
O43264	ZW10	1.00381	1.08578	1.61286	1.23415	0.0285165	1.16108	1.11776	1.3078	1.19555	0.000164006	1.20126	1.34505	1.32845	1.29159	0.000100992
Q92794	KAT6A	1.24475	1.25853	1.49816	1.33381	0.000848702	1.89338	1.53997	1.44102	1.62479	0.000893183	1.33406	1.50285	1.03637	1.29109	0.00669562
Q6DD88	ATL3	0.870757	1.01079	1.24797	1.04317	0.0151537	1.07745	1.0022	1.4564	1.17868	0.00536772	1.14866	1.2482	1.46194	1.28627	0.00163901
O60716-3	CTNND1	1.01048	1.15389	1.66426	1.27621	0.026386	1.21431	1.09038	1.3736	1.22609	0.000564314	1.05404	1.40786	1.39213	1.28467	0.00378467
Q96QE5	TEFM	1.07881	1.05292	1.24019	1.12397	0.00083053	1.64549	1.14422	1.51778	1.43583	0.00239128	1.48881	1.23991	1.12281	1.28384	0.00296772
Q02241	KIF23	1.05568	1.33242	1.38619	1.2581	0.00292141	1.03366	1.27965	0.970645	1.09465	0.00188031	1.15893	1.72147	0.966385	1.28226	0.0373863
Q6DKI1	RPL7L1	0.916033	0.917672	1.30406	1.04592	0.0249525	1.14845	1.35718	1.13459	1.21341	0.000362254	0.992142	1.71674	1.13779	1.28222	0.034851
P08670	VIM	1.07019	1.20607	1.64974	1.30867	0.0150828	1.28752	1.21898	1.19923	1.23525	6.49445e-06	1.2613	1.29668	1.28653	1.2815	3.15963e-07
Q2M2I8	AAK1	1.10673	0.999261	1.51531	1.2071	0.0175853	1.14848	0.981397	1.0881	1.07266	0.000168167	1.43222	1.22008	1.1891	1.28046	0.000818584
Q02543	RPL18A	1.00203	1.06178	1.39776	1.15386	0.010485	1.10219	1.1329	1.31595	1.18368	0.000311787	1.31772	1.27036	1.25271	1.28026	3.67662e-06
Q6ZMG9	CERS6	0.954515	1.07805	1.57095	1.20117	0.0322224	1.14113	1.50112	1.49994	1.38073	0.00124757	1.06326	1.49477	1.28145	1.27983	0.00512773
P07948-2	LYN	1.03027	0.981855	1.54401	1.18538	0.0303505	1.26829	1.32695	1.61796	1.4044	0.000768042	1.35583	1.31639	1.16657	1.2796	0.000275767
Q8TD19	NEK9	1.13394	1.05558	1.76352	1.31768	0.0320495	1.33282	1.14519	1.44761	1.30854	0.000515467	1.32057	1.20304	1.30096	1.27486	4.60451e-05
O00186	STXBP3	1.06294	1.21894	1.67115	1.31768	0.016605	1.16646	1.29817	1.25605	1.24023	2.79409e-05	1.12863	1.54644	1.1451	1.27339	0.00737684
P51956	NEK3	0.878542	1.04244	1.30248	1.07449	0.0177065	1.07853	1.22811	1.01107	1.1059	0.000403086	1.23936	1.63438	0.935396	1.26971	0.0279929
A0AVF1-3	IFT56	1.19172	0.925593	1.37131	1.16287	0.0117834	1.46311	1.06087	1.12975	1.21791	0.00284606	1.40058	1.26861	1.1344	1.26786	0.000897842
Q9NR12	PDLIM7	0.947331	1.27617	1.27775	1.16709	0.00646667	1.00439	1.27101	1.2104	1.16193	0.000727789	1.01592	1.63615	1.14741	1.26649	0.0227774
O76024	WFS1	1.05988	1.04498	1.81528	1.30671	0.0487888	1.76979	1.56631	1.51336	1.61649	0.000101879	1.40384	1.3111	1.0839	1.26628	0.00203163
Q9H4A6	GOLPH3	1.14395	1.08754	1.01396	1.08182	0.000205187	1.16813	0.954606	1.12062	1.08112	0.000480778	1.28949	1.27478	1.22815	1.26414	3.32573e-06
Q9NYU2	UGGT1	1.01055	0.939938	1.37723	1.10924	0.0191405	1.03744	1.21348	1.25382	1.16825	0.000331458	1.08037	1.36905	1.33471	1.26138	0.00177616
P52209	PGD	0.989681	0.913072	1.37546	1.09274	0.0253	1.32237	1.18389	1.26932	1.25853	2.98065e-05	1.20518	1.42829	1.14795	1.26048	0.00140854
Q15046	KARS1	0.926288	0.870452	1.26719	1.02131	0.02624	1.11989	1.12232	1.2082	1.15013	1.38673e-05	1.17599	1.46226	1.13947	1.25924	0.00275696
P34931	HSPA1L	0.999662	1.03185	1.31126	1.11426	0.00628301	1.13521	1.10427	1.27292	1.1708	0.000123611	1.1969	1.40613	1.17336	1.25879	0.00081722
Q9Y679	AUP1	1.0461	1.2272	1.42641	1.23324	0.00435145	1.17686	1.26314	1.09855	1.17951	8.39722e-05	1.15161	1.41345	1.20528	1.25678	0.00110792
Q14258	TRIM25	0.946267	1.05728	1.37569	1.12641	0.0144556	1.20196	1.12973	1.22748	1.18639	1.1841e-05	1.11029	1.39437	1.26308	1.25591	0.00123687
Q9H0P0	NT5C3A	1.05864	1.50664	1.86893	1.47807	0.019598	1.56048	1.51591	1.62086	1.56575	2.83648e-06	1.1298	1.59394	1.03079	1.25151	0.0186836
Q96GW9	MARS2	1.11141	0.984264	1.55417	1.21661	0.0227204	1.95303	1.10209	1.93957	1.66489	0.0110854	1.16105	1.30551	1.28587	1.25081	0.000125772
O60841	EIF5B	0.921238	1.09971	1.36421	1.12839	0.0142707	1.08888	1.17296	1.14388	1.13524	7.83227e-06	1.13961	1.41036	1.20245	1.25081	0.00125744
Q05193	DNM1	0.866145	1.03222	1.33257	1.07698	0.0241244	1.06551	1.20702	2.2832	1.51858	0.0445449	0.9821	1.51483	1.25508	1.25067	0.0125212
Q96KR1	ZFR	0.902933	1.02065	1.3931	1.10556	0.025831	1.12386	1.22918	1.20249	1.18518	1.61851e-05	1.04647	1.50256	1.20146	1.25016	0.00776173
P78332	RBM6	1.06921	1.05575	1.33128	1.15208	0.00340685	1.11127	1.01594	1.1367	1.08797	5.0028e-05	1.20316	1.39482	1.15185	1.24995	0.000858042
Q6PJI9	WDR59	1.30558	1.24279	1.57647	1.37495	0.00158978	1.54922	1.39977	1.32133	1.42344	0.000109163	1.4173	1.29267	1.03963	1.24987	0.0039729
Q9Y613	FHOD1	1.00363	1.30487	1.28536	1.19796	0.00344091	1.20852	1.35162	1.14103	1.23372	0.000184103	1.21129	1.67172	0.865693	1.24957	0.0470452
O00255	MEN1	1.20871	0.954213	1.53146	1.23146	0.0188819	1.33791	0.9008	1.15741	1.13204	0.00463685	1.59987	0.986493	1.16027	1.24888	0.0222769
P50570-2	DNM2	0.941449	0.9946	1.549	1.16168	0.0432584	1.22176	1.19344	1.34488	1.25336	5.35768e-05	1.17357	1.35289	1.21937	1.24861	0.000251612
O94822	LTN1	0.856037	1.30229	1.43255	1.19696	0.0260226	1.15337	1.24594	1.27126	1.22352	2.19938e-05	1.13413	1.54918	1.06208	1.24846	0.0121083
Q96P48	ARAP1	0.955292	1.29779	1.20478	1.15262	0.00547658	1.23259	1.41593	1.15715	1.26855	0.000360669	1.09566	1.62416	1.02327	1.2477	0.0252023
Q8N766	EMC1	0.989153	1.0353	1.41513	1.14653	0.0149717	1.12282	1.142	1.10254	1.12245	3.85748e-07	1.13285	1.37507	1.23428	1.2474	0.000714525
Q567U6	CCDC93	0.910463	1.15695	1.27754	1.11498	0.00853349	1.2283	1.17532	1.146	1.18321	5.53146e-06	1.0798	1.57588	1.08588	1.24719	0.015938
Q8TC12	RDH11	1.16831	1.13768	1.61009	1.30536	0.00960598	1.37068	1.22627	1.16742	1.25479	0.000149485	1.24102	1.32168	1.17708	1.2466	9.47647e-05
Q9UDY2	TJP2	0.917363	1.25971	1.59939	1.25882	0.0279355	1.20451	1.19446	1.09393	1.1643	2.79702e-05	1.04789	1.43467	1.25524	1.24594	0.00414706
A5YKK6	CNOT1	1.06693	1.01311	1.61078	1.23027	0.029089	1.26163	1.09078	1.20578	1.18606	0.000101527	1.18865	1.25981	1.28193	1.24346	2.00652e-05
Q15843	NEDD8	0.931564	0.81293	1.27037	1.00495	0.0401452	1.00771	0.842128	0.981062	0.943633	0.000473967	1.16063	1.36849	1.19899	1.2427	0.000508476
O60870	KIN	0.967276	1.26402	1.03277	1.08802	0.00538725	1.16105	1.21321	0.952839	1.10903	0.000910504	1.13619	1.57144	1.0166	1.24141	0.0178505
Q15424	SAFB	0.917674	1.02279	1.13655	1.02567	0.00241348	0.966707	0.980596	1.03076	0.992687	7.26187e-06	1.34393	1.34103	1.03681	1.24059	0.00304228
Q9BVA0	KATNB1	0.951569	1.08649	1.66644	1.23484	0.0432418	1.19088	1.34029	1.58799	1.37305	0.00112955	1.11686	1.52318	1.0792	1.23975	0.010109
Q5GLZ8	HERC4	1.04514	0.947006	1.60055	1.19757	0.0413947	1.21577	1.30864	1.48562	1.33667	0.000300878	1.26336	1.40585	1.04736	1.23885	0.00333843
O00267-2	SUPT5H	0.964922	0.986235	1.31294	1.08803	0.0118538	1.19478	1.19767	1.13526	1.1759	2.92779e-06	1.25024	1.39547	1.06448	1.23673	0.00247146
P00414	MT-CO3	1.7163	1.08126	1.369	1.38885	0.0123805	1.65415	1.09252	1.27417	1.34028	0.0048687	1.543	1.08206	1.08378	1.23628	0.013358
Q16795	NDUFA9	1.1158	1.03421	1.49471	1.21491	0.0119391	1.27313	1.18782	1.20912	1.22335	5.80374e-06	1.22999	1.42211	1.05511	1.23574	0.00361587
Q5BJH7	YIF1B	1.04668	1.31652	1.61252	1.32524	0.0110572	1.42032	1.52071	1.42199	1.45434	6.01571e-06	1.17821	1.51028	1.01511	1.23454	0.0113176
Q9ULP9	TBC1D24	1.00932	0.94883	1.27904	1.07906	0.00881487	1.04692	0.971031	1.10909	1.04235	9.12414e-05	1.07708	1.49969	1.12639	1.23439	0.00834246
P25685	DNAJB1	0.880422	0.936729	1.32538	1.04751	0.0317175	1.05307	1.11954	1.2035	1.12537	7.901e-05	1.23934	1.43162	1.0268	1.23259	0.00526324
Q92538	GBF1	0.992123	1.04703	1.64196	1.22704	0.0383988	1.16528	1.09992	1.31532	1.19351	0.000248507	1.14701	1.33331	1.21606	1.23213	0.000289684
Q8IWZ3	ANKHD1	1.10229	1.01062	1.3739	1.16227	0.00649201	1.34317	1.10307	1.0733	1.17318	0.000856276	1.31262	1.26357	1.11874	1.23164	0.000378792
P53350	PLK1	1.24815	1.62774	1.56747	1.48112	0.00166736	1.62228	1.82858	1.28726	1.57937	0.00175083	1.18772	1.48384	1.01865	1.23007	0.00912192
Q6IN85	PPP4R3A	1.04697	0.997047	1.34163	1.12855	0.00766551	1.36874	1.10271	1.28262	1.25136	0.000421333	1.12873	1.45838	1.09823	1.22845	0.00512463
Q96K37	SLC35E1	1.22213	1.29038	1.72544	1.41265	0.00655979	1.4129	1.28326	1.3068	1.33432	2.02808e-05	1.42267	1.04899	1.20841	1.22669	0.00411543
Q9NR31	SAR1A	1.0447	0.916068	1.31747	1.09275	0.0135818	1.1422	0.975632	1.07448	1.0641	0.000170137	1.11003	1.19415	1.37262	1.2256	0.00118101
Q5H9R7	PPP6R3	0.987308	1.1436	1.07928	1.07006	0.000467569	1.09964	1.19023	1.14332	1.1444	9.43364e-06	1.01824	1.54748	1.10435	1.22336	0.0178596
Q9NZQ3	NCKIPSD	1.35814	1.16705	1.19347	1.23955	0.000418402	1.58735	1.09402	1.22595	1.30244	0.00371905	1.2926	1.38323	0.985948	1.22059	0.00622191
Q96CB8	INTS12	1.18968	0.950805	0.894095	1.01153	0.00999628	1.33141	1.63173	0.892727	1.28529	0.0149506	1.27648	1.5715	0.810641	1.21954	0.046199
B7ZAQ6	GPR89A	1.0732	1.10842	1.16829	1.11664	4.70072e-05	1.08477	1.32061	1.1901	1.19849	0.000315614	1.09716	1.39303	1.16296	1.21772	0.00215997
Q7Z2W4	ZC3HAV1	1.00623	1.10561	1.47571	1.19585	0.0135866	1.04184	0.911336	1.05244	1.00187	0.000195723	1.4	1.00808	1.24323	1.2171	0.00522742
P51610	HCFC1	1.02197	1.02312	1.33118	1.12542	0.00669506	1.14975	1.14769	1.11919	1.13888	1.97622e-07	1.14978	1.448	1.05237	1.21672	0.00613736
O75530	EED	1.13503	1.17304	1.70882	1.33896	0.0158829	1.27459	1.29801	1.42946	1.33402	4.30996e-05	1.19239	1.44402	1.01126	1.21589	0.00744443
P27361	MAPK3	0.930426	0.975716	1.40293	1.10302	0.0278259	1.12509	1.24101	1.36403	1.24337	0.000265868	1.07725	1.54727	1.02118	1.21523	0.0197092
Q6P3X3	TTC27	0.866718	1.08846	1.49008	1.14842	0.0385395	1.06505	1.15259	1.09934	1.10566	1.05176e-05	1.14205	1.27789	1.22297	1.2143	9.1676e-05
Q8NEB9	PIK3C3	1.14025	1.55429	2.15097	1.61517	0.0253677	1.25669	1.50936	1.18633	1.31746	0.000749842	0.963259	1.19971	1.47911	1.21402	0.0136609
Q14571	ITPR2	1.17349	1.20567	1.97109	1.45008	0.0304352	1.38156	1.26447	1.8707	1.50558	0.00408927	1.10482	1.21338	1.32123	1.21314	0.000558411
Q15149-3	PLEC	1.14129	1.34108	1.72025	1.40087	0.00897486	1.54475	1.33046	1.13521	1.33681	0.00141587	1.06288	1.48334	1.09311	1.21311	0.00987117
P61201	COPS2	0.903818	0.996837	1.17945	1.0267	0.00593042	1.19346	1.22485	1.20788	1.20873	9.84295e-08	1.11473	1.42574	1.09477	1.21175	0.00432131
P49770	EIF2B2	1.03918	1.08588	1.62217	1.24908	0.0249008	1.1604	1.03304	1.18798	1.12714	0.000112527	1.01977	1.23996	1.37145	1.21039	0.00371492
Q96RF0	SNX18	1.07263	1.08415	1.46931	1.2087	0.0092268	1.37224	1.37091	1.48425	1.40913	1.17418e-05	1.14177	1.42046	1.06781	1.21001	0.00439728
Q9NZT2	OGFR	1.00017	1.12388	1.60848	1.24418	0.0248941	1.53404	1.2613	1.84321	1.54619	0.00247616	1.30931	1.25755	1.06067	1.20918	0.00119996
Q13325	IFIT5	1.28805	0.962256	1.66948	1.3066	0.0252511	1.44673	0.992738	1.19306	1.21084	0.00361551	1.31753	1.16663	1.14283	1.209	0.000341968
Q9NW64	RBM22	0.841393	1.07889	1.16553	1.02861	0.0109863	1.02459	1.06747	1.11765	1.0699	1.60987e-05	1.06974	1.628	0.926522	1.20809	0.0440919
Q96AA3	RFT1	1.17332	0.927338	1.06176	1.05414	0.00295045	1.44687	1.17896	1.13323	1.25302	0.000984178	1.40886	1.32664	0.887409	1.20764	0.0185882
Q9Y5S2	CDC42BPB	1.22597	1.14958	1.56805	1.31453	0.00500422	1.49811	1.30496	1.29213	1.36507	0.000136034	1.11082	1.37617	1.1339	1.20696	0.00187176
P46940	IQGAP1	1.06274	1.1301	1.62642	1.27309	0.0188102	1.17783	1.15461	1.20856	1.18033	9.98633e-07	1.10091	1.31325	1.20606	1.20674	0.000539939
Q9BX10	GTPBP2	1.12764	1.37823	0.955985	1.15395	0.010313	0.936962	1.11039	0.739582	0.928976	0.00821594	1.05308	1.47143	1.09373	1.20608	0.00969726
Q04637	EIF4G1	0.959666	0.926858	1.25713	1.04789	0.0124879	1.19763	1.05356	1.08644	1.11254	8.53379e-05	1.18695	1.34147	1.0854	1.20461	0.00115558
P11216	PYGB	0.997751	0.940972	1.38902	1.10925	0.0216802	1.01535	0.985434	1.0356	1.01213	2.01235e-06	1.04202	1.28318	1.28419	1.20313	0.00157378
Q14651	PLS1	0.958182	1.09554	1.37109	1.1416	0.0107679	1.05997	1.10543	1.12418	1.09653	3.49154e-06	1.02984	1.35498	1.22307	1.20263	0.00286304
Q9UKE5	TNIK	1.09921	1.13222	1.73116	1.32086	0.0240815	1.21297	1.21276	1.21183	1.21252	2.15514e-13	1.17826	1.2754	1.15375	1.20247	7.79105e-05
Q01650	SLC7A5	0.989358	1.06039	1.48681	1.17885	0.0197441	1.17536	1.10302	1.03696	1.10511	6.31689e-05	1.06807	1.31751	1.21754	1.20104	0.00106637
Q9Y2Z9	COQ6	1.1896	1.05316	1.78478	1.34251	0.0290994	1.03259	1.1029	1.83077	1.32208	0.0230547	0.951764	1.25647	1.39291	1.20038	0.00930256
P16278	GLB1	1.45172	0.884228	1.37914	1.23836	0.0225348	1.91179	1.04977	1.19869	1.38675	0.0211648	1.51663	1.21493	0.869573	1.20038	0.030524
O14802	POLR3A	1.03894	1.0511	1.26826	1.11943	0.00213846	1.09594	1.17795	1.14671	1.1402	6.73187e-06	1.15971	1.39636	1.04185	1.19931	0.00420507
O95373	IPO7	0.924395	1.02061	1.53432	1.15977	0.0405051	1.09577	1.14771	1.2201	1.15453	3.20089e-05	0.990688	1.44052	1.16444	1.19855	0.00954434
O14654	IRS4	1.10399	1.2266	1.7929	1.37449	0.0212748	1.15547	1.18968	1.22001	1.18839	1.93899e-06	1.10614	1.24583	1.24189	1.19796	0.000184987
Q13555-6	CAMK2G	1.46261	1.2073	1.4335	1.3678	0.000662437	1.43744	1.36319	1.1704	1.32368	0.000324652	1.24584	1.25859	1.0878	1.19741	0.000373955
O60879	DIAPH2	1.10064	1.16648	1.58919	1.28544	0.0107063	1.60948	1.41608	1.48204	1.50254	4.25146e-05	1.2214	1.27667	1.09298	1.19702	0.000361378
O15111	CHUK	0.956187	1.25395	1.67989	1.29668	0.0287384	1.12669	1.18505	1.39249	1.23475	0.000508829	1.05969	1.32153	1.20978	1.197	0.00130127
P43250-2	GRK6	1.5068	1.39942	2.23707	1.71443	0.0130969	1.0667	1.62556	1.71704	1.46977	0.006395	0.830104	1.55691	1.20044	1.19582	0.0441324
Q9HCN4	GPN1	0.969981	1.46574	1.35789	1.26454	0.0112371	1.13089	1.36445	1.28344	1.25959	0.000239451	1.00669	1.29689	1.28224	1.19527	0.00299061
Q13619	CUL4A	1.2501	1.14368	1.58074	1.32484	0.0051557	1.27158	1.12057	1.342	1.24472	0.000213284	1.32662	1.28931	0.969208	1.19505	0.00585831
O94973	AP2A2	1.01641	0.938106	1.29683	1.08378	0.0108796	1.19496	1.06997	1.25143	1.17212	0.000140218	1.22618	1.17178	1.18689	1.19495	3.028e-06
Q9Y4E6	WDR7	0.935484	1.43984	1.21324	1.19619	0.0145465	1.19825	1.53597	0.988156	1.24079	0.00641052	1.14102	1.53422	0.907107	1.19412	0.0294889
Q01968	OCRL	1.15423	0.837458	1.29337	1.09502	0.0206478	1.24634	0.964304	1.17944	1.13003	0.00105301	1.22203	1.11229	1.24721	1.19384	0.000126616
Q7Z460-4	CLASP1	0.995773	0.969076	1.44001	1.13495	0.02404	1.18208	1.05673	1.29131	1.17671	0.000343117	1.10642	1.31441	1.15985	1.19356	0.000627217
P17066	HSPA6	0.972933	1.02301	1.43941	1.14512	0.0204026	1.23544	1.27251	1.63852	1.38215	0.00162497	1.15466	1.36655	1.05585	1.19235	0.00272976
Q96QK1	VPS35	0.971782	0.925048	1.28198	1.05961	0.0142308	1.08776	1.0836	1.12072	1.09736	5.01868e-07	1.21842	1.2265	1.13194	1.19229	3.69758e-05
Q92615	LARP4B	0.942111	0.973145	1.36876	1.09467	0.0219259	1.1368	1.01919	1.11727	1.09109	4.72078e-05	1.18672	1.23266	1.15701	1.19213	1.04259e-05
O14828	SCAMP3	0.89042	1.0235	1.17934	1.03109	0.00638706	0.949428	1.04044	0.985366	0.991745	2.48814e-05	1.12984	1.36614	1.08021	1.19206	0.00237114
Q96RE7	NACC1	1.03822	0.882027	1.50044	1.14023	0.0424164	1.36067	1.00691	1.63108	1.33289	0.00687647	1.12801	1.29931	1.14529	1.19087	0.000376942
Q96EK7	FAM120B	1.07652	1.30286	2.09399	1.49112	0.0438069	1.3554	1.14938	1.69572	1.40017	0.00337482	1.09532	1.39113	1.08398	1.19014	0.00389522
O75122-3	CLASP2	1.0193	1.01308	1.46717	1.16652	0.0190245	1.11741	1.0192	1.19792	1.11151	0.000167835	1.16645	1.24318	1.15876	1.18946	2.37717e-05
Q15042	RAB3GAP1	1.09782	1.00649	1.55311	1.21914	0.020928	1.47877	1.15324	1.29897	1.31033	0.000660093	1.11197	1.25266	1.20037	1.18833	0.00012675
Q9NYV6	RRN3	1.0575	0.941877	1.62727	1.20888	0.0441071	1.26131	0.985876	1.14651	1.13123	0.000821252	1.24142	1.19074	1.13269	1.18828	4.40067e-05
O94901	SUN1	1.25263	1.14295	1.96153	1.45237	0.0287288	1.36975	1.12454	1.37825	1.29085	0.000444823	1.32176	0.995491	1.2451	1.18745	0.00367162
P04049	RAF1	0.959508	0.987064	1.4341	1.12689	0.025786	1.03745	0.967811	1.08757	1.03094	5.64799e-05	1.45125	1.09789	1.01304	1.1874	0.0110616
Q7L1Q6	BZW1	0.972306	1.07462	1.39654	1.14782	0.0123597	1.43259	1.32992	1.28855	1.35035	2.51484e-05	1.07566	1.54972	0.935482	1.18696	0.0320923
Q9Y5M8	SRPRB	0.949789	1.00858	1.44223	1.13353	0.0255506	1.06123	1.02439	1.08048	1.05537	2.483e-06	1.07154	1.24228	1.24632	1.18671	0.000481806
O75915	ARL6IP5	1.15266	0.907651	1.25529	1.1052	0.00774797	1.36328	0.978886	1.1639	1.16869	0.00236374	1.29105	1.18504	1.08386	1.18665	0.000558049
Q86Y56	DNAAF5	0.960229	0.968027	1.49223	1.14016	0.0362379	1.15757	1.03999	1.14643	1.11466	4.63739e-05	1.10914	1.32997	1.11894	1.18602	0.00114517
P08240	SRPRA	1.05985	1.05199	1.49998	1.20394	0.0146507	1.22686	1.12679	1.19359	1.18242	1.23395e-05	1.10373	1.31308	1.13391	1.18357	0.000800332
Q96QE3	ATAD5	0.970704	1.70669	1.28364	1.32035	0.0271841	0.998234	1.49724	1.15542	1.21696	0.00533868	1.20353	1.45333	0.892317	1.18306	0.021378
Q12986	NFX1	1.45144	1.12264	1.96683	1.51363	0.0200982	1.24003	1.27331	1.01063	1.17466	0.000745768	1.21115	1.17376	1.15958	1.1815	2.68479e-06
P49792	RANBP2	0.986852	1.02485	1.5173	1.17633	0.0271312	1.13001	1.11973	1.16997	1.1399	1.14428e-06	1.10775	1.17803	1.25782	1.1812	0.00016452
P22694	PRKACB	0.958143	1.03203	1.55283	1.181	0.0350445	1.07502	1.12538	1.11624	1.10555	1.44783e-06	1.0794	1.21962	1.24383	1.18095	0.00031767
Q9Y6J9	TAF6L	1.07846	1.15575	1.68851	1.30757	0.020504	1.19682	1.31187	1.38148	1.29672	7.86165e-05	1.22519	1.42086	0.891805	1.17929	0.018579
P62191	PSMC1	0.959229	1.13236	1.44981	1.18047	0.015108	1.17397	1.22756	1.15975	1.18709	2.93413e-06	1.10061	1.37352	1.05997	1.17803	0.00388337
Q9NR09	BIRC6	0.976668	1.00766	1.38769	1.12401	0.016036	1.14128	1.11811	1.12628	1.12856	4.69359e-08	1.1329	1.30386	1.09013	1.17563	0.000840537
Q8IUX1	TMEM126B	1.06745	0.958805	1.53916	1.18847	0.0289822	1.31422	1.08469	0.989163	1.12936	0.00170267	1.1619	1.25627	1.10771	1.1753	0.000171983
Q13492	PICALM	1.00039	0.964149	1.50401	1.15618	0.0321631	1.16983	1.07384	1.26753	1.1704	0.000166877	1.1141	1.21314	1.19813	1.17512	4.45418e-05
P25098	GRK2	1.00177	1.03911	1.41615	1.15235	0.0135302	1.13152	1.2238	1.38626	1.24719	0.000351936	1.0815	1.35793	1.08124	1.17356	0.00313541
Q96PU5	NEDD4L	0.902518	1.27869	1.60226	1.26115	0.0300115	1.06308	1.42317	1.17778	1.22134	0.001557	0.947528	1.49423	1.06979	1.17052	0.0244504
P33527	ABCC1	1.30011	1.29342	1.75782	1.45045	0.00509319	1.14478	1.11696	1.20351	1.15508	8.06127e-06	1.20146	1.29589	1.01291	1.17009	0.00218616
Q9BXP5	SRRT	0.908684	1.07648	1.25694	1.0807	0.0084296	1.15361	1.10597	1.17134	1.14364	2.94714e-06	1.0858	1.38905	1.03432	1.16973	0.00624572
O95782	AP2A1	0.94565	0.933287	1.2858	1.05491	0.0163151	1.14932	1.09742	1.28063	1.17579	0.000146968	1.07421	1.2505	1.18431	1.16967	0.000346516
Q9BVJ6	UTP14A	0.719102	1.17055	1.16202	1.01722	0.0470793	0.844559	1.15889	1.09196	1.03181	0.00283577	0.989997	1.55714	0.959606	1.16892	0.0402308
Q9Y4P3	TBL2	1.08463	1.11726	1.35528	1.18572	0.00227502	1.23594	1.13052	1.029	1.13182	0.000265216	1.23867	1.23463	1.03146	1.16826	0.00105469
Q9NV70-2	EXOC1	0.93448	0.989934	1.42647	1.11696	0.0283535	1.06036	1.08075	1.15733	1.09948	1.96035e-05	0.98955	1.32817	1.18292	1.16688	0.00410764
Q9NQG6	MIEF1	1.03824	0.979162	1.68663	1.23468	0.0475891	1.25762	0.906755	1.40553	1.18997	0.00611999	1.13096	1.14318	1.22555	1.16656	4.07807e-05
Q9BRX8	PRXL2A	0.995628	0.946114	1.1843	1.04201	0.00350955	1.21768	1.12574	1.36486	1.23609	0.000285459	1.25022	1.25176	0.993713	1.16523	0.00252849
Q9Y4L1	HYOU1	1.01754	1.10968	1.53697	1.22139	0.0172793	1.29429	1.16624	1.39215	1.28423	0.000178969	1.11233	1.37418	1.00853	1.16501	0.00604845
Q9UQ13	SHOC2	0.981341	0.883759	1.30172	1.05561	0.0217205	1.26422	1.09454	1.4103	1.25636	0.000741799	1.22237	1.20181	1.0634	1.16253	0.000324038
Q14152	EIF3A	0.990124	1.00305	1.4673	1.15349	0.0235509	1.209	1.0717	1.16037	1.14702	5.12757e-05	1.1647	1.2597	1.06306	1.16249	0.000534694
Q9HBH5	RDH14	0.958529	1.15152	1.49683	1.20229	0.0181447	1.07132	1.26239	1.31877	1.21749	0.000413739	0.975405	1.35414	1.15574	1.16176	0.00629125
Q5TCX8	MAP3K21	1.30923	0.964131	1.5184	1.26392	0.0143479	1.43544	0.997434	1.33595	1.25627	0.00305311	1.28912	1.19036	1.00451	1.16133	0.00234005
Q8IUF8	RIOX2	0.968923	0.966708	1.25565	1.06376	0.00809682	0.987001	0.95555	0.993473	0.978675	1.05602e-06	1.26672	1.20301	1.01244	1.16073	0.00168621
Q9NTJ3	SMC4	1.02662	1.06576	1.53892	1.21043	0.0200984	1.20008	1.15797	1.20438	1.18748	7.76041e-07	1.12274	1.29433	1.06436	1.16048	0.00114881
Q9NUQ9	CYRIB	0.962059	1.01251	1.35194	1.10884	0.013681	1.31484	1.22217	1.29097	1.27599	6.22932e-06	1.02761	1.43354	1.02008	1.16041	0.013747
Q3KQU3	MAP7D1	0.972782	1.13097	1.33582	1.14652	0.00628442	1.17089	1.13801	1.14869	1.15253	1.7074e-07	1.14753	1.36093	0.971981	1.16015	0.00701675
Q9HB21-2	PLEKHA1	1.08342	1.2336	1.35866	1.22523	0.00137063	1.12497	1.09531	1.18102	1.13377	8.52174e-06	1.16653	1.27542	1.03265	1.1582	0.0012447
Q9NRX1	PNO1	0.981965	1.06693	1.25066	1.09985	0.00310891	1.08047	1.05591	1.08668	1.07435	2.35537e-07	1.05817	1.35863	1.05679	1.15786	0.00473314
Q8N4C8	MINK1	1.17361	1.1556	1.79287	1.37402	0.020454	1.19817	1.13307	1.16271	1.16465	2.27745e-06	1.22981	1.10593	1.13752	1.15775	0.000105163
P42695	NCAPD3	0.943551	0.982847	1.34433	1.09024	0.0177405	1.06864	1.03152	1.07255	1.05757	9.76991e-07	1.0507	1.33931	1.08215	1.15739	0.00337052
Q9Y483	MTF2	0.971569	1.19406	1.19199	1.11921	0.00207003	1.07173	1.20105	1.07043	1.1144	8.24663e-05	1.2217	1.32401	0.92592	1.15721	0.00881375
P20936	RASA1	0.92829	1.17211	1.3024	1.13427	0.00791227	0.94287	1.09613	1.27005	1.10302	0.00181388	1.17381	1.38422	0.91235	1.15679	0.0140095
P51665	PSMD7	1.0052	0.966832	1.33219	1.10141	0.0119415	1.18646	1.08068	1.32643	1.19786	0.000373595	0.855884	1.46154	1.15256	1.15666	0.0312059
P48444	ARCN1	0.90902	0.984813	1.32764	1.07382	0.0204378	0.975014	1.04295	1.09171	1.03656	4.92073e-05	0.995319	1.28813	1.18606	1.15651	0.00268172
P20339	RAB5A	0.957999	0.906527	1.32542	1.06332	0.0237018	0.932886	0.834495	0.904965	0.890782	7.86879e-05	1.09553	1.10936	1.2609	1.15526	0.000429001
O43615	TIMM44	0.938245	1.17241	1.26049	1.12372	0.00531544	1.17861	1.198	1.28863	1.22175	1.7816e-05	1.05298	1.49627	0.915902	1.15505	0.0316388
O95563	MPC2	1.18016	1.03376	1.3391	1.18434	0.00259639	1.26734	1.00026	1.26675	1.17812	0.000974536	1.074	1.27322	1.11411	1.15378	0.000740693
P56134	ATP5MF	0.972184	1.04545	1.3682	1.12861	0.0117765	1.01072	1.23739	1.06343	1.10385	0.00052617	1.00059	1.49708	0.961015	1.15289	0.0305354
Q92499	DDX1	0.82205	1.04146	1.22879	1.03076	0.020622	0.96553	0.976657	1.18532	1.0425	0.000885825	1.00708	1.37215	1.07198	1.1504	0.00745359
Q16644	MAPKAPK3	1.03621	1.14385	1.38695	1.189	0.0045904	1.31147	0.935452	1.11319	1.12004	0.0027878	1.17272	1.26349	1.01283	1.14968	0.00155025
Q13618	CUL3	0.914389	0.989365	1.29562	1.06646	0.0155085	1.15501	1.14846	1.13457	1.14602	2.6587e-08	0.996051	1.44555	1.00429	1.14863	0.0194369
Q9Y3E5	PTRH2	0.901612	1.03449	1.42694	1.12101	0.0288695	1.0911	1.37331	1.19761	1.22067	0.000587477	0.942465	1.4817	1.0211	1.14842	0.0289453
O95168	NDUFB4	0.824346	1.11889	1.12175	1.02166	0.0123538	0.954435	1.16258	1.05566	1.05756	0.000413685	0.989338	1.43357	1.02205	1.14832	0.0171866
P62879	GNB2	0.876544	1.03846	1.30277	1.07259	0.0183218	0.840864	0.956052	1.10532	0.967413	0.00185579	0.941501	1.31746	1.18085	1.1466	0.00703335
Q9Y2A7	NCKAP1	0.994971	1.04984	1.55876	1.20119	0.0277799	1.02548	1.08676	1.20622	1.10615	0.000192008	1.09126	1.19372	1.15457	1.14652	4.784e-05
Q7L0Y3	TRMT10C	0.981956	0.988429	1.26007	1.07682	0.00624211	1.41761	1.04503	0.972429	1.14503	0.00588471	1.0861	1.35947	0.991614	1.14573	0.00716985
Q8NEW0	SLC30A7	1.00855	0.934927	1.43013	1.12454	0.0263943	1.11567	0.940972	1.38195	1.1462	0.00449668	1.06155	1.1599	1.21423	1.14522	0.000236718
O15269	SPTLC1	1.02496	0.907946	1.32871	1.0872	0.0171101	1.159	1.02199	1.14541	1.1088	8.71055e-05	1.14395	1.11116	1.17999	1.14503	9.60229e-06
P63096	GNAI1	1.07996	1.06716	1.07506	1.07406	2.19266e-08	0.858448	1.12569	0.970634	0.984925	0.0017288	0.901143	1.41572	1.11708	1.14465	0.0202031
Q5SQN1	SNAP47	1.1928	1.00869	1.90844	1.36998	0.047547	1.49201	1.14086	1.55881	1.39723	0.00157889	1.09361	1.14345	1.19541	1.14416	4.57189e-05
Q7Z739	YTHDF3	1.03054	0.813035	1.20119	1.01492	0.0200684	1.12523	1.04142	1.01722	1.06129	3.69808e-05	1.14101	1.22586	1.06511	1.14399	0.000277474
P42167	TMPO	0.899008	1.02418	1.27684	1.06668	0.0131667	1.09977	0.982655	1.34218	1.14154	0.00226894	1.12391	1.24572	1.06007	1.14323	0.00051914
Q8NB90	AFG2A	0.971408	1.06927	1.61555	1.21874	0.035701	1.15791	1.00374	1.61507	1.2589	0.00973649	1.11969	1.1944	1.1151	1.14306	2.70698e-05
P30876	POLR2B	0.968654	0.964241	1.58368	1.17219	0.048426	1.12031	1.13185	1.07677	1.10964	1.9425e-06	1.02072	1.29692	1.1095	1.14238	0.00242018
O00443	PIK3C2A	0.927632	0.990952	1.5124	1.14366	0.0413858	1.09037	0.944864	1.31599	1.11707	0.00276992	1.12079	1.1622	1.14268	1.14189	1.29528e-06
O75449	KATNA1	0.804492	1.13945	1.08908	1.01101	0.0162071	1.11816	1.13818	0.910582	1.05564	0.00087654	1.16856	1.35503	0.902057	1.14188	0.0134933
Q9H0E3	SAP130	1.06285	0.998001	1.47199	1.17761	0.0171028	1.29205	1.11085	1.20282	1.20191	0.000109482	1.11212	1.22917	1.08214	1.14114	0.000247444
Q9HC36	MRM3	0.969496	0.946585	1.18284	1.03297	0.00431547	0.994286	0.991217	0.950657	0.97872	2.18925e-06	1.25529	1.14384	1.0206	1.13991	0.00123252
P08754	GNAI3	0.974374	0.879235	1.47284	1.10882	0.0491047	1.03995	0.982879	0.978294	1.00038	7.44542e-06	1.08593	1.11382	1.21893	1.13956	0.000167496
Q9UHD2	TBK1	1.16785	1.17778	1.6378	1.32781	0.0091015	1.34747	1.1118	1.44742	1.30223	0.000845426	1.18747	1.10914	1.11649	1.1377	2.51045e-05
Q8IXB1	DNAJC10	0.955963	0.848027	1.34066	1.04822	0.038598	1.00159	0.869272	0.831167	0.900676	0.000670194	0.975715	1.32392	1.10926	1.1363	0.00564673
P17252	PRKCA	0.929198	1.14926	1.42484	1.16777	0.0161529	1.20239	1.24856	1.18987	1.21361	1.43536e-06	1.0566	1.33873	1.01346	1.13626	0.00576382
P51692	STAT5B	1.08094	0.952956	1.59476	1.20955	0.0349759	1.14128	0.943923	1.32506	1.13675	0.00268663	1.13956	1.03225	1.23676	1.13619	0.00074623
O95671	ASMTL	1.02316	1.04674	1.54186	1.20392	0.022683	1.34015	1.13942	1.78675	1.42211	0.00606716	1.06773	1.28817	1.0514	1.13577	0.00199001
Q8ND04-2	SMG8	0.950542	1.0063	1.35561	1.10415	0.015855	1.11486	1.00014	0.914182	1.00973	0.000489224	1.1285	1.21112	1.06718	1.1356	0.000193418
Q9H8H2	DDX31	0.908001	0.932912	1.43729	1.09273	0.044583	1.07702	1.08047	1.02716	1.06155	2.8673e-06	1.10373	1.13847	1.16402	1.13541	6.15541e-06
Q8TEW0	PARD3	0.99039	1.21935	1.55212	1.25395	0.0155552	1.17085	1.17544	1.34415	1.23014	0.000133976	0.950536	1.31417	1.14099	1.13523	0.00644136
P11171	EPB41	1.02167	1.08275	1.49499	1.1998	0.0151959	1.15825	1.11263	1.10032	1.12374	2.1862e-06	1.03563	1.22223	1.14336	1.13374	0.000540304
Q03468	ERCC6	1.35678	1.01476	1.3703	1.24728	0.00495435	1.63336	1.16109	1.17589	1.32345	0.00410253	1.34095	1.15491	0.903321	1.13306	0.0126139
O75352	MPDU1	0.858364	0.959147	1.32603	1.04785	0.0332066	0.856832	1.00025	0.978646	0.945244	0.000271912	1.01874	1.33618	1.04202	1.13231	0.00594806
Q9H000	MKRN2	1.10888	1.108	1.59308	1.26999	0.0139025	1.13977	1.11534	1.60767	1.2876	0.00534412	1.00961	1.26806	1.10975	1.12914	0.0019714
Q8N163	CCAR2	0.943644	0.921713	1.15246	1.00594	0.00500743	1.08976	1.06086	1.24775	1.13279	0.000236209	1.08249	1.32498	0.977561	1.12834	0.00626228
Q92610	ZNF592	1.1702	1.23911	1.60586	1.33839	0.00532138	1.44975	1.20996	1.48191	1.38054	0.00034424	1.04111	1.36649	0.974929	1.12751	0.0111306
P40227	CCT6A	0.968222	0.882293	1.33725	1.06259	0.0284569	0.879147	0.965626	1.26651	1.0371	0.00582601	1.06097	1.11322	1.20656	1.12692	0.000223485
P42858	HTT	1.03497	1.10119	1.35247	1.16287	0.00418685	1.2166	1.17327	1.16289	1.18425	1.20073e-06	1.12951	1.31425	0.936721	1.12683	0.00776517
Q9Y6C9	MTCH2	1.16842	1.13189	1.18145	1.16059	2.81461e-06	1.05876	0.977995	1.0887	1.04182	4.34168e-05	1.16748	1.14984	1.06212	1.12648	7.81575e-05
P51809	VAMP7	0.927272	1.0566	1.28666	1.09018	0.00919551	1.02567	1.12486	1.1923	1.11428	0.000127678	0.898187	1.4294	1.05147	1.12635	0.0269208
Q7Z3U7-5	MON2	1.0573	1.13638	1.43992	1.2112	0.00613574	1.19566	1.19089	1.24565	1.21073	1.34972e-06	1.13489	1.18194	1.05275	1.12319	0.000143075
Q8NF37	LPCAT1	0.88848	0.989426	1.45734	1.11175	0.0418965	0.964402	1.02197	1.17599	1.05412	0.00051232	0.962652	1.19208	1.21472	1.12315	0.0026491
O15066	KIF3B	1.14629	0.888702	1.38022	1.13841	0.0185888	1.45041	1.00119	1.15602	1.20254	0.0037974	1.31781	1.10547	0.946065	1.12311	0.0076225
P01116	KRAS	1.02381	1.09628	1.1111	1.07706	5.73255e-05	1.14716	0.965833	0.876649	0.996547	0.00177459	1.19122	1.31346	0.863875	1.12285	0.0162693
Q96JG6	VPS50	1.24438	1.13639	1.58724	1.32267	0.00585457	1.54789	1.21981	1.4942	1.42063	0.000567638	0.978483	1.2725	1.11478	1.12192	0.00325925
P62280	RPS11	0.890435	0.98898	1.24807	1.0425	0.0136895	1.06699	1.11165	1.18716	1.12193	3.42312e-05	1.07236	1.17609	1.11547	1.12131	5.92227e-05
Q99543	DNAJC2	0.930313	0.966061	1.13408	1.01015	0.00270492	1.12439	1.06064	1.10538	1.0968	3.36653e-06	1.0718	1.26818	1.02393	1.1213	0.00203025
Q13547	HDAC1	1.04764	0.798924	1.32735	1.05797	0.0385313	1.26919	0.950041	1.17359	1.13094	0.00156681	1.1947	1.11383	1.05527	1.12127	0.000189876
Q14151	SAFB2	0.930327	1.00114	1.09507	1.00885	0.000967852	1.03808	1.01522	0.919436	0.990913	8.79085e-05	1.11866	1.28617	0.958807	1.12121	0.00483925
Q8N6H7	ARFGAP2	1.05032	0.862913	1.38125	1.09816	0.0292737	1.31715	1.10718	1.38188	1.26874	0.000484455	1.16048	1.21462	0.986568	1.12056	0.00149342
Q96QU8	XPO6	0.825398	1.34076	1.4439	1.20335	0.0334525	1.06148	1.1963	1.12137	1.12638	5.09051e-05	0.944568	1.41963	0.997202	1.12047	0.0238946
Q9NXE4-2	SMPD4	0.949475	0.979582	1.53093	1.15333	0.0416881	1.06089	0.969764	1.20308	1.07791	0.000589093	1.09039	1.09833	1.17137	1.12003	3.23794e-05
O95819-3	MAP4K4	1.07031	1.09506	1.71166	1.29234	0.0291988	1.2093	1.19489	1.21132	1.20517	1.05909e-08	0.990213	1.26726	1.0993	1.11892	0.002736
P07384	CAPN1	0.910307	1.00302	1.21254	1.04196	0.00746161	0.922113	1.07092	0.967444	0.986825	0.000192489	1.14512	1.17839	1.03129	1.11827	0.000283688
Q5T440	IBA57	0.986712	0.895625	1.4717	1.11801	0.0428933	1.10174	1.15201	1.2931	1.18228	0.00017261	1.11875	1.23648	0.998236	1.11782	0.00152148
Q13505	MTX1	1.00509	1.0634	1.29465	1.12105	0.00399049	1.26942	1.23148	1.03773	1.17954	0.000422383	1.10283	1.38472	0.865558	1.1177	0.0241408
P56192	MARS1	1.02804	1.01281	1.39739	1.14608	0.0118106	1.18138	1.08327	1.17442	1.14636	1.98224e-05	1.11992	1.20402	1.02798	1.11731	0.00047842
O75027	ABCB7	0.949294	1.08911	1.2221	1.08684	0.00333933	0.93515	0.938944	0.932945	0.93568	7.24852e-10	1.32916	1.154	0.868524	1.11723	0.0168616
Q14202	ZMYM3	0.959061	1.37085	1.28589	1.20527	0.00824447	1.19511	1.70521	0.975458	1.29193	0.0149403	1.07765	1.42313	0.850071	1.11695	0.0335743
Q9Y295	DRG1	0.842631	0.872824	1.28558	1.00034	0.0468475	0.914829	1.00695	1.13574	1.01917	0.00067104	1.00534	1.19247	1.1479	1.11524	0.000727617
P42285	MTREX	0.924447	0.939913	1.17148	1.01195	0.00640427	1.10952	1.06059	1.13114	1.10041	4.9009e-06	1.04345	1.35262	0.949432	1.11517	0.0123157
Q5VVJ2	MYSM1	0.91932	1.19809	1.2946	1.13734	0.00849399	1.2016	1.11037	1.04752	1.11983	9.0754e-05	1.11032	1.42761	0.802766	1.11356	0.0433769
P61006	RAB8A	0.994418	0.920538	1.27981	1.06492	0.0127001	1.12752	0.897578	0.994744	1.00661	0.000846104	1.12818	1.12017	1.09052	1.11296	1.34939e-06
P08243	ASNS	1.07975	1.06673	1.52184	1.22277	0.0136929	1.0577	1.06422	1.27542	1.13245	0.000532314	0.985895	1.26645	1.0862	1.11285	0.00305755
Q06210	GFPT1	0.899285	0.947474	1.32657	1.05778	0.0265648	0.993551	0.986266	1.0349	1.00491	2.46318e-06	1.08406	1.20947	1.04063	1.11139	0.000491602
Q92667	AKAP1	1.03532	0.954197	1.59209	1.19387	0.0403534	1.21275	1.23731	1.47256	1.30754	0.000406359	0.95808	1.25371	1.11471	1.10883	0.00363995
P55786	NPEPPS	0.922678	0.915145	1.20477	1.0142	0.0116594	1.05952	0.961323	1.10214	1.04099	0.000109212	1.07098	1.20971	1.04459	1.10843	0.000525605
P35658	NUP214	1.06217	0.98808	1.14405	1.06477	0.00047553	1.13705	1.01644	0.97347	1.04232	0.000203862	1.12382	1.22726	0.970536	1.10721	0.00222717
Q96EK9	KTI12	1.3229	0.862429	1.1416	1.10898	0.0184344	1.14885	1.01978	1.02338	1.064	0.000101735	1.0297	1.21953	1.0679	1.10571	0.000865285
Q71RC2	LARP4	0.912654	0.894462	1.24837	1.01849	0.0211088	1.01105	0.892103	0.811679	0.904943	0.00100712	1.07504	1.15136	1.09037	1.10559	2.42414e-05
Q15910	EZH2	0.935344	1.0459	1.48503	1.15543	0.0287944	1.1807	1.17285	1.44087	1.2648	0.000622723	0.920214	1.37753	1.01849	1.10541	0.0203473
O00257	CBX4	1.11691	1.09544	1.36254	1.19163	0.00222842	1.03573	0.783177	1.42431	1.08107	0.0224823	1.3657	0.950859	0.998638	1.10506	0.0168131
O60427	FADS1	1.12325	1.34224	1.23199	1.23249	0.000542385	1.10229	1.34963	0.947596	1.13317	0.00344133	0.967721	1.41575	0.930122	1.10453	0.02951
O60502	OGA	1.01493	0.829249	1.22909	1.02442	0.0204461	1.18736	0.972226	1.11158	1.09039	0.000410441	1.15269	1.16826	0.987574	1.10284	0.000874628
P55265	ADAR	0.86168	0.976251	1.21434	1.01743	0.0151997	1.13696	1.0893	1.18225	1.13617	1.09212e-05	1.05533	1.29733	0.955835	1.10283	0.00706557
Q9BUN8	DERL1	0.888617	1.01015	1.36932	1.08936	0.0265549	1.03224	1.0885	1.07116	1.06397	2.45921e-06	0.999138	1.19204	1.11436	1.10185	0.000781789
P07947	YES1	1.05647	0.95539	1.5987	1.20352	0.0380591	1.32079	0.951766	1.25685	1.17647	0.00250312	1.04947	1.29909	0.955925	1.1015	0.00738828
Q7L2H7	EIF3M	0.908926	0.953634	1.26106	1.04121	0.0156559	1.08795	1.09615	1.2355	1.13987	0.000106363	1.0187	1.27332	1.0116	1.1012	0.00395719
O60934	NBN	1.13862	1.02474	1.48844	1.21727	0.0111276	1.19993	1.25057	1.22889	1.22646	6.15204e-07	1.06828	1.27914	0.955401	1.10094	0.00564297
P62333	PSMC6	0.996494	0.965605	1.06938	1.01049	0.000173072	1.0038	0.92947	0.985326	0.972866	1.44615e-05	1.05947	1.17343	1.06879	1.10056	0.000149024
O75821	EIF3G	0.945202	0.972504	1.21067	1.04279	0.00601667	1.10125	1.02692	1.16735	1.0985	6.95335e-05	1.15002	1.17779	0.973753	1.10052	0.00130425
Q2TAL8	QRICH1	1.12778	0.842225	1.41606	1.12869	0.0321344	1.14945	0.975041	1.02754	1.05068	0.000238932	1.20766	1.19161	0.893705	1.09766	0.00749815
Q8IZV5	RDH10	1.02486	1.15497	1.68456	1.28813	0.0263372	1.15686	1.1171	1.33188	1.20195	0.000272351	0.959085	1.1585	1.17506	1.09755	0.00182368
Q14168	MPP2	1.07911	1.00806	1.77834	1.2885	0.0476458	1.21425	1.24654	1.19965	1.22015	5.0506e-07	1.18457	1.06182	1.04278	1.09639	0.000331388
O95602	POLR1A	0.921643	0.954116	1.24173	1.03916	0.0119524	1.1039	1.16756	1.00285	1.09143	0.000140175	0.944472	1.30516	1.03789	1.09584	0.0092781
P25205	MCM3	0.877421	0.929179	1.25277	1.01979	0.0223328	1.10597	1.08844	1.11882	1.10441	1.52543e-07	1.01655	1.33884	0.927792	1.09439	0.0153507
P61019	RAB2A	0.92166	0.881201	1.41755	1.07347	0.0499365	1.05817	0.974591	1.04482	1.02586	1.82904e-05	1.0235	1.06581	1.19337	1.09422	0.000578057
Q7L7X3	TAOK1	0.908416	1.00083	1.53713	1.14879	0.0474356	0.947605	0.931688	1.02673	0.968676	4.42498e-05	0.86542	1.11193	1.30474	1.09403	0.0163336
Q16512	PKN1	0.967705	1.00848	1.57122	1.18247	0.0391872	1.1915	1.03375	1.12666	1.1173	0.000100865	0.996261	1.14187	1.14265	1.09359	0.000482495
P55060	CSE1L	0.895193	0.912843	1.22812	1.01205	0.0181364	1.04402	0.983754	1.00606	1.01128	4.29329e-06	1.01745	1.23944	1.02104	1.09264	0.00233475
O75165	DNAJC13	0.976708	1.13196	1.5471	1.21859	0.0214758	1.13098	1.14239	1.33843	1.20394	0.000292038	1.01902	1.14534	1.10828	1.09088	0.000177837
Q8NI27	THOC2	0.889093	0.927965	1.27604	1.03103	0.0238291	0.964179	1.00601	0.954476	0.974888	3.59222e-06	1.01451	1.20938	1.04819	1.09069	0.00111461
Q6P1M0	SLC27A4	0.946782	1.01416	1.55984	1.17359	0.040599	1.08767	1.03733	1.24181	1.12227	0.000313006	0.98824	1.08162	1.202	1.09062	0.00124308
Q7Z6Z7	HUWE1	1.03553	1.07539	1.38316	1.16469	0.00655503	1.25293	1.10779	1.26655	1.20909	9.41387e-05	1.07226	1.25824	0.939064	1.08985	0.00558485
P42684	ABL2	0.97271	1.08645	1.40147	1.15355	0.0120673	1.07133	1.02878	1.17786	1.09266	0.000102197	0.89545	1.15389	1.21905	1.08946	0.00707601
O95696-2	BRD1	0.786509	0.992799	1.30785	1.02905	0.0456192	0.987855	1.06167	1.2683	1.10594	0.00113768	0.911612	1.24422	1.11009	1.08864	0.00656921
Q96ST3	SIN3A	0.982337	1.00075	1.36281	1.1153	0.0136471	1.18116	1.00835	1.16854	1.11935	0.0002145	1.00342	1.22853	1.03258	1.08818	0.00209505
Q9NX20	MRPL16	0.917978	1.04498	1.44472	1.13589	0.0269948	1.06871	1.07984	1.26847	1.13901	0.000350702	0.933229	1.26016	1.06566	1.08635	0.00627441
Q9UHQ9	CYB5R1	0.866978	0.998969	1.14493	1.00362	0.00699797	1.04577	0.96849	1.09957	1.03794	7.75318e-05	1.01129	1.23453	1.01226	1.08603	0.00256
Q15345	LRRC41	0.810372	1.0721	1.43482	1.10576	0.047637	1.02293	1.26552	1.22028	1.16958	0.000513459	0.888183	1.31126	1.05628	1.08524	0.0155024
P42166	TMPO	0.814117	1.03512	1.27062	1.03995	0.0277927	0.98069	1.07123	1.24472	1.09888	0.000870054	0.970268	1.30652	0.976413	1.0844	0.0110359
Q9Y496	KIF3A	1.01654	0.867903	1.38975	1.0914	0.0328638	1.08127	0.895012	1.14609	1.04079	0.00108985	1.08198	1.02413	1.14648	1.0842	0.000148539
Q9Y2U8	LEMD3	0.924687	0.964208	1.41416	1.10102	0.0320807	1.15641	1.03412	1.31261	1.16771	0.00070337	0.989537	1.15743	1.10282	1.08326	0.000555754
Q9NVE7	PANK4	1.03438	0.864176	1.42842	1.10899	0.0369691	1.23471	0.944668	1.35656	1.17865	0.00321709	1.13785	1.08112	1.03041	1.08313	8.97727e-05
Q15125	EBP	0.932915	1.02231	1.19572	1.05032	0.00410734	1.03069	0.996292	1.06998	1.03232	8.00897e-06	0.975094	1.28492	0.98479	1.0816	0.00828205
Q6UWP7	LCLAT1	0.932026	0.971926	1.24222	1.04873	0.0095755	0.999731	0.9344	1.03125	0.988459	3.4234e-05	1.09677	1.12386	1.02392	1.08152	7.7938e-05
Q02750	MAP2K1	1.13223	0.963957	0.993317	1.02984	0.00110478	1.23466	1.09122	1.00507	1.11032	0.000465212	1.18297	1.18963	0.869871	1.08083	0.00946699
O14776	TCERG1	0.881767	1.0079	1.19506	1.02824	0.00886638	1.08088	1.02422	1.119	1.0747	1.71822e-05	1.02496	1.26425	0.952834	1.08068	0.00633499
P61764	STXBP1	0.967625	1.09031	1.68689	1.24827	0.0422631	1.12312	1.06543	1.25866	1.14907	0.00020493	0.98066	1.11429	1.14685	1.0806	0.000632303
P42356	PI4KA	0.984358	1.2616	1.46464	1.23687	0.0099194	1.05318	1.24211	1.07289	1.12273	0.000282609	1.03326	1.26517	0.942717	1.08038	0.00681818
Q9UHB9	SRP68	0.918481	0.879708	1.39748	1.06522	0.0474849	1.1	0.921784	1.14515	1.05564	0.000682757	1.10054	1.14758	0.990916	1.07968	0.000447257
Q14C86	GAPVD1	0.967433	0.937526	1.40945	1.1048	0.0287082	1.08903	1.06445	1.14128	1.09825	6.88039e-06	1.0178	1.15942	1.05989	1.07904	0.000304262
O60524	NEMF	0.932852	1.05799	1.33277	1.10787	0.0121897	0.974785	1.01136	1.01756	1.00123	1.52362e-06	1.05263	1.13846	1.04601	1.07903	7.87854e-05
P49591	SARS1	0.861703	0.882199	1.25685	1.00025	0.0342112	0.989725	1.03399	1.19421	1.07264	0.000430288	0.959631	1.33039	0.945188	1.0784	0.0176172
Q9NRP0	OSTC	0.983119	1.02436	1.45288	1.15345	0.0204436	1.02728	1.05257	1.27019	1.11668	0.000775008	0.928006	1.25362	1.05114	1.07759	0.00667913
Q12792	TWF1	0.88571	0.980399	1.32395	1.06335	0.0244138	1.07369	1.01374	1.0864	1.05794	8.36704e-06	0.991487	1.22831	1.01259	1.07746	0.00292954
Q96JN8	NEURL4	1.05172	0.916045	1.5196	1.16245	0.0359865	0.798171	1.33046	1.00627	1.04497	0.0146401	0.795906	1.16182	1.27395	1.07723	0.0274372
Q14683	SMC1A	0.935878	0.978938	1.25377	1.0562	0.0097553	1.07971	0.982375	0.931257	0.99778	0.00017108	1.07031	1.20358	0.956305	1.07673	0.00237964
Q92888-3	ARHGEF1	0.940562	1.14194	1.51756	1.20002	0.02314	1.15376	1.05109	1.16795	1.12427	4.09908e-05	0.926815	1.20624	1.0964	1.07649	0.00384092
Q9Y2T2	AP3M1	0.939566	1.03861	1.52211	1.16676	0.0335353	1.14771	1.0018	1.36396	1.17116	0.00191029	1.07123	1.09861	1.05742	1.07575	2.25454e-06
O60294	LCMT2	0.828826	1.09711	1.46081	1.12892	0.0433192	1.06557	1.0575	1.05711	1.06006	1.9031e-09	0.860231	1.33308	1.02736	1.07356	0.0246346
P27448	MARK3	0.867298	1.16533	1.44304	1.15855	0.0274508	0.96192	1.24472	0.874142	1.02693	0.00518226	0.862831	1.29556	1.05499	1.07113	0.01808
Q96T76	MMS19	1.07137	1.03699	1.28967	1.13268	0.00244067	1.06754	1.0292	1.19328	1.09668	0.000154811	1.02436	1.21592	0.971534	1.0706	0.0028758
Q658Y4	FAM91A1	0.882872	1.01805	1.32594	1.07562	0.0213946	1.04543	0.999489	1.14637	1.06376	0.000111146	1.01554	1.20353	0.990042	1.0697	0.00200905
P07948	LYN	0.890411	1.01871	1.36544	1.09152	0.0248261	0.972145	1.02709	1.21956	1.07293	0.000890599	1.00792	1.18793	1.01184	1.06923	0.00125269
Q9NRG9	AAAS	0.93576	0.955173	1.50321	1.13138	0.0447204	1.06488	1.02691	1.24102	1.11094	0.000437174	1.03125	1.16291	1.01347	1.06921	0.000515982
Q5JTV8-3	TOR1AIP1	0.940385	0.929021	1.27165	1.04702	0.0157688	1.05632	0.974446	1.19685	1.07587	0.000501981	0.965881	1.1459	1.09571	1.06917	0.000850293
Q5T4S7	UBR4	0.957885	0.963183	1.36313	1.09473	0.0203438	1.07295	1.02121	1.1167	1.07028	1.78003e-05	1.07815	1.13439	0.993894	1.06881	0.000295974
Q15334	LLGL1	0.949739	1.11138	1.43145	1.16419	0.0158008	1.05321	1.03854	1.31944	1.13706	0.00132728	0.998435	1.24815	0.959316	1.06864	0.00600769
P07814	EPRS1	1.01297	0.917061	1.42153	1.11719	0.0278008	1.24862	1.03796	1.27468	1.18709	0.000481662	1.072	1.10936	1.02159	1.06765	4.6299e-05
P55884	EIF3B	0.916355	1.01888	1.39377	1.10967	0.0237902	1.19988	1.07669	1.18851	1.15503	4.4972e-05	1.01415	1.25987	0.928108	1.06738	0.00846915
Q8WVM8	SCFD1	0.941275	0.984438	1.27045	1.06539	0.0103457	1.04458	1.00195	1.1834	1.07665	0.000257465	0.972598	1.17706	1.05178	1.06715	0.00128678
Q14344	GNA13	0.931579	1.04319	1.63899	1.20458	0.0498968	1.09682	1.06713	1.31431	1.15942	0.000644224	1.02694	1.11249	1.06121	1.06688	4.25851e-05
Q7KZF4	SND1	0.972268	0.910136	1.24181	1.04141	0.0117805	1.12273	1.02655	1.09326	1.08085	1.88711e-05	1.06841	1.17358	0.954744	1.06558	0.00163456
P78344	EIF4G2	0.925479	0.899811	1.2403	1.02186	0.0174818	1.10301	0.952769	1.08738	1.04772	0.000177812	1.05481	1.15537	0.982986	1.06439	0.000673907
Q9BVI4	NOC4L	0.859808	0.915206	1.26361	1.01287	0.0296432	0.969491	1.06086	1.04706	1.0258	2.64274e-05	0.925752	1.33511	0.931426	1.0641	0.0245023
P22670	RFX1	0.902614	1.21097	1.31424	1.14261	0.0113957	1.24231	1.27773	1.22719	1.24907	5.99865e-07	1.05147	1.20368	0.936275	1.06381	0.00354181
Q9Y5L0	TNPO3	0.861735	1.04141	1.22002	1.04105	0.0124714	0.967547	1.01619	1.01237	0.998704	2.90331e-06	0.930624	1.20512	1.05562	1.06379	0.0038731
Q9P2K8	EIF2AK4	0.928798	1.15538	1.22676	1.10365	0.0047768	1.21026	1.16716	1.28622	1.22122	1.98148e-05	1.08009	1.21276	0.897971	1.06361	0.00643166
O14795	UNC13B	1.02237	0.949605	1.21516	1.06238	0.00411458	1.33333	0.823352	1.42707	1.19458	0.0137249	0.936203	1.2242	1.02789	1.06276	0.00500468
Q5VSL9	STRIP1	0.947109	0.983428	1.55588	1.16214	0.0450465	0.909351	0.95153	1.15282	1.00457	0.00135484	0.90258	1.04802	1.23622	1.06227	0.00794613
P14618	PKM	0.934036	0.990992	1.30611	1.07705	0.0140259	1.01753	1.03887	1.19439	1.0836	0.000264673	1.00752	1.22314	0.954254	1.06164	0.00448076
Q8WVV9	HNRNPLL	0.933423	0.930407	1.34422	1.06935	0.025935	1.00856	1.06188	1.23083	1.10042	0.000492496	1.05243	1.23197	0.899455	1.06128	0.00786308
Q9HD45	TM9SF3	0.910908	0.972898	1.43281	1.10554	0.0360627	1.02724	0.96986	1.08979	1.02896	5.65923e-05	0.967734	1.11064	1.10331	1.06056	0.000523713
Q8NE86	MCU	1.2463	0.983444	1.18565	1.13846	0.00238298	1.36922	0.943283	0.990584	1.10103	0.0067577	1.23654	1.16259	0.781206	1.06011	0.028549
P54136	RARS1	0.977021	0.965878	1.34945	1.09745	0.0162596	1.13461	1.04065	1.12584	1.10037	2.06993e-05	1.02932	1.15442	0.995897	1.05988	0.000609264
O75592	MYCBP2	0.981589	0.962574	1.42059	1.12158	0.0243789	1.12031	0.969441	1.22126	1.10367	0.000680268	1.13215	0.995093	1.05038	1.05921	0.000290241
Q9H9Q4	NHEJ1	0.99857	0.991164	1.17361	1.05445	0.0015195	1.22227	1.09067	0.954771	1.08924	0.000907387	0.963685	1.37782	0.836102	1.0592	0.0447659
Q9NZJ0	DTL	1.10356	0.854559	1.38125	1.11312	0.0270433	1.10854	0.810928	1.1725	1.03066	0.00500554	1.24867	0.911867	1.01684	1.05913	0.00903024
Q8TC07	TBC1D15	1.03822	1.01221	1.21539	1.08861	0.00150047	1.0379	0.967327	1.07454	1.02659	3.92775e-05	1.10101	1.08749	0.988493	1.05899	0.000184894
Q9Y678	COPG1	0.907353	0.879311	1.30392	1.0302	0.033603	1.03196	0.904817	1.13523	1.024	0.000757524	0.990435	1.11459	1.07155	1.05886	0.000204948
P53618	COPB1	0.991914	0.91444	1.43026	1.1122	0.032166	1.13343	0.969464	1.18704	1.09665	0.000459394	0.983341	1.05748	1.13322	1.05801	0.000405537
Q96F86	EDC3	0.841104	1.07292	1.31675	1.07692	0.0246022	1.08197	1.02713	1.26075	1.12328	0.000530138	0.920481	1.31156	0.940706	1.05758	0.0208602
Q99569	PKP4	2.53546	1.46892	2.67302	2.2258	0.012776	2.23755	1.49503	2.51901	2.08387	0.005365	1.18411	0.934991	1.05171	1.05694	0.00284931
P41743	PRKCI	0.921661	0.951665	1.39892	1.09075	0.0324179	1.02986	1.01666	1.02568	1.02406	9.53874e-09	0.944679	1.20784	1.01811	1.05688	0.00391082
Q92621	NUP205	0.930541	1.04327	1.24596	1.07326	0.00656942	1.03602	0.973354	0.850446	0.953273	0.000558053	1.26105	1.02039	0.888301	1.05658	0.0126465
Q99613	EIF3C	0.90128	0.837681	1.31612	1.01836	0.047557	1.05818	0.924536	1.01532	0.999344	0.000114219	1.08581	1.07261	1.01113	1.05652	3.41893e-05
Q12894	IFRD2	0.906208	0.929259	1.2998	1.04509	0.0241599	1.1726	1.00631	1.10026	1.09305	0.000140999	1.07414	1.04219	1.0498	1.05538	1.0743e-06
P40763	STAT3	1.03165	0.901677	1.41097	1.11476	0.0271439	1.07468	0.961066	1.09714	1.04429	0.000111354	1.03253	1.1069	1.02157	1.05367	6.41196e-05
O60216	RAD21	0.943598	1.00314	1.28695	1.0779	0.0103121	1.15389	1.11195	1.18386	1.1499	3.70971e-06	0.950244	1.2532	0.956297	1.05325	0.0095974
Q9BZH6	WDR11	0.932232	0.992023	1.2217	1.04865	0.00675635	1.03797	1.18584	1.12412	1.11597	7.84702e-05	1.01115	1.2666	0.881832	1.0532	0.0146073
Q13057	COASY	0.972727	1.01056	1.26956	1.08428	0.00629376	1.09753	1.01459	1.26015	1.12409	0.000575417	1.00761	1.24229	0.905531	1.05181	0.00960127
Q8TEQ6	GEMIN5	0.889141	0.895812	1.24882	1.01126	0.0247124	0.998217	0.960457	1.03681	0.998495	1.14837e-05	0.999869	1.17469	0.979427	1.05133	0.00170184
Q99598	TSNAX	0.859089	0.940832	1.38525	1.06172	0.0460181	1.19232	0.927532	1.50791	1.20926	0.00877038	0.992763	1.28911	0.871257	1.05104	0.0201866
Q96A33	CCDC47	0.864668	1.02416	1.28021	1.05635	0.0188434	1.06222	1.0838	0.961988	1.036	7.438e-05	0.979258	1.27821	0.894516	1.05066	0.0163896
P24928	POLR2A	0.878762	0.939359	1.43025	1.08279	0.0489857	1.10099	1.05355	1.04124	1.06526	3.50566e-06	1.00745	1.23727	0.906829	1.05051	0.00906493
Q9BPX3	NCAPG	0.921524	1.02639	1.42011	1.12267	0.0253483	1.0791	1.02756	1.09925	1.06864	6.46623e-06	1.00997	1.22526	0.913628	1.04962	0.00739766
O60645	EXOC3	0.922479	1.00151	1.30053	1.07484	0.0140057	1.09409	1.10462	1.01927	1.07266	1.57771e-05	1.04038	1.22665	0.881252	1.04943	0.00981414
P61619	SEC61A1	0.932841	1.15419	1.40393	1.16365	0.0138881	1.15025	1.02179	1.12647	1.09951	6.19902e-05	0.921049	1.3169	0.910036	1.04933	0.0260112
O43149	ZZEF1	1.10376	0.949381	1.16888	1.07401	0.00180883	1.26502	1.04103	0.946021	1.08402	0.00201726	1.19286	1.13115	0.82045	1.04815	0.0161523
Q14738	PPP2R5D	0.856868	0.953209	1.27586	1.02865	0.0266172	1.10035	1.00746	1.20446	1.10409	0.000255289	0.96716	1.22777	0.946365	1.0471	0.00709286
Q96PV6	LENG8	1.0668	0.992433	1.28947	1.11623	0.00426842	1.32011	1.03505	1.20538	1.18685	0.000709598	1.25572	1.06674	0.817162	1.04654	0.022452
Q96KG9	SCYL1	0.947277	0.962376	1.3904	1.10002	0.025348	1.1033	0.988796	1.09554	1.06254	5.93397e-05	1.03309	1.13938	0.966328	1.04626	0.000806404
Q9UBC3	DNMT3B	1.26737	0.96412	1.21219	1.14789	0.00404264	1.42179	1.10639	1.01677	1.18165	0.0032351	1.08332	1.18386	0.870743	1.04598	0.00766011
Q92643	PIGK	1.05442	0.935006	1.59207	1.19383	0.0413151	1.21038	0.982559	1.15567	1.1162	0.000496437	0.955279	1.08962	1.092	1.04563	0.000532126
P35998	PSMC2	0.885898	0.961051	1.23646	1.0278	0.0152687	0.859907	0.927166	1.00712	0.931396	0.000249472	1.02295	1.1519	0.961944	1.0456	0.00121449
Q969V3	NCLN	0.957028	0.958629	1.45633	1.124	0.0333264	1.08804	0.990882	1.05478	1.04457	2.37093e-05	0.925959	1.14198	1.06807	1.04534	0.00194709
Q12888	TP53BP1	0.974715	1.22412	0.851672	1.01684	0.0182269	0.81908	1.0952	0.665823	0.860033	0.0226751	1.02913	1.20765	0.898364	1.04505	0.00695553
P52292	KPNA2	0.866972	0.954717	1.36574	1.06248	0.0382486	1.09768	1.05027	1.09126	1.07974	1.42143e-06	0.902862	1.24992	0.980592	1.04446	0.0121897
P78383	SLC35B1	0.898319	1.1469	1.16703	1.07075	0.00528805	0.95543	1.08038	0.981526	1.00578	9.54469e-05	0.781257	1.27319	1.07875	1.0444	0.0330625
Q9NUQ6	SPATS2L	0.931246	0.993096	1.29631	1.07355	0.0131905	0.913175	1.06583	1.03293	1.00398	0.00021049	0.875885	1.2766	0.97882	1.04377	0.0191299
Q96CS3	FAF2	0.99619	0.869356	1.30472	1.05675	0.0232552	1.03661	0.875466	1.09699	1.00302	0.00083991	0.9415	1.01687	1.1693	1.04256	0.00245252
Q16762	TST	0.944575	0.90881	1.14829	1.00056	0.00552688	0.881244	0.921128	1.06164	0.95467	0.000560702	0.950214	1.24555	0.926996	1.04092	0.0114825
Q05639	EEF1A2	0.897589	0.957493	1.21874	1.02461	0.0120398	1.04349	0.959126	1.06638	1.023	4.6344e-05	1.05378	1.1915	0.876139	1.04047	0.00768631
Q5RKV6	EXOSC6	0.84096	0.977756	1.37323	1.06398	0.0423104	1.19792	1.14519	1.75986	1.36766	0.00814428	0.902459	1.33755	0.881022	1.04034	0.0381992
Q13557	CAMK2D	1.13018	1.06461	1.3068	1.1672	0.00137629	1.07302	1.00972	1.07753	1.05342	7.84417e-06	1.06397	1.16249	0.893372	1.03994	0.00451608
Q7KZI7	MARK2	0.887312	1.01942	1.386	1.09758	0.0279771	1.01808	0.967072	0.985163	0.990105	2.57219e-06	0.975818	1.10404	1.0389	1.03959	0.000257823
Q8IZH2	XRN1	0.911561	0.906057	1.29304	1.03689	0.0259644	1.09099	0.973086	1.11322	1.0591	0.000115369	1.01514	1.13704	0.966576	1.03959	0.000873984
Q9UI12	ATP6V1H	0.872105	0.942992	1.38076	1.06528	0.0415602	0.942381	0.965625	1.12987	1.01262	0.000508831	0.855732	1.15632	1.10618	1.03941	0.0082685
Q9NRW3	APOBEC3C	0.962407	0.870046	1.34565	1.05937	0.0331298	1.03177	0.947077	1.13465	1.03783	0.000312679	1.0137	0.992719	1.11036	1.03893	0.000238338
Q15021	NCAPD2	0.871687	0.927812	1.29902	1.03284	0.0308047	1.0371	0.99659	1.07863	1.03744	1.18586e-05	0.954113	1.20637	0.956061	1.03885	0.00573176
O75694	NUP155	0.908294	0.921343	1.27687	1.0355	0.021725	1.01482	0.948193	1.04872	1.00391	3.54069e-05	0.997785	1.11037	1.00541	1.03785	0.000243041
O95248	SBF1	0.976925	1.18338	1.42848	1.19626	0.00994929	1.13081	1.19286	1.16968	1.16445	1.9518e-06	0.979131	1.15216	0.981518	1.0376	0.00141631
Q99700	ATXN2	0.879621	0.993832	1.1528	1.00875	0.006385	0.898429	0.939637	0.953434	0.9305	5.92636e-06	1.02406	1.07291	1.01362	1.03687	1.62155e-05
Q53S58	TMEM177	0.868575	1.02998	1.28291	1.06049	0.0180747	0.928567	0.997686	1.2347	1.05365	0.00222381	1.07482	1.11576	0.919957	1.03685	0.00165921
P04899	GNAI2	1.08286	0.877559	1.18987	1.0501	0.00764038	0.915422	0.928466	0.671332	0.838407	0.00671664	1.11779	1.06005	0.93126	1.03637	0.00123728
O75152	ZC3H11A	0.921188	0.912714	1.26556	1.03315	0.0195355	1.06825	1.02032	0.924636	1.0044	0.000145004	0.962381	1.15144	0.994673	1.03616	0.00154097
Q13616	CUL1	0.913927	0.964168	1.2625	1.04687	0.0141658	1.09971	1.00334	1.06745	1.05684	2.14081e-05	0.961748	1.19889	0.947804	1.03615	0.0053
P60763	RAC3	1.08507	0.903534	1.50272	1.16377	0.0326143	1.23823	1.07211	1.18593	1.16543	0.000102146	1.11078	0.955186	1.04083	1.0356	0.000570358
Q9UQE7	SMC3	1.00537	0.911	1.40541	1.10726	0.027693	1.13584	0.977421	1.09307	1.06878	0.000151842	1.08365	1.08756	0.93315	1.03479	0.000919292
Q9H3U1	UNC45A	0.91302	0.936772	1.28273	1.04418	0.0197109	1.03918	0.940921	1.09649	1.02553	0.000168701	0.960266	1.12779	1.01585	1.03464	0.000816159
Q9BWH6	RPAP1	0.889273	0.983092	1.25216	1.04151	0.0147282	1.07369	1.1497	1.24066	1.15468	0.000101469	0.973219	1.27161	0.857228	1.03402	0.0223857
Q9NQW6	ANLN	0.866694	0.944344	1.3539	1.05498	0.0381445	1.07268	1.14962	1.03667	1.08632	3.41875e-05	0.926996	1.24002	0.929765	1.03226	0.0128232
P62136	PPP1CA	0.991815	0.937359	1.33032	1.0865	0.0160952	1.03843	1.01662	1.2068	1.08728	0.000347491	1.02293	1.06989	1.0032	1.03201	2.31995e-05
P49643	PRIM2	0.940924	0.932941	1.35153	1.07513	0.0254129	1.2251	1.10803	1.2169	1.18334	3.29905e-05	1.027	1.28446	0.782761	1.03141	0.0374594
P46013	MKI67	0.884644	0.932817	1.2568	1.02475	0.0211667	1.01785	1.04704	1.0559	1.04026	6.51318e-07	1.03189	1.08328	0.977885	1.03102	0.000128739
P42345	MTOR	0.924854	1.0795	1.39309	1.13248	0.0174559	1.05872	1.15677	1.26347	1.15966	0.000219654	0.848012	1.26886	0.975879	1.03092	0.0235747
P50748	KNTC1	1.02505	1.01698	1.38234	1.14145	0.0104939	1.11818	1.02207	1.20037	1.11354	0.000164053	1.07709	1.10683	0.905623	1.02985	0.00212725
Q6IAN0	DHRS7B	0.916114	0.977216	1.20461	1.03265	0.00753346	0.939907	0.892319	1.00702	0.946414	8.48226e-05	1.04159	1.07969	0.959656	1.02698	0.000242117
Q9UJX3	ANAPC7	0.945343	1.03799	1.52019	1.16784	0.0323565	1.14222	1.15642	1.32463	1.20776	0.000166083	0.938165	1.24235	0.899193	1.02657	0.0154943
Q99956	DUSP9	0.915679	0.948081	1.35281	1.07219	0.0273527	1.0722	1.01675	1.27866	1.12254	0.000852499	0.843294	1.23019	1.00529	1.02626	0.0173615
Q9NYY8	FASTKD2	0.973912	0.867224	1.32831	1.05648	0.0295146	1.176	0.984846	1.01638	1.05907	0.000385877	1.07567	1.05487	0.947079	1.02587	0.000387794
P51003	PAPOLA	1.04493	0.817335	1.17965	1.01397	0.0165746	1.01232	0.845717	1.03301	0.963681	0.000717943	1.07229	1.02945	0.973801	1.02518	0.000104945
P10398	ARAF	0.923511	1.24303	1.57222	1.24626	0.0253465	1.08084	1.19816	1.09493	1.12465	4.1634e-05	0.926161	1.24821	0.898268	1.02421	0.0176888
Q9GZS1	POLR1E	0.878739	0.881049	1.27309	1.01096	0.0336164	1.22417	1.01025	1.05436	1.09626	0.000453954	1.04635	1.11622	0.90951	1.02403	0.00197991
Q8IY26	PLPP6	1.13956	1.03769	1.11964	1.09896	8.52669e-05	1.25913	1.11887	1.00076	1.12626	0.000650635	1.15255	1.10774	0.809948	1.02341	0.0154063
Q16513	PKN2	0.864616	0.962098	1.27482	1.03384	0.0237806	0.971371	1.00887	1.01772	0.99932	1.98121e-06	0.990134	1.13665	0.943035	1.02327	0.00171077
A6NJ78	METTL15	1.09756	0.920279	1.47711	1.16499	0.025503	1.36523	0.971166	1.15822	1.16487	0.0026445	0.963353	1.04116	1.06482	1.02311	0.000142201
P49815	TSC2	0.966986	1.07985	1.46964	1.17216	0.0192064	1.11061	1.0663	1.11581	1.09757	1.60314e-06	0.921253	1.03916	1.10761	1.02268	0.0013252
Q3KQV9	UAP1L1	1.01372	1.06703	1.46604	1.18227	0.0146329	1.19187	0.939985	1.20678	1.11288	0.00123208	1.08796	1.14863	0.830753	1.02245	0.0111167
Q9UM54-6	MYO6	1.0036	1.04801	1.2684	1.10667	0.00333053	1.12604	0.808138	1.2501	1.06143	0.00764861	1.09942	1.10834	0.857517	1.02176	0.00614204
Q7L2E3	DHX30	0.877617	0.894375	1.34547	1.03915	0.0440373	1.0237	0.977461	0.970359	0.990507	4.03267e-06	0.966467	1.09645	0.999963	1.02096	0.000371179
Q7LBC6	KDM3B	0.98518	0.840206	1.18261	1.00267	0.0146918	1.13874	0.879797	1.11511	1.04455	0.00152305	1.09556	1.12792	0.838169	1.02055	0.00913579
P05787	KRT8	0.900286	1.19799	1.09496	1.06441	0.00575465	1.09394	1.07077	0.987586	1.05077	3.74075e-05	0.957859	1.27525	0.826652	1.01992	0.0314349
Q9Y5A7	NUB1	1.01093	0.883806	1.25043	1.04839	0.0134452	1.14443	0.940655	1.00982	1.03163	0.00047621	0.998884	1.11019	0.949	1.01936	0.000820329
P84095	RHOG	1.05327	1.06458	1.64609	1.25465	0.0279808	1.116	1.16004	1.14199	1.13934	5.56075e-07	0.876842	1.1694	1.01178	1.01934	0.00693712
P41252	IARS1	0.975946	0.989373	1.26403	1.07645	0.0068184	1.13516	1.04489	1.11612	1.09872	1.47961e-05	1.02976	1.10858	0.919373	1.01924	0.00140903
Q15738	NSDHL	0.901241	0.947318	1.35518	1.06791	0.0304441	0.991592	0.979781	1.10931	1.0269	0.000115528	0.988255	1.05822	1.01099	1.01915	3.06591e-05
P41214	EIF2D	0.967627	0.893396	1.17885	1.01329	0.00805735	1.13414	0.95872	1.02147	1.03811	0.000251566	1.08356	1.0964	0.876209	1.01872	0.00377764
Q9Y5R8	TRAPPC1	0.982945	0.831414	1.25419	1.02285	0.0257289	0.867927	1.08317	0.859985	0.937028	0.00192494	0.958882	1.22003	0.874091	1.01767	0.0144557
P62875	POLR2L	0.935223	0.886607	1.28535	1.03573	0.0246043	1.11541	1.06038	1.02184	1.06588	1.71368e-05	1.02874	1.22707	0.795751	1.01719	0.0260999
Q96EK5	KIFBP	0.946932	0.841509	1.31178	1.03341	0.0369098	1.08316	0.887252	1.06223	1.01088	0.000627553	0.980698	1.05478	1.01216	1.01588	3.7179e-05
O43929	ORC4	0.876228	1.02793	1.35358	1.08591	0.0251278	1.01448	1.03774	1.1661	1.07278	0.000146162	0.877107	1.1596	1.01023	1.01565	0.00630375
Q9H3S5	PIGM	0.83684	1.08318	1.23934	1.05312	0.0173279	1.04521	0.71586	0.9626	0.907891	0.00717865	0.947475	1.25665	0.840958	1.01503	0.026529
Q9Y5Q9	GTF3C3	0.926664	1.0296	1.2966	1.08429	0.0113068	1.06684	1.061	1.00227	1.04337	6.57849e-06	0.910119	1.27325	0.860455	1.01461	0.030404
Q9H7B4	SMYD3	0.87595	1.0332	1.13735	1.0155	0.00518659	1.05696	1.10311	1.11001	1.09003	2.11557e-06	1.02948	1.26965	0.744423	1.01452	0.0481396
Q66K74	MAP1S	0.977916	0.975028	1.22206	1.05833	0.0047852	1.02061	0.886306	1.0376	0.981503	0.00027635	1.06801	1.0576	0.915478	1.01369	0.00097622
O43314	PPIP5K2	0.872594	0.905744	1.35141	1.04325	0.0438165	1.01785	0.829877	1.29271	1.04681	0.00891219	0.825979	1.17509	1.03884	1.0133	0.0137776
P42704	LRPPRC	0.949659	0.942387	1.20813	1.03339	0.00737507	1.19203	1.0011	1.20544	1.13286	0.000388804	0.956476	1.22148	0.861802	1.01325	0.0167298
Q14139	UBE4A	0.95748	0.942613	1.26209	1.05406	0.0115598	1.22876	0.947756	1.15552	1.11068	0.00112034	1.06661	1.07376	0.89904	1.01313	0.00172711
Q9NSV4	DIAPH3	0.968365	0.901457	1.43027	1.10003	0.0383694	1.1612	0.934703	1.19376	1.09656	0.00106932	0.987923	1.03785	1.01353	1.0131	7.82476e-06
Q15008	PSMD6	0.886944	0.900142	1.25614	1.01441	0.0255266	0.983214	0.901635	1.03393	0.972926	0.00012531	0.958928	1.10417	0.973892	1.01233	0.000771204
Q9BTX1	NDC1	0.951845	1.10976	1.1601	1.0739	0.00157533	1.11385	1.03324	0.986954	1.04468	6.71617e-05	1.00577	1.15639	0.873598	1.01192	0.00653149
P57088	TMEM33	1.02466	0.983137	1.27848	1.09543	0.00559221	1.18649	1.00004	1.25759	1.14804	0.000645952	0.917039	1.04831	1.06985	1.01173	0.000886181
Q14657	LAGE3	1.46457	1.03677	1.0071	1.16948	0.0176841	1.49964	1.06481	0.971275	1.17857	0.0090489	1.08206	1.17722	0.774779	1.01135	0.0250955
P43490	NAMPT	0.846995	1.03622	1.31382	1.06568	0.0254503	0.933267	1.06154	1.05202	1.01561	0.000123186	0.889692	1.24668	0.896826	1.01106	0.0228438
Q9NRZ9	HELLS	0.910835	0.900802	1.28509	1.03224	0.0257803	1.11522	1.02082	1.1196	1.08521	3.01563e-05	0.979844	1.15876	0.894416	1.01101	0.00554682
P46734	MAP2K3	0.916426	1.03053	1.24659	1.06452	0.00830985	1.03582	0.996701	0.972127	1.00155	5.65156e-06	1.00529	1.13266	0.894591	1.01085	0.0035323
P62380	TBPL1	0.901676	0.866227	1.24703	1.00498	0.0277947	1.06981	0.929298	1.09974	1.03295	0.000284813	0.968398	1.06118	1.00189	1.01049	9.86745e-05
O95573	ACSL3	0.893049	0.958244	1.3317	1.061	0.026934	1.00399	0.999326	1.06533	1.02288	8.47744e-06	0.959719	1.1214	0.950067	1.01039	0.00159881
P53007	SLC25A1	1.02546	0.991487	1.19138	1.06944	0.00153754	1.04724	0.942148	1.08921	1.0262	0.000144758	1.00991	1.1166	0.904444	1.01032	0.00230674
Q969S3	ZNF622	0.92173	0.942347	1.2126	1.02556	0.0100313	1.04781	1.01235	0.938904	0.99969	5.05281e-05	1.04877	1.06775	0.912644	1.00972	0.000984391
Q13395	TARBP1	1.0291	0.987365	1.2581	1.09152	0.00411348	1.1926	0.929094	1.08573	1.06914	0.000982485	1.0261	1.13771	0.865204	1.00967	0.00592958
Q9NWW5	CLN6	1.04354	0.893139	1.16237	1.03302	0.00489861	0.974977	0.855829	0.998051	0.942953	0.000262794	1.16709	0.965641	0.895063	1.00926	0.00662332
Q9Y676	MRPS18B	0.956378	0.860232	1.32933	1.04865	0.0337108	1.15047	0.969224	1.2591	1.12626	0.00104874	1.10635	1.05864	0.862118	1.00904	0.00486039
Q13895	BYSL	0.94302	0.946167	1.29848	1.06255	0.0165694	1.20849	1.02382	1.21127	1.14786	0.000281867	0.938324	1.21418	0.873717	1.00874	0.0156568
Q8WUM0	NUP133	0.952517	0.926135	1.39876	1.09247	0.0314451	1.11031	1.0257	1.07897	1.07166	1.1348e-05	0.971438	1.05322	0.997681	1.00745	6.37105e-05
P53621	COPA	0.91333	0.961753	1.40372	1.09294	0.033068	0.99232	0.962194	1.01582	0.990112	3.00221e-06	0.930763	1.05331	1.0335	1.00586	0.000385742
Q9Y6X9	MORC2	0.927544	0.949445	1.13882	1.00527	0.00360128	1.03612	0.988896	1.01588	1.01363	1.54809e-06	1.12463	1.01849	0.872788	1.0053	0.00460846
O94874	UFL1	0.979267	1.0091	1.43048	1.13962	0.0200904	0.961455	0.966169	1.03424	0.987288	1.60335e-05	0.975222	1.01511	1.02545	1.00526	1.07252e-05
Q9UGJ1	TUBGCP4	0.872812	0.940765	1.37587	1.06315	0.0409834	1.03246	1.08439	1.3802	1.16568	0.00218846	0.945516	0.864999	1.2022	1.00424	0.0148548
Q96A65	EXOC4	0.964771	0.949801	1.34885	1.08781	0.0194786	1.03334	0.982731	1.17195	1.06267	0.000316775	0.917974	1.12601	0.967976	1.00399	0.00266308
P18085	ARF4	0.965708	1.07914	1.02638	1.02374	0.000196187	1.1215	1.13003	1.04088	1.09747	1.7015e-05	0.939403	1.17707	0.895459	1.00398	0.00888922
Q92922	SMARCC1	0.871056	0.955599	1.22291	1.01652	0.0164034	0.902662	0.915472	1.12999	0.982708	0.00145431	0.871821	1.16164	0.977679	1.00371	0.00794676
Q5UIP0	RIF1	0.940825	1.0442	1.21739	1.06747	0.00422671	1.1159	1.02828	1.14759	1.09726	4.21507e-05	0.908126	1.16946	0.931159	1.00291	0.00762918
Q13620-1	CUL4B	0.945323	0.917367	1.13854	1.00041	0.00429236	1.10275	1.04868	1.13563	1.09569	1.09294e-05	0.916171	1.18451	0.90571	1.00213	0.010453
O95347	SMC2	0.97778	0.938158	1.32435	1.0801	0.0166935	1.17715	0.99106	1.16594	1.11138	0.000306497	1.04295	1.05562	0.90551	1.00136	0.000998988
Q6ZXV5	TMTC3	1.07614	0.785784	1.24165	1.03453	0.0298573	1.11079	0.798094	0.976887	0.961923	0.00360213	1.13282	1.02418	0.845561	1.00085	0.0078315
O96013	PAK4	0.89031	1.01275	1.3243	1.07579	0.0203755	0.946442	0.966345	1.02683	0.979872	1.88269e-05	1.0572	1.04525	0.899714	1.00072	0.00122498
Q86YV9	HPS6	1.19106	0.872466	1.38396	1.14916	0.0204883	1.46947	0.89286	1.42423	1.26218	0.00989466	1.18024	0.982118	0.838638	1.00033	0.0140342
Q93009	USP7	0.887663	0.864855	1.2753	1.00927	0.0357166	0.996487	0.934273	1.23131	1.05402	0.00202345	0.93487	1.12524	0.940775	1.0003	0.0027202
P08651	NFIC	0.859911	1.34088	1.1608	1.12053	0.0199564	0.866692	1.34734	1.11255	1.10886	0.00720009	0.889281	1.25996	0.850756	1	0.0340935
Q96RL7	VPS13A	1.07795	1.09375	1.08217	1.08462	5.17686e-08	0.825463	0.9123	0.832388	0.856717	8.63859e-05	0.806587	1.26944	0.923751	0.999926	0.0411773
Q00325-2	SLC25A3	0.925099	1.02523	1.25135	1.06723	0.00804901	0.991913	0.968671	0.942473	0.967686	2.51864e-06	1.04982	1.03184	0.913536	0.998397	0.000654203
Q8N8A6	DDX51	0.794946	1.01943	1.23391	1.01609	0.0291931	0.905572	1.14276	1.14237	1.06357	0.00114644	0.837655	1.2644	0.889256	0.997105	0.0381522
Q92925	SMARCD2	0.899685	0.903095	1.30282	1.0352	0.0301187	1.09365	0.975945	1.065	1.04487	5.61035e-05	1.0161	1.10831	0.864488	0.996299	0.00452714
P46459	NSF	1.04098	0.810244	1.24414	1.03179	0.0251491	1.11158	0.869572	1.18029	1.05381	0.00236253	0.976656	0.965871	1.04576	0.996097	8.23084e-05
Q9Y2K7	KDM2A	0.915277	1.20785	1.20395	1.10902	0.00604232	1.05631	1.0717	0.807037	0.978351	0.00264272	0.865127	1.24903	0.873982	0.996047	0.0319765
Q14966	ZNF638	0.900749	0.949898	1.23723	1.02929	0.014335	1.02402	1.03824	1.0161	1.02612	7.19274e-08	1.02042	1.07033	0.897318	0.99602	0.00135704
P36542	ATP5F1C	1.01744	0.954073	1.3259	1.09914	0.0117462	1.13174	0.892167	1.07818	1.03403	0.000989639	0.987666	1.06569	0.932762	0.995373	0.000451895
Q9NRK6	ABCB10	0.8824	1.01592	1.12858	1.00897	0.00432587	0.921368	0.981136	1.1184	1.00697	0.000504584	0.944838	1.14044	0.90002	0.9951	0.00524715
O60488	ACSL4	0.870393	1.017	1.34569	1.07769	0.0263275	1.0436	1.01442	1.13219	1.0634	4.99084e-05	0.967872	1.14917	0.866611	0.994551	0.00789442
O60256	PRPSAP2	0.975663	1.01606	1.26437	1.08536	0.00554872	1.09135	1.08818	1.14642	1.10865	3.15428e-06	0.96609	1.22261	0.791495	0.9934	0.0315894
P48507	GCLM	0.873095	0.877905	1.32072	1.02391	0.0444138	0.943519	0.980019	1.0458	0.989779	4.1069e-05	0.936209	1.11033	0.933459	0.993332	0.00226556
Q2VPK5	CTU2	0.989224	1.13824	1.32274	1.15007	0.00450781	0.861426	1.13512	1.20767	1.06807	0.00330576	0.80986	1.26876	0.897944	0.99219	0.045062
Q9BTW9	TBCD	0.964913	0.870852	1.20196	1.01257	0.0132202	1.11929	0.880497	1.12895	1.04291	0.00144139	1.10268	1.05835	0.814208	0.991748	0.010753
Q8WXI9	GATAD2B	0.898679	1.0282	1.21702	1.04796	0.00800778	1.11001	1.04309	1.05197	1.06835	6.04801e-06	1.0137	1.15129	0.808231	0.991074	0.0154777
Q00341	HDLBP	0.974616	0.949073	1.44288	1.12219	0.0302859	1.07433	0.919237	1.05699	1.01685	0.000241239	0.972641	1.08299	0.917177	0.990936	0.00116085
A1L0T0	ILVBL	0.915669	0.86714	1.36771	1.05017	0.0459786	0.940655	0.902846	1.13747	0.993657	0.00128513	0.980357	0.980085	1.01022	0.99022	2.26858e-06
P26196	DDX6	0.899372	0.919245	1.23935	1.01932	0.0182044	1.03319	0.955768	1.1028	1.03059	0.00012533	0.932629	1.10236	0.935225	0.99007	0.00200169
Q6N069	NAA16	0.934904	1.03761	1.20348	1.05866	0.00404717	0.932542	0.918022	0.846043	0.898869	5.15228e-05	0.990451	1.05284	0.926685	0.989993	0.00038077
Q9P2J5	LARS1	0.898976	0.98693	1.26131	1.04907	0.0140762	1.05346	1.03594	1.14152	1.07697	3.34331e-05	0.956634	1.11548	0.895925	0.989346	0.00356557
Q96GD0	PDXP	0.970827	0.864562	1.24171	1.0257	0.0184508	0.936387	0.943995	1.48745	1.12261	0.0172299	0.903736	1.1204	0.943692	0.989276	0.00379585
Q9Y5B6	PAXBP1	1.08752	0.983131	1.56217	1.21094	0.0258258	1.3506	0.979738	1.15907	1.16313	0.00212392	0.975036	1.11198	0.880697	0.989237	0.00391838
Q9H9Y6	POLR1B	0.926845	0.866684	1.31866	1.0374	0.0353338	1.09241	0.967041	1.07513	1.04486	8.38361e-05	0.939786	1.03621	0.989835	0.988611	0.0001348
Q02978	SLC25A11	0.943104	0.985075	1.21442	1.04753	0.00579604	1.01063	0.903874	0.987329	0.967279	6.58109e-05	0.969764	1.07166	0.922601	0.988009	0.00080614
O43159	RRP8	0.934072	1.12905	1.1396	1.06757	0.00210089	1.12989	1.10617	1.07715	1.1044	1.36969e-06	0.916834	1.22845	0.817378	0.987553	0.0319236
Q5VIR6	VPS53	0.983015	0.919265	1.36755	1.08994	0.0240473	1.11376	0.992535	1.35388	1.15339	0.00216026	0.943377	1.10349	0.914371	0.987081	0.00244766
P42224	STAT1	0.989998	0.940871	1.44262	1.1245	0.0294091	1.09111	0.994715	1.11846	1.0681	6.10967e-05	0.977047	1.00632	0.968196	0.983854	4.25307e-06
Q9UPW5	AGTPBP1	0.936683	1.05224	1.19175	1.06022	0.00321434	1.12748	1.09105	0.96672	1.06175	0.000176816	1.01956	1.1159	0.814355	0.983269	0.0112287
Q9NVI1	FANCI	0.910785	0.926046	1.35773	1.06485	0.0325726	1.09263	0.95936	1.17698	1.07632	0.000454624	0.933577	1.14477	0.870812	0.983053	0.00880895
Q12830	BPTF	0.858419	1.01625	1.15576	1.01014	0.00840433	0.92627	0.983664	0.871455	0.92713	8.81665e-05	0.932015	1.11543	0.901325	0.982923	0.00408493
Q15022	SUZ12	0.807437	0.946968	1.2478	1.00073	0.0353034	0.963516	0.94377	0.9068	0.938029	5.73348e-06	0.881287	1.13955	0.927274	0.982702	0.00765122
O00258	GET1	1.20933	0.867233	1.51448	1.19701	0.0321894	1.24429	1.04311	1.33902	1.20881	0.000779464	1.17049	0.73364	1.04338	0.982503	0.0381909
Q5VW36	FOCAD	0.901449	0.986206	1.35702	1.08156	0.0253098	0.988908	1.00597	1.18333	1.0594	0.00046655	0.948817	1.048	0.949978	0.982266	0.000275271
Q9UID3	VPS51	0.911566	1.05359	1.37853	1.11456	0.019724	0.852664	0.967035	1.16823	0.995977	0.00309197	0.883319	1.11982	0.941803	0.981648	0.00517878
Q7Z7A3	CTU1	1.04636	1.02347	1.42214	1.16399	0.0116335	1.24858	1.12662	1.12036	1.16519	5.4066e-05	0.98458	1.06719	0.892452	0.981407	0.00145241
Q13576	IQGAP2	0.942385	1.27817	1.38259	1.20105	0.0102805	1.01147	1.08831	1.23025	1.11001	0.000392801	0.922709	1.18535	0.835782	0.981281	0.0199717
Q12769	NUP160	0.858954	0.934152	1.31422	1.03577	0.0351252	0.87976	0.89233	1.05329	0.941794	0.000666612	0.889293	1.00261	1.0514	0.9811	0.00120532
P47897	QARS1	0.955116	0.937179	1.37182	1.08804	0.0254449	1.15568	1.00939	1.25396	1.13968	0.00049965	0.937226	1.07181	0.934058	0.981031	0.000973571
Q8NBX0	SCCPDH	0.866552	0.986368	1.21553	1.02282	0.013876	0.788485	0.888545	1.05096	0.909329	0.00278526	0.814434	1.19143	0.934328	0.980064	0.024209
Q9NZB2	FAM120A	0.95459	0.918351	1.17896	1.0173	0.0065724	1.0546	0.941473	0.995104	0.997059	5.53571e-05	1.07999	0.998259	0.85969	0.979313	0.00366411
Q9BW27	NUP85	0.966571	0.965494	1.21751	1.04986	0.00557198	0.959068	0.937489	0.970575	0.955711	5.85182e-07	0.871892	1.07394	0.99162	0.979151	0.0026131
Q96N11	INTS15	0.994368	0.957461	1.38613	1.11265	0.0194704	1.00314	0.894047	1.14756	1.01492	0.00116313	0.985566	1.09328	0.854234	0.977692	0.00484374
P61020	RAB5B	1.0679	0.823498	1.3865	1.09263	0.0378008	1.1245	0.84126	1.09926	1.02167	0.00245777	1.07109	0.902333	0.959362	0.977596	0.00140703
Q8N9N2	ASCC1	1.03401	0.789968	1.19435	1.00611	0.0248704	1.05859	0.946854	1.19619	1.06721	0.000791012	0.938833	1.0138	0.978868	0.977166	5.6033e-05
P38919	EIF4A3	0.926182	0.967003	1.21387	1.03568	0.0079906	1.0337	0.926572	1.02953	0.996602	7.32035e-05	0.947045	1.08285	0.901177	0.977023	0.00203155
Q9NPL8	TIMMDC1	0.967542	0.947354	1.18993	1.03494	0.00477938	1.05846	1.00241	0.943716	1.00153	5.67511e-05	0.978801	1.10867	0.84218	0.976551	0.00719058
A1X283	SH3PXD2B	0.931252	0.955461	1.23674	1.04115	0.010373	1.05418	1.01266	1.02373	1.03019	9.4393e-07	0.941641	1.1138	0.871885	0.975776	0.00568342
Q9NPF4	OSGEP	1.10881	1.12756	1.13676	1.12438	3.47602e-07	0.925779	0.944819	1.01929	0.963296	4.0872e-05	1.05989	1.02927	0.83656	0.975238	0.00516185
P52294	KPNA1	0.971702	0.889442	1.26356	1.04157	0.0169792	1.05137	0.909485	1.25466	1.07184	0.00267772	0.971102	0.999129	0.947457	0.972563	1.34273e-05
P24941	CDK2	0.876752	0.939031	1.40488	1.07355	0.0452449	1.10923	1.05067	1.31974	1.15988	0.000771492	0.934864	1.05852	0.924014	0.972467	0.000871157
O60610	DIAPH1	0.876745	0.954281	1.31892	1.04998	0.0287999	1.12257	0.961455	1.13853	1.07418	0.000295868	0.896944	1.09403	0.925889	0.972287	0.00331305
Q9BQ75	CMSS1	0.833914	1.11201	1.1221	1.02268	0.0105408	1.1242	1.01086	0.976892	1.03732	0.000144914	1.10305	1.03352	0.779424	0.971998	0.0173897
Q9P1Y5	CAMSAP3	1.01426	0.92868	1.30605	1.083	0.0128833	1.13948	0.9116	1.14057	1.06388	0.000994062	1.08377	0.931499	0.892894	0.969388	0.00279958
Q13416	ORC2	0.844757	0.971168	1.30176	1.03923	0.0309563	0.98502	1.12159	1.11604	1.07422	0.000116758	0.866758	1.20301	0.836791	0.968852	0.031397
Q14204	DYNC1H1	0.965123	0.977838	1.29688	1.07995	0.0110494	1.08843	0.994608	1.11737	1.0668	5.85119e-05	0.992555	1.07349	0.83908	0.968377	0.00518287
P61966	AP1S1	0.860546	1.00362	1.22732	1.03049	0.0150348	0.983978	0.923513	0.956632	0.954708	6.19587e-06	0.90012	1.13345	0.869396	0.967656	0.0103305
Q9NVI7-2	ATAD3A	0.875423	0.985709	1.20339	1.02151	0.0114064	0.969599	0.975029	1.00337	0.982667	6.56427e-07	0.964514	1.11552	0.819928	0.966654	0.0112969
O14874	BCKDK	1.05216	0.855671	1.42972	1.11252	0.0370966	1.01601	1.04744	1.08141	1.04829	4.49199e-06	1.11719	1.0435	0.738749	0.966478	0.0307134
P28288	ABCD3	0.949189	1.01819	1.33496	1.10078	0.0130264	0.958767	0.930118	1.14515	1.01135	0.000857986	0.931993	1.04301	0.92434	0.966448	0.000587727
P86790	CCZ1	0.872863	0.912195	1.2776	1.02089	0.0296826	1.06898	0.948449	1.03916	1.01886	7.22921e-05	1.03108	1.00056	0.864088	0.96524	0.00181552
P49755	TMED10	0.99683	0.865999	1.31035	1.05773	0.0245906	1.21219	1.12144	1.1395	1.15771	1.10918e-05	0.940543	1.17859	0.775397	0.964843	0.0321162
Q14669-3	TRIP12	0.952722	0.960884	1.33147	1.08169	0.0175371	1.04067	0.953907	0.998175	0.997583	1.92143e-05	0.988786	1.01225	0.892211	0.964415	0.00050802
O43292	GPAA1	1.00073	0.93913	1.5613	1.16705	0.0444385	1.27159	0.910459	1.40551	1.19585	0.00594883	1.01381	1.02046	0.857564	0.963946	0.00210675
Q9NVV4	MTPAP	0.84749	0.926792	1.2619	1.01206	0.0302742	0.934814	0.951614	1.03395	0.973458	5.04006e-05	0.915335	1.07461	0.898953	0.962967	0.00257648
P17858	PFKL	0.958944	0.94169	1.19306	1.03123	0.00574059	1.01033	0.903927	1.14748	1.02058	0.000960849	0.934838	1.02355	0.923461	0.960617	0.000295553
P05141	SLC25A5	0.867485	0.894501	1.24091	1.00097	0.0277629	0.97122	0.859632	1.01162	0.947489	0.0002869	0.970042	0.998376	0.911669	0.960029	0.000128079
Q9H2V7	SPNS1	1.05508	0.856786	1.49496	1.13561	0.0454912	1.08107	0.831849	1.26666	1.05986	0.00660264	1.07075	0.906748	0.898435	0.958645	0.00270467
P23634	ATP2B4	0.890077	1.05432	1.38503	1.10981	0.0240041	0.970495	1.03848	1.05105	1.02001	1.64949e-05	0.841663	1.14985	0.884278	0.958598	0.0183022
Q86YP4	GATAD2A	0.932577	1.00913	1.19091	1.04421	0.00420629	1.0772	1.07937	1.08481	1.08046	7.69152e-10	0.986815	1.16966	0.718631	0.958368	0.0472308
Q9BSC4	NOL10	0.814784	1.1782	1.25008	1.08102	0.0225323	0.870859	0.970019	1.03463	0.958504	0.000318314	0.846579	1.13806	0.889309	0.957984	0.0151266
Q96SZ6	CDK5RAP1	0.989925	0.974153	1.18242	1.04883	0.00246171	1.14287	1.02219	0.999375	1.05481	0.000129926	0.92426	1.16042	0.788243	0.957642	0.0271459
Q14004	CDK13	1.07438	1.08276	1.00079	1.05264	6.12939e-05	0.903777	0.839759	0.78756	0.843698	0.000202844	0.862131	1.20456	0.804416	0.957035	0.0415549
P57678	GEMIN4	0.996276	0.977045	1.3025	1.09194	0.00918257	1.06943	1.03815	1.05226	1.05328	2.3002e-07	0.868382	1.13041	0.871075	0.956624	0.0131692
P49137	MAPKAPK2	0.843303	0.922302	1.3104	1.02534	0.0405471	0.941327	0.889823	0.977321	0.936157	3.13821e-05	0.922	1.04566	0.901482	0.956381	0.00120851
Q63HN8	RNF213	1.04036	1.08254	1.37856	1.16715	0.00576116	1.02099	0.956536	1.22924	1.06892	0.00129861	0.973739	1.03547	0.858576	0.95593	0.00206814
Q92616	GCN1	0.920101	1.0166	1.22104	1.05258	0.00668197	1.06917	0.956999	1.16459	1.06359	0.000396436	0.945293	1.1277	0.794338	0.955777	0.0187412
Q9HC52	CBX8	1.12563	0.905012	1.04953	1.02672	0.00261006	1.01067	0.884837	0.813239	0.902915	0.00100928	1.08346	1.00409	0.779188	0.95558	0.0155974
Q8NI60-3	COQ8A	1.02391	0.87484	1.48711	1.12862	0.0442281	1.15329	1.05532	1.26258	1.15706	0.000233693	0.910165	1.03762	0.910143	0.952641	0.00100615
Q9UJS0	SLC25A13	0.897252	0.905827	1.20108	1.00139	0.0151748	0.957426	0.867885	0.977448	0.934253	9.74638e-05	0.951635	0.99531	0.910768	0.952571	0.000116299
O00411	POLRMT	0.964315	1.01177	1.28317	1.08642	0.00774648	1.07497	0.973416	1.05023	1.03287	3.36864e-05	0.93719	1.06935	0.84939	0.951975	0.00467207
P17152	TMEM11	0.826368	1.01103	1.17208	1.00316	0.0149547	0.901286	0.974559	1.12918	1.00168	0.000900279	0.933136	0.994718	0.926807	0.951554	7.33505e-05
Q9P035	HACD3	0.839598	0.944006	1.2676	1.01707	0.0305072	0.932201	0.901994	1.01492	0.949704	8.76555e-05	0.807261	1.0247	1.02233	0.951428	0.0072316
Q14739	LBR	0.89838	0.96037	1.17956	1.01277	0.0080216	0.976089	0.861214	0.984613	0.940639	0.000179088	1.05254	0.948919	0.845904	0.949121	0.00373426
Q5JPH6	EARS2	0.959316	0.849839	1.3653	1.05815	0.0416726	1.19283	0.928398	1.18354	1.10159	0.0013149	1.05227	1.0311	0.757215	0.946861	0.0193849
Q96N66	MBOAT7	0.887896	1.09154	1.37439	1.11794	0.020638	1.00683	1.01916	1.20325	1.07641	0.000459136	0.939476	1.0873	0.813175	0.946651	0.0105359
P40937	RFC5	0.92732	0.873292	1.25911	1.01991	0.0242957	1.11324	0.963067	1.2204	1.0989	0.000753887	0.965505	1.04245	0.830755	0.946236	0.00439365
Q9H9P8	L2HGDH	1.09879	1.01478	1.03764	1.0504	5.38291e-05	1.11211	0.87615	1.5125	1.16692	0.0149732	1.19089	0.848101	0.794798	0.944598	0.045095
Q14527	HLTF	0.91199	0.884192	1.37082	1.05567	0.0431193	1.00041	0.903727	1.04172	0.981954	0.000148715	0.909908	0.979521	0.943556	0.944328	5.90768e-05
Q9UBF2	COPG2	0.880394	0.905454	1.29146	1.02577	0.031625	1.0162	0.903242	1.05575	0.991733	0.000215306	0.915702	1.02296	0.893913	0.94419	0.000863504
Q9BTC8	MTA3	1.08367	0.839106	1.10848	1.01042	0.00840719	1.07302	1.08654	1.08488	1.08148	9.53577e-09	0.937445	0.996844	0.896994	0.943761	0.000251787
O00571	DDX3X	0.875365	0.913381	1.23496	1.0079	0.0222681	0.930528	0.866025	0.946445	0.914333	3.26493e-05	0.8942	1.00913	0.92777	0.943699	0.000475077
Q9BW92	TARS2	0.959391	0.852484	1.2575	1.02312	0.0240773	1.14417	0.907185	1.23733	1.09623	0.0021794	1.01733	1.00884	0.804364	0.943512	0.0069085
P60228	EIF3E	0.872614	0.858313	1.27241	1.00111	0.0400928	1.01723	0.897307	1.15121	1.02191	0.00110828	0.886916	1.03608	0.904101	0.942367	0.00166286
A6NHR9	SMCHD1	0.963812	0.977061	1.14794	1.0296	0.00183566	1.10851	1.04287	1.06648	1.07262	4.13169e-06	0.974589	1.08907	0.758563	0.940741	0.0218383
Q5T447	HECTD3	1.0679	0.884349	1.55873	1.17032	0.0459045	1.29748	0.916821	1.44243	1.21891	0.00661265	1.0007	0.932295	0.884107	0.939033	0.00048353
O00232	PSMD12	0.91451	0.915757	1.3111	1.04712	0.0265535	1.03775	0.935244	1.04944	1.00748	7.81209e-05	0.986728	0.985845	0.844402	0.938991	0.00174827
Q8IZ69	TRMT2A	0.988312	0.863572	1.25608	1.03599	0.0188927	0.990355	0.835542	1.04037	0.955423	0.000884297	0.734944	1.10695	0.973311	0.938402	0.0320908
Q15645	TRIP13	0.927507	0.914805	1.26313	1.03515	0.0180906	1.09009	0.901902	1.27135	1.08778	0.00309553	0.974853	1.01013	0.828687	0.937892	0.00322511
Q9H2U1	DHX36	0.853898	0.888955	1.31384	1.0189	0.0454174	0.970063	0.953387	1.09084	1.00476	0.000159914	0.854562	1.03073	0.92116	0.935484	0.00247322
P16615	ATP2A2	0.893013	0.859849	1.27584	1.00957	0.0358852	1.00074	0.837823	1.04234	0.960302	0.00089537	0.928307	0.9071	0.970834	0.935414	4.94666e-05
Q9Y4A5	TRRAP	0.912155	0.884061	1.233	1.00974	0.0206544	1.03768	0.941179	0.982837	0.987231	3.1834e-05	0.993001	1.03277	0.771816	0.932528	0.0131387
Q9BSV6	TSEN34	0.904435	0.952561	1.3592	1.07206	0.0296271	0.84985	1.05742	1.08146	0.996244	0.00131715	0.760082	1.14059	0.8952	0.931956	0.0364376
Q15120	PDK3	0.896004	0.908742	1.41166	1.07213	0.0481734	1.02336	0.911624	1.34299	1.09266	0.00607614	0.92371	0.942031	0.92807	0.93127	3.99325e-07
Q9NPQ8	RIC8A	0.918145	0.897137	1.25392	1.02307	0.0206932	0.974441	0.912614	1.02783	0.971629	7.09812e-05	0.841367	1.0553	0.895862	0.930843	0.00588249
Q14558-2	PRPSAP1	1.03687	0.931026	1.22472	1.06421	0.00543602	1.21197	1.01351	1.18608	1.13719	0.000303262	0.998777	1.04654	0.743625	0.929647	0.0219665
Q8NEC7	GSTCD	1.03611	0.963817	1.35677	1.1189	0.0122261	1.34831	0.795849	1.12655	1.09024	0.0131051	0.76633	0.945825	1.07662	0.929593	0.0190268
Q8N201	INTS1	0.819083	0.947946	1.29043	1.01915	0.0391903	1.03555	1.0047	1.11608	1.05211	4.14234e-05	0.899495	1.07799	0.809559	0.929014	0.0123423
Q96P70	IPO9	1.0074	0.860894	1.13519	1.00116	0.00682988	1.04055	0.837898	1.05499	0.977814	0.00123849	1.09225	0.881852	0.811308	0.928469	0.0155787
Q9Y277	VDAC3	1.01453	0.820992	1.16627	1.0006	0.015293	1.15728	0.888551	1.16769	1.07117	0.00190453	0.921609	0.965039	0.896325	0.927658	7.09082e-05
Q5J8M3	EMC4	0.855347	0.916594	1.22922	1.00039	0.0247642	0.979777	0.934322	0.987139	0.967079	4.51876e-06	0.964266	1.03332	0.782907	0.926832	0.0104522
Q13330	MTA1	0.871038	0.964471	1.18444	1.00665	0.0113633	0.972555	0.921278	1.13176	1.00853	0.000688319	0.839396	1.10889	0.831884	0.926721	0.0203955
P32189	GK	0.832476	1.0458	1.21376	1.03068	0.016768	0.981164	1.09346	1.26729	1.11397	0.00105485	0.77377	1.11072	0.891813	0.925434	0.0266695
Q9P2W9	STX18	1.08868	0.997925	1.14164	1.07608	0.000329066	1.195	0.832767	0.97712	1.00163	0.00484796	0.965975	1.00035	0.805608	0.923979	0.00496439
Q9UBM7	DHCR7	0.850168	1.00597	1.17356	1.0099	0.0112581	1.00126	0.898198	1.06556	0.98834	0.000283619	0.861438	1.02399	0.883892	0.923105	0.00272868
Q8NCM8	DYNC2H1	0.979495	1.04011	1.25176	1.09046	0.00386022	1.09129	0.968094	1.0705	1.04329	7.52495e-05	0.992524	1.03709	0.732435	0.920684	0.0247099
Q96GQ5	RUSF1	1.00036	1.05612	1.33602	1.13083	0.00667679	1.04127	0.928921	1.11495	1.02838	0.000328212	1.04676	0.985504	0.729016	0.920425	0.0267349
Q6PGP7	SKIC3	0.974416	0.97856	1.18403	1.04567	0.00285608	1.11478	0.94188	1.05575	1.03747	0.000241589	0.948033	1.01243	0.796808	0.919091	0.00655917
Q9H936	SLC25A22	1.03154	0.844554	1.25447	1.04352	0.0192733	1.02928	0.81933	1.07135	0.973318	0.00190924	0.879028	0.999998	0.878202	0.919076	0.00120657
Q15031	LARS2	0.92624	0.888672	1.19096	1.00196	0.0128115	1.06817	0.936915	1.05342	1.0195	0.000123005	0.977261	1.04595	0.733249	0.918819	0.0250529
Q6YN16	HSDL2	0.902423	0.92566	1.28851	1.03886	0.0236945	1.01289	0.987345	1.10017	1.03347	5.20656e-05	0.850716	1.08092	0.816666	0.916101	0.0166696
P23458	JAK1	1.06274	0.866674	1.48218	1.1372	0.0403611	1.06492	0.815574	0.88881	0.923103	0.00222599	0.90582	0.865679	0.975761	0.915753	0.000518729
O95747	OXSR1	0.861457	0.94458	1.21593	1.00732	0.0181907	0.937612	0.874686	1.28786	1.03338	0.00820992	0.868307	1.08681	0.791381	0.915498	0.0206914
Q53GQ0	HSD17B12	0.857815	0.92798	1.22244	1.00274	0.0216774	0.969855	0.885385	1.08723	0.980823	0.000607582	0.842743	1.00578	0.888548	0.912358	0.00259111
P21397	MAOA	1.03817	0.847802	1.45347	1.11315	0.0440954	1.08394	0.9155	1.13375	1.0444	0.00064529	0.987626	0.84607	0.901728	0.911808	0.00140272
Q8NBU5	ATAD1	0.946806	0.897989	1.32661	1.05714	0.0269036	1.00702	1.00479	1.05413	1.02198	2.80134e-06	0.864873	1.0118	0.851944	0.90954	0.00327605
Q8WVB6	CHTF18	0.954069	0.984893	1.15329	1.03075	0.00213859	1.05871	0.937842	0.963322	0.986625	9.49459e-05	0.896534	1.07575	0.755158	0.909147	0.0256166
Q8N122	RPTOR	0.921422	0.888603	1.28075	1.03026	0.025599	1.1007	0.958482	1.08973	1.04964	0.000148472	0.919413	0.957344	0.847741	0.908166	0.000565981
Q8N442	GUF1	0.860093	1.02425	1.27615	1.0535	0.019209	1.14741	1.04642	0.924256	1.03936	0.000608212	0.817074	0.944077	0.955268	0.905473	0.00199579
Q8TCT9	HM13	1.00552	1.07503	1.0665	1.04902	3.17656e-05	1.31734	1.00414	1.63775	1.31974	0.00755078	0.917658	0.999809	0.798426	0.905298	0.00555122
Q9UK61	TASOR	0.870439	0.951103	1.32911	1.05022	0.0321754	1.02793	0.952229	1.06097	1.01371	4.67217e-05	0.819038	1.04514	0.836568	0.900248	0.0125661
O95340	PAPSS2	0.915081	0.992037	1.09806	1.00173	0.00154781	0.964254	0.943799	0.965174	0.957742	1.54631e-07	0.900233	1.08487	0.710394	0.8985	0.0451146
O95470	SGPL1	0.933202	0.932191	1.22496	1.03012	0.0110622	1.0073	0.870922	1.14254	1.00692	0.00157044	0.899599	0.943369	0.852322	0.89843	0.00029218
Q96KM6	ZNF512B	0.774741	1.22835	1.12752	1.04354	0.0309223	0.946745	1.05488	1.05548	1.01903	7.14354e-05	0.793402	1.10168	0.799108	0.898063	0.0379879
P51151	RAB9A	1.00589	0.856991	1.45411	1.10566	0.0464621	1.21982	1.03969	1.09374	1.11775	0.000184015	0.861132	0.966032	0.859269	0.895478	0.000947588
Q96JJ3	ELMO2	0.971719	0.880905	1.44868	1.10044	0.0453199	0.873667	0.851228	1.27043	0.998443	0.0122315	1.01937	0.706924	0.959306	0.8952	0.0324154
Q7Z4Q2	HEATR3	0.826349	0.923545	1.28476	1.01155	0.0403141	0.927695	0.879142	0.938312	0.91505	9.84569e-06	0.929966	0.923912	0.83144	0.895106	0.000644547
Q8NEY8	PPHLN1	0.832382	1.13682	1.44175	1.13698	0.036792	1.13358	1.10533	1.06044	1.09978	5.3309e-06	0.743559	1.01854	0.918182	0.893428	0.0189528
Q16637	SMN1	0.918497	1.02384	1.34957	1.09731	0.0179136	1.16668	1.02776	1.14451	1.11298	8.13563e-05	0.864931	0.990764	0.808996	0.88823	0.00500205
O60942	RNGTT	0.962154	0.8276	1.26549	1.01841	0.0306879	0.946102	0.903629	1.10085	0.983526	0.000653826	0.860883	0.968979	0.83326	0.887707	0.00191952
Q15054	POLD3	0.949472	0.93126	1.17846	1.01973	0.00590032	0.936718	0.865373	1.21889	1.00699	0.00513445	0.958202	0.899606	0.802185	0.886664	0.00276605
Q96I59	NARS2	0.981062	0.898012	1.44279	1.10729	0.0389283	1.05972	0.951972	1.06795	1.02654	7.7594e-05	0.854406	1.07946	0.72379	0.885887	0.045305
Q13155	AIMP2	0.932412	1.04004	1.07331	1.01525	0.000585314	0.949445	0.946432	1.0969	0.997594	0.000286841	0.82384	0.966609	0.867141	0.885863	0.00212082
Q6PI48	DARS2	0.913565	0.901718	1.28877	1.03468	0.0257326	1.05117	0.991999	1.14681	1.06333	0.000129899	0.903554	1.01548	0.738059	0.885699	0.0208013
Q96GD4	AURKB	0.88081	0.867935	1.28621	1.01165	0.0384928	1.02349	0.983396	1.03624	1.01438	2.82465e-06	0.878132	0.987344	0.790707	0.885394	0.00634442
O75127	PTCD1	1.08051	0.953704	1.46539	1.16653	0.0205063	0.961247	1.19502	1.07927	1.07851	0.000573764	0.780261	0.929087	0.945322	0.88489	0.00479087
Q969Z0	TBRG4	0.885439	0.963076	1.20666	1.01839	0.011869	0.96324	0.841646	1.06581	0.956897	0.00105824	0.880514	1.03373	0.738666	0.884304	0.0252402
P28370	SMARCA1	0.884798	0.904696	1.29956	1.02968	0.0322135	0.945889	0.890271	0.945216	0.927125	9.39417e-06	0.895643	0.939399	0.815519	0.88352	0.00122536
Q9P003	CNIH4	0.901801	0.936899	1.16194	1.00021	0.00760561	0.917922	0.967195	1.16456	1.01656	0.00127127	0.813265	0.917977	0.917022	0.882755	0.00105034
Q9NU22	MDN1	0.852459	0.982434	1.28451	1.0398	0.0253633	0.899454	0.921831	1.07168	0.964321	0.000500504	0.804841	1.00138	0.840202	0.88214	0.00820255
P22570	FDXR	0.973003	1.02438	1.27042	1.08927	0.00572791	1.12402	0.903259	1.17414	1.06714	0.00136851	0.990882	0.924273	0.720988	0.878714	0.0229857
Q9UBP0	SPAST	1.12595	0.903473	1.15242	1.06062	0.00411724	1.21306	0.91071	1.07125	1.06501	0.00166453	0.957165	0.967577	0.705868	0.87687	0.0276953
Q9Y305	ACOT9	0.830842	1.00404	1.18461	1.0065	0.0156811	0.950934	0.967379	1.08273	1.00035	0.000138761	0.783175	1.04289	0.800583	0.875551	0.0263498
Q9Y4R8	TELO2	0.920354	1.01134	1.48777	1.13982	0.0362435	1.08633	0.880586	1.10306	1.02333	0.000999079	0.784266	0.952314	0.889882	0.875487	0.00419518
Q9H0U4	RAB1B	1.26375	1.26515	1.14583	1.22491	9.04864e-05	1.57436	0.919217	0.887607	1.12706	0.0324094	0.811935	0.96667	0.839396	0.872667	0.00391864
Q9UBX3	SLC25A10	0.979554	0.971653	1.14907	1.03342	0.00162015	1.00333	0.881499	1.04547	0.976767	0.000317242	0.943559	0.916823	0.755692	0.872025	0.00833446
Q92974	ARHGEF2	0.944378	0.895065	1.16431	1.00125	0.00795919	1.00294	0.914202	0.980821	0.965989	3.06765e-05	0.911471	0.935989	0.74304	0.8635	0.0103953
O95758	PTBP3	0.980428	0.855308	1.33957	1.05844	0.0330069	1.04896	0.906374	1.15083	1.03539	0.000896146	0.880274	0.915464	0.787575	0.861104	0.00199711
P04844	RPN2	0.933599	0.976705	1.37532	1.09521	0.0235639	0.935048	1.05149	0.992897	0.993144	6.3601e-05	0.826121	0.916394	0.838646	0.860387	0.000640343
Q2PZI1	DPY19L1	0.927253	0.850637	1.24858	1.00882	0.0273053	1.1981	0.88121	1.04999	1.0431	0.00225687	1.0129	0.801459	0.752708	0.855688	0.028311
Q9UNY4	TTF2	0.965973	0.908626	1.17563	1.01674	0.00650148	1.15113	0.879314	1.08009	1.03684	0.00150423	0.930685	0.952278	0.677831	0.853598	0.0391079
Q6P1L8	MRPL14	1.05024	0.959659	1.09594	1.03528	0.000387192	1.16083	0.959762	0.940087	1.02023	0.000964963	1.03024	0.758813	0.766777	0.851945	0.0412883
Q5XKP0	MICOS13	0.989698	0.945331	1.34162	1.09222	0.0165336	1.09016	1.04257	1.06922	1.06732	1.13301e-06	0.978928	0.819198	0.750922	0.849683	0.0178085
Q5T160	RARS2	1.22977	0.73749	1.20064	1.05597	0.0443868	0.95695	0.726819	0.623864	0.769211	0.0212764	0.839781	0.70634	1.00097	0.84903	0.0372342
Q9UM54-2	MYO6	0.912004	0.918816	1.25437	1.0284	0.0184644	1.0327	0.837654	1.08565	0.985334	0.00155624	0.929204	0.886806	0.716591	0.8442	0.0167789
Q9H4L4	SENP3	0.811136	0.923011	1.28029	1.00481	0.0441052	0.882474	0.878569	1.0692	0.943414	0.00103948	0.747307	1.00038	0.776677	0.841453	0.0335611
Q99959	PKP2	1.0541	1.32132	1.82039	1.3986	0.0231508	1.31509	1.27951	1.3873	1.3273	8.39783e-06	0.894497	0.901294	0.713071	0.836287	0.0156319
Q68CP9	ARID2	1.08152	1.00301	1.09817	1.0609	9.15229e-05	0.908122	0.804385	1.12345	0.945319	0.00460422	0.691779	0.946724	0.865974	0.834826	0.0302403
P82675	MRPS5	0.874461	0.924955	1.21434	1.00459	0.017949	0.913989	0.839596	1.00967	0.921085	0.000475829	0.789705	0.875036	0.837983	0.834241	0.00056373
Q8WWH5	TRUB1	0.99813	0.97794	1.04189	1.00599	2.61928e-05	0.886903	0.876741	0.716949	0.826864	0.00158894	0.839244	0.921364	0.73757	0.832726	0.00991675
Q8N3C0	ASCC3	0.922303	1.01793	1.27875	1.073	0.0108872	1.01438	1.00265	1.2219	1.07964	0.000701412	0.702982	0.946835	0.841299	0.830372	0.0262631
Q5ST30	VARS2	0.975422	0.930775	1.12547	1.01056	0.00211689	0.989602	1.06638	1.17249	1.07616	0.00022727	0.975196	0.812978	0.696022	0.828065	0.0410094
P39656	DDOST	0.928601	0.900965	1.39852	1.07603	0.0406313	1.10051	0.923129	1.24979	1.09114	0.00192802	0.776635	0.880819	0.816401	0.824618	0.00144697
O14733	MAP2K7	0.983991	0.865333	1.24778	1.03237	0.0179285	1.00307	0.905806	0.988749	0.965876	5.10507e-05	0.799225	0.958724	0.697662	0.818537	0.0383198
Q8WUD6	CHPT1	0.865912	0.968395	1.24601	1.02677	0.0189858	0.937775	0.80878	0.958263	0.901606	0.000453994	0.820773	0.731191	0.884504	0.812156	0.00720814
Q8IX01	SUGP2	0.930317	0.845048	1.26239	1.01259	0.0303826	0.904984	0.712148	1.00224	0.873124	0.00545162	0.884485	0.703491	0.818306	0.802094	0.0153415
P69905	HBA1	1.01763	1.27874	0.815973	1.03745	0.0297464	0.646304	0.650029	0.945405	0.747246	0.0265033	0.85957	0.710787	0.83414	0.801499	0.00959069
P46779	RPL28	0.917687	0.837616	1.31513	1.02348	0.0438777	0.927902	0.786697	1.13419	0.949598	0.0057873	0.772056	0.800284	0.820931	0.797757	0.000119723
P40616	ARL1	1.02505	0.910323	1.34718	1.09419	0.0187559	1.15383	0.809328	1.06259	1.00858	0.00429846	0.842971	0.811537	0.709207	0.787905	0.00767686
Q9Y6A9	SPCS1	0.905371	1.01601	1.29778	1.07306	0.0148929	1.1213	1.04185	1.10027	1.0878	8.85239e-06	0.809774	0.883602	0.664748	0.786041	0.0365682
P63092	GNAS	1.06763	0.828281	1.31208	1.06933	0.0272813	1.01785	0.838558	1.18807	1.01483	0.00383286	0.776122	0.815605	0.751283	0.781003	0.000494075
Q69YN2	CWF19L1	0.860809	0.84161	0.975574	0.892664	0.00204685	1.30059	1.66543	2.15318	1.7064	0.00625309	1.35436	2.88396	1.72114	1.98649	0.0386087
P62906	RPL10A	0.727374	1.19655	1.05516	0.993027	0.0455586	1.98689	1.20871	2.47436	1.88999	0.0158246	2.00457	2.76774	1.15211	1.97481	0.0410113
Q16540	MRPL23	0.988363	0.767776	1.08564	0.947259	0.0199209	1.38544	1.35912	1.67865	1.47441	0.000478993	1.41005	2.01406	1.36067	1.59493	0.00866979
Q9NTK5	OLA1	0.972527	0.816626	0.799255	0.862803	0.00821823	1.01124	1.50222	1.04586	1.18644	0.00790009	1.31457	2.13809	1.32	1.59089	0.021436
Q8NBJ5	COLGALT1	1.13379	0.844499	0.968702	0.98233	0.00981644	1.01944	1.25147	1.1986	1.15651	0.000436801	1.18143	1.8526	1.35634	1.46345	0.0120796
Q15020	SART3	0.988629	0.899506	1.04655	0.978229	0.000853652	1.23018	1.26088	1.19081	1.22729	2.23471e-06	1.33588	1.7621	1.24528	1.44775	0.00569309
Q9Y3C6	PPIL1	1.07616	0.818359	0.866511	0.920345	0.0146442	1.4161	1.14454	1.50917	1.35661	0.000969954	1.38288	1.66395	1.13857	1.39513	0.00599944
P32121	ARRB2	0.911322	0.758216	0.826858	0.832132	0.00581869	1.18677	1.06039	0.990148	1.0791	0.000307299	1.52016	1.50648	1.08549	1.37071	0.00536096
Q02218	OGDH	1.11315	0.891808	0.943865	0.982939	0.00435695	0.968701	1.25254	1.26618	1.16247	0.00146571	1.20126	1.78635	1.1112	1.36627	0.021202
P27348	YWHAQ	0.989857	0.855302	1.09302	0.979393	0.005016	0.918511	0.887195	1.36381	1.05651	0.0134975	1.17404	1.49907	1.38052	1.35121	0.00129709
P48147	PREP	1.05535	0.819941	0.862774	0.912688	0.0117347	1.28796	1.0465	1.16748	1.16731	0.000401649	1.3484	1.49909	1.14021	1.32923	0.00204582
P53680	AP2S1	0.864177	1.07861	1.00034	0.981041	0.00350369	1.21502	1.22236	1.15428	1.19722	3.32188e-06	1.26919	1.40105	1.00585	1.22536	0.00535732
Q9BSH4	TACO1	0.868581	0.958325	1.08463	0.970511	0.00388142	0.976278	1.04871	1.08224	1.03575	3.61652e-05	1.03929	1.51785	1.11257	1.22324	0.0129227
Q7Z4W1	DCXR	0.942695	0.868511	1.01764	0.94295	0.00126635	1.04563	0.974336	1.1271	1.04902	0.000130049	1.31017	1.3086	1.01038	1.20972	0.00335344
P23528	CFL1	0.885483	0.952435	1.09586	0.977924	0.00348483	1.03214	1.04672	1.0045	1.02779	9.4881e-07	1.10447	1.48428	1.02786	1.20554	0.0118713
O15294	OGT	0.945298	0.909865	1.14071	0.998626	0.00489523	0.963894	1.14219	1.08413	1.0634	0.000235811	1.10318	1.4247	1.07701	1.20163	0.00534752
P68036	UBE2L3	0.980075	1.02733	0.865352	0.957585	0.00164899	1.00605	1.20609	1.33688	1.18301	0.00128435	1.29193	1.43862	0.866168	1.1989	0.0235425
O43252	PAPSS1	0.932538	0.902742	1.06014	0.96514	0.00154715	1.03172	1.11646	1.26011	1.13609	0.000397333	1.15402	1.40112	1.00081	1.18532	0.00685107
Q14CX7	NAA25	0.91357	0.834781	1.19736	0.981902	0.0244804	1.087	1.11411	1.20992	1.13701	4.01854e-05	1.03543	1.34066	1.13932	1.1718	0.00285268
P30740	SERPINB1	1.09686	0.891864	1.00819	0.998971	0.00242418	1.65503	1.0858	1.19261	1.31115	0.00663123	1.2439	1.41102	0.850534	1.16848	0.0249478
P62304	SNRPE	0.797112	0.794631	1.12331	0.905018	0.0466345	0.952204	0.996199	1.10473	1.01771	0.000175835	1.20267	1.35661	0.945881	1.16839	0.00834124
Q9ULW3	ABT1	1.03449	0.814787	1.01356	0.954278	0.00679487	1.20424	0.919397	1.05863	1.06076	0.00135782	1.10774	1.51792	0.858101	1.16126	0.0405983
Q9UM00	TMCO1	0.85428	0.986124	0.999782	0.946729	0.00161433	1.03978	0.913586	1.32092	1.09143	0.00473267	1.36248	1.22421	0.879812	1.1555	0.0166956
Q9BZE1	MRPL37	0.884938	0.793144	1.15608	0.944722	0.0324499	1.01449	1.18598	1.12052	1.107	0.000150796	0.947463	1.47207	1.04243	1.15399	0.0246549
Q8IUR0	TRAPPC5	1.012	0.733067	1.184	0.976358	0.0438382	1.09296	0.897642	1.33851	1.1097	0.0053017	1.0429	1.26331	1.15222	1.15281	0.000886081
Q10570	CPSF1	0.788714	0.884827	1.12057	0.931372	0.0268524	1.01746	1.14567	1.50151	1.22154	0.00491585	1.02155	1.4643	0.971725	1.15253	0.0225585
P18124	RPL7	0.876208	1.03197	1.05116	0.986447	0.00210594	1.02456	1.09582	1.12556	1.08198	2.30381e-05	0.983099	1.39124	1.05187	1.14207	0.0117208
Q9UMR2	DDX19B	1.07784	0.880767	0.980008	0.97954	0.00248662	1.15946	0.924913	1.02562	1.03666	0.000754576	1.4138	1.0992	0.899619	1.13754	0.0212809
P26599	PTBP1	0.952161	0.697129	0.815445	0.821579	0.0368678	1.20809	0.983595	1.01426	1.06865	0.000710581	1.15568	1.41355	0.835544	1.13492	0.0306419
Q14137	BOP1	0.8908	0.925507	1.13445	0.983586	0.00691878	1.12055	1.05438	1.00376	1.05956	4.2546e-05	1.08199	1.30541	1.01269	1.13336	0.0034791
P11172	UMPS	0.994034	0.852188	1.13938	0.9952	0.00844166	1.02373	0.883323	1.30775	1.0716	0.00599853	1.13659	1.11761	1.14281	1.13233	2.24079e-07
Q9C0J8	WDR33	0.813406	0.854979	1.13914	0.935843	0.0289737	0.980046	0.94016	1.13382	1.01801	0.000492822	1.05303	1.24854	1.08506	1.12888	0.00086436
P05198	EIF2S1	0.914323	0.841464	1.21965	0.991811	0.0265413	1.02651	1.01809	1.09989	1.04816	1.60183e-05	1.05981	1.25906	1.04998	1.12295	0.00141396
Q8WUK0	PTPMT1	1.02432	0.798846	1.09963	0.974263	0.0136661	0.863408	1.08956	1.42449	1.12582	0.0116108	1.24884	1.22012	0.897815	1.12226	0.00894992
P20042	EIF2S2	0.878748	0.906965	1.14684	0.977517	0.0107946	0.981357	1.05314	1.05668	1.03039	1.4283e-05	1.0463	1.24602	1.06387	1.11873	0.00113898
P03905	MT-ND4	0.960108	0.959214	0.960425	0.959916	5.828e-12	1.13473	1.09063	0.953243	1.05954	0.000282291	1.09029	1.27701	0.972255	1.11319	0.00406162
A8MWD9	SNRPG	0.736461	1.03349	1.1169	0.962283	0.0333536	0.839523	1.11418	1.2473	1.067	0.00534426	0.977383	1.4102	0.947123	1.11157	0.0247952
Q9BY77	POLDIP3	0.850346	0.93754	1.16175	0.983213	0.0137957	1.00973	1.07088	1.10231	1.06098	1.77255e-05	1.00917	1.43016	0.893666	1.111	0.0325343
Q9NX24	NHP2	0.787441	0.853387	1.04443	0.895086	0.0175309	0.977242	1.09069	1.03793	1.03529	4.37146e-05	1.12529	1.28272	0.912688	1.1069	0.00836671
Q8NCA5	FAM98A	0.832682	1.04384	1.09013	0.988885	0.00761158	0.984216	1.10991	1.08908	1.06107	7.34025e-05	0.833871	1.41725	1.04624	1.09912	0.03987
P60981	DSTN	0.933564	0.806942	1.05378	0.931429	0.00911808	1.34482	0.942932	1.0471	1.11162	0.00426062	1.2678	1.26522	0.758679	1.09723	0.0394796
P21283	ATP6V1C1	0.841124	0.953401	1.17439	0.989639	0.0156519	0.99206	1.43116	1.04251	1.15524	0.0057228	1.04186	1.27431	0.962594	1.09292	0.00567512
P52948	NUP98	0.934104	0.904744	1.14494	0.994595	0.00613263	1.07604	1.00313	0.960122	1.0131	5.71529e-05	1.03514	1.23225	0.997797	1.08839	0.00232796
Q9BXS5	AP1M1	0.909804	0.876237	1.16349	0.983178	0.012782	1.06855	0.998749	1.07771	1.04834	1.35927e-05	1.00344	1.29723	0.962359	1.08768	0.00900824
Q99832	CCT7	0.967092	0.720827	1.15127	0.946396	0.0477197	0.994855	0.908406	1.20834	1.0372	0.00211488	1.02996	1.05035	1.17882	1.08638	0.000430886
Q53H12	AGK	0.88428	0.983833	1.11284	0.993653	0.00380548	0.942566	1.02811	1.13358	1.03475	0.000342494	1.04164	1.23197	0.978483	1.08403	0.00285901
Q9BZL1	UBL5	0.980295	0.859167	1.02406	0.954509	0.00187243	1.27093	0.80071	0.958428	1.01002	0.0120384	0.776275	1.2311	1.23743	1.0816	0.0317643
Q9BZV1	UBXN6	1.02191	0.954779	0.746568	0.907752	0.0194492	1.008	1.01133	1.01835	1.01256	3.86637e-09	1.14241	1.27039	0.827951	1.08025	0.0199574
P61421	ATP6V0D1	0.94843	0.799545	1.1799	0.97596	0.0261219	1.0329	0.992353	1.13019	1.05181	9.47121e-05	1.00413	1.04277	1.17123	1.07271	0.000655739
Q96EY7	PTCD3	0.937162	0.76964	1.20925	0.972018	0.0420875	0.983142	0.918818	1.37802	1.09333	0.00878031	0.915225	1.22111	1.08079	1.07238	0.00537717
Q05397	PTK2	0.844881	0.785026	1.07106	0.900323	0.0246451	1.17762	0.893155	0.959322	1.01003	0.00217605	1.13598	1.02663	1.02544	1.06268	0.000203947
O75251	NDUFS7	1.02963	0.834886	1.07477	0.979764	0.00636421	1.15477	0.89675	1.0631	1.03821	0.00112195	1.20526	1.07308	0.908602	1.06232	0.0052084
P52789	HK2	0.8366	0.933554	1.20736	0.992503	0.0230594	1.03281	0.975462	1.07859	1.02895	3.13313e-05	1.04351	1.17358	0.959858	1.05898	0.00162087
O43719	HTATSF1	0.844475	0.9673	1.13262	0.981464	0.00976765	0.950894	0.945453	1.15038	1.01558	0.000835668	1.04195	1.23208	0.898355	1.05746	0.00825765
O75340	PDCD6	0.976391	0.733173	0.778575	0.82938	0.0346527	1.16141	0.898228	1.11411	1.05792	0.00130362	1.13614	1.16293	0.872913	1.05733	0.00708735
Q9NY61	AATF	0.819317	1.03127	1.10006	0.983549	0.00999231	1.0073	1.02679	1.00214	1.01208	1.42158e-07	0.927079	1.35732	0.865545	1.04998	0.0403248
Q9UQR0	SCML2	0.949139	0.887465	1.16291	0.999838	0.00829789	1.04001	0.926608	1.07358	1.0134	0.000167668	1.01595	1.15201	0.970858	1.04627	0.00108543
Q99459	CDC5L	0.792993	0.946557	1.21028	0.983278	0.0331978	0.971486	1.06008	1.22417	1.08524	0.000788701	0.93881	1.25962	0.939866	1.0461	0.0126805
O00231	PSMD11	0.936603	0.835676	1.21179	0.994688	0.0235712	1.10955	0.911343	1.16274	1.06121	0.00102756	1.04444	1.11078	0.981779	1.04567	0.000250653
Q6P2E9	EDC4	0.920964	0.852183	1.20388	0.992342	0.020892	0.975264	0.943757	1.13334	1.01745	0.000482076	0.955049	1.08914	1.08138	1.04185	0.000472653
Q00839	HNRNPU	0.860336	0.967228	1.12607	0.984545	0.00721831	1.00266	0.991421	1.01877	1.00428	1.87278e-07	0.967048	1.32004	0.826264	1.03779	0.037413
P82930	MRPS34	0.841986	0.790559	1.09192	0.908154	0.0280435	1.09227	1.00569	0.975132	1.02437	6.13273e-05	0.97358	1.23369	0.905741	1.03767	0.0107805
O60563	CCNT1	0.938455	0.835668	1.1537	0.97594	0.0152121	1.05077	0.904743	1.0608	1.00544	0.000289235	1.17382	1.02933	0.90022	1.03445	0.00481108
Q9Y2P8	RCL1	0.943215	0.948653	0.983756	0.958541	8.82839e-06	1.07031	1.08141	1.0499	1.06721	2.29123e-07	1.04391	1.2019	0.856292	1.03403	0.0110641
Q96T23	RSF1	0.89955	0.765577	0.987443	0.88419	0.010898	1.13649	0.986159	1.02411	1.04892	0.000142172	1.13329	1.16499	0.792494	1.03026	0.0205782
Q96SK2	TMEM209	0.894177	0.835653	1.10299	0.944273	0.0125366	1.08206	0.920202	1.15534	1.05253	0.000747134	1.0758	1.11183	0.883877	1.02383	0.00350593
Q15061	WDR43	0.89274	0.921344	1.03723	0.950437	0.00128819	1.09339	1.07537	1.05968	1.07615	2.6906e-07	0.963291	1.22293	0.878996	1.02174	0.0137326
P00403	MT-CO2	0.81386	0.863716	1.23143	0.969669	0.0464267	0.910317	0.97671	1.25541	1.04748	0.00375225	0.931712	1.13011	0.988504	1.01678	0.00189317
P46782	RPS5	0.742939	0.901246	1.03151	0.891898	0.0234911	0.967049	1.08437	1.14842	1.06661	0.000241917	0.905079	1.26416	0.875056	1.01477	0.0268056
O95619	YEATS4	1.10669	1.00005	0.840399	0.98238	0.00742242	1.27541	1.067	1.01982	1.12075	0.000813412	1.07783	1.19792	0.766924	1.01422	0.0292757
P55036	PSMD4	0.84914	0.888055	1.08969	0.942296	0.00955147	1.0169	0.99483	1.03321	1.01498	6.71468e-07	0.94395	1.25425	0.832985	1.0104	0.0284267
P43243	MATR3	0.863646	0.895307	1.10065	0.9532	0.00847014	1.04747	0.947116	1.0307	1.00843	4.18705e-05	1.04418	1.14452	0.84096	1.00989	0.00909391
Q9UNQ2	DIMT1	0.872853	0.805238	1.05619	0.911426	0.0133957	0.823593	1.01573	1.24252	1.02728	0.00688051	0.848851	1.12777	1.03946	1.00536	0.00708866
O43819	SCO2	1.04451	0.722556	1.0645	0.943857	0.0344128	1.11194	1.0722	1.12924	1.10446	2.05577e-06	0.992276	1.08155	0.910062	0.994628	0.00119173
P67812	SEC11A	0.854603	0.874562	1.2358	0.988322	0.0335592	1.01472	0.979108	1.10233	1.03205	6.91414e-05	0.977445	1.03882	0.963144	0.993137	6.28938e-05
Q6P1R4	DUS1L	0.739487	0.951575	1.1913	0.960788	0.0484829	0.929446	1.17412	1.28142	1.12833	0.00228459	0.863384	1.22862	0.876189	0.989397	0.0283231
Q9HC21	SLC25A19	0.918212	0.87413	1.12587	0.972737	0.00820076	1.0123	1.04379	1.14726	1.06778	8.48767e-05	1.06343	1.00003	0.90044	0.987967	0.00107723
P00846	MT-ATP6	0.751458	0.983579	0.801121	0.845386	0.023686	1.00712	1.03058	1.1897	1.0758	0.000309556	0.989601	1.22621	0.745765	0.987193	0.044901
Q04637-8	EIF4G1	0.847242	0.878537	1.27355	0.999776	0.0417914	1.14789	0.798598	1.10859	1.01836	0.00521704	0.802727	0.968332	1.18933	0.986796	0.0234473
Q86VM9	ZC3H18	0.810345	1.01056	1.01857	0.94649	0.00666175	0.9671	1.00501	1.05992	1.01068	2.35339e-05	0.945765	1.17762	0.810991	0.978127	0.0217833
Q96CW5	TUBGCP3	0.853318	0.950749	1.18047	0.994845	0.0145155	1.01885	1.02661	1.00464	1.0167	7.43332e-08	0.897189	1.11018	0.908925	0.972097	0.00510543
P03886	MT-ND1	0.775806	1.01677	1.20313	0.998567	0.0308842	0.933517	0.963962	1.21119	1.03622	0.00202061	0.836858	1.07011	1.00613	0.971032	0.0052818
Q9BU23	LMF2	0.942168	0.879101	1.08564	0.968969	0.0035933	1.14908	0.970362	1.0041	1.04118	0.000319468	1.08958	1.03091	0.77385	0.964779	0.0176559
Q9Y5B0	CTDP1	1.00931	0.829004	1.14279	0.993701	0.0117756	1.03329	0.937461	1.1261	1.03229	0.000328951	1.03604	1.10767	0.745317	0.963009	0.0275244
Q09161	NCBP1	0.84753	0.851287	1.12439	0.941068	0.019422	1.02276	0.970782	1.11722	1.03692	0.00012495	0.877054	1.16883	0.84218	0.962688	0.0222811
Q96P16	RPRD1A	0.831829	0.986862	1.12645	0.981712	0.0104112	1.03995	0.936785	1.1092	1.02864	0.000242757	0.979539	1.18592	0.721657	0.96237	0.0492027
Q6PD62	CTR9	0.910701	0.870238	1.09135	0.95743	0.00592728	1.18323	0.906722	1.81929	1.30308	0.0294929	0.968617	1.16886	0.741526	0.959669	0.0393277
Q13838-2	DDX39B	0.864965	0.852312	1.1468	0.954692	0.0199951	1.13514	0.937059	1.28651	1.11957	0.00214556	0.980454	0.986854	0.892796	0.953368	0.000270961
P07355	ANXA2	0.797775	0.792458	1.04764	0.879292	0.0277144	0.955422	1.00863	1.0847	1.01625	8.42427e-05	0.930207	1.1518	0.776432	0.952814	0.0284614
Q8IV63	VRK3	0.951528	0.83454	1.13796	0.974676	0.012615	1.09738	0.92612	1.47555	1.16635	0.0094708	0.978682	0.957185	0.920375	0.952081	2.80842e-05
Q12931	TRAP1	0.9203	0.80329	1.21247	0.978688	0.0342656	1.09068	0.879058	1.12172	1.03048	0.00121954	1.03533	0.945149	0.865073	0.948519	0.00183137
P53597	SUCLG1	0.918988	0.913992	1.05876	0.963914	0.00146753	0.965594	0.933327	1.11209	1.00367	0.000410508	0.922367	1.07511	0.792641	0.93004	0.0137246
Q9NPA0	EMC7	0.879323	0.869444	1.16534	0.971369	0.0177784	0.997862	0.907803	1.27647	1.06071	0.00415791	0.89717	1.10689	0.763774	0.922612	0.02839
Q9UDX5	MTFP1	0.870888	0.882226	1.11679	0.956636	0.0106705	1.19511	0.982539	1.17422	1.11729	0.000465728	0.903731	1.0615	0.799805	0.921679	0.0117456
Q9Y450	HBS1L	0.800063	1.0946	1.02197	0.972212	0.0130162	1.1882	0.887933	1.14757	1.07457	0.00208378	0.834293	1.09074	0.839906	0.921645	0.0167793
Q8TED0	UTP15	0.688162	0.855762	0.966589	0.836838	0.0401616	1.04487	0.839402	1.57155	1.15194	0.0268899	0.892819	1.1218	0.737499	0.917372	0.0417044
P43155	CRAT	0.955918	0.725095	0.733607	0.804873	0.049608	1.07762	0.994509	1.42316	1.16509	0.00446618	1.04822	1.01455	0.684451	0.915738	0.0473797
Q8WYP5	AHCTF1	0.919261	0.767939	1.03443	0.907211	0.0154435	0.880458	1.00106	1.18262	1.02138	0.00220003	0.816118	1.02583	0.897288	0.913079	0.00594706
Q9Y4W6	AFG3L2	0.842886	0.872737	1.12066	0.945426	0.0163173	1.06597	0.916092	1.0684	1.01682	0.000267414	0.926064	1.02778	0.758374	0.904073	0.0157103
O75964	ATP5MG	0.77866	0.961827	1.22181	0.987434	0.0377952	0.942015	0.885401	1.37731	1.06824	0.0131203	0.810156	0.987656	0.884155	0.893989	0.00398836
Q8IX12	CCAR1	0.899898	0.913585	0.85764	0.890375	6.15856e-05	1.17616	1.01064	1.10149	1.09609	0.000135402	0.819283	1.08478	0.773193	0.892418	0.0347994
Q9H9C1	VIPAS39	0.962652	0.769365	0.929009	0.887009	0.00800697	1.30342	0.89139	1.26031	1.15171	0.00470072	0.944901	1.03343	0.698185	0.892172	0.0384575
Q02809	PLOD1	1.08698	0.882474	0.990128	0.986527	0.00267365	1.0705	0.87194	1.06347	1.00197	0.000794273	0.994712	0.973811	0.704957	0.89116	0.0312019
Q6PML9	SLC30A9	0.839304	0.932191	1.2152	0.995564	0.0238431	1.04607	0.862935	1.15494	1.02132	0.00196449	0.9761	0.927041	0.770078	0.891073	0.00811648
Q9BXW7	HDHD5	1.01946	0.833265	0.989706	0.947476	0.00362679	1.06309	0.979401	1.15945	1.06731	0.000222163	0.957766	0.961072	0.734886	0.884575	0.0165346
Q9BX95	SGPP1	1.04738	0.79222	1.10455	0.981384	0.0157387	1.18553	0.870347	1.04952	1.03513	0.00233946	0.995379	0.952499	0.704817	0.884232	0.0305619
Q49A26	GLYR1	0.811233	0.86017	1.18816	0.953189	0.0387357	1.02136	0.8768	1.25298	1.05038	0.00420625	0.828033	1.01187	0.785376	0.875092	0.0143733
Q6KC79	NIPBL	0.848553	0.857896	1.12776	0.944736	0.0186885	1.0571	0.791143	1.15385	1.0007	0.0054242	0.899586	0.935386	0.779359	0.871444	0.00383671
Q05D32	CTDSPL2	0.748261	0.979377	1.07151	0.933048	0.0244223	0.871197	1.16163	0.984084	1.00564	0.00210183	0.79984	1.00186	0.770739	0.857481	0.0205434
Q5SQI0	ATAT1	0.73654	1.07287	0.978901	0.929436	0.0287543	1.09611	0.962285	1.02746	1.02862	8.7429e-05	0.83471	0.978181	0.680833	0.831241	0.0468578
Q9H8H3	TMT1A	0.997834	0.756518	1.13434	0.962897	0.0289642	0.978701	0.823184	1.21853	1.00681	0.00645382	0.836808	0.85696	0.786224	0.826664	0.000340991
Q9H4B0	OSGEPL1	0.863012	0.694626	1.01139	0.856343	0.0458543	1.09358	0.816012	1.29985	1.06981	0.00912662	0.772307	0.749309	0.657159	0.726258	0.0168606
P19525	EIF2AK2	0.732753	0.826613	0.869438	0.809601	0.00596887	1.16799	1.029	0.93122	1.04273	0.000759084	0.716289	0.690644	0.747144	0.718026	0.00132529
Q96S55	WRNIP1	0.866973	0.839695	1.16116	0.955943	0.0246224	0.924037	0.936992	1.58347	1.14817	0.0271865	0.685997	0.756188	0.685272	0.709153	0.00662027
Q9Y266	NUDC	0.885556	0.919943	1.11915	0.974883	0.00640945	0.937097	1.13054	0.697878	0.921839	0.0147038	1.49531	2.37581	2.41555	2.09556	0.00737771
P12277	CKB	1.05777	1.00829	0.884296	0.983453	0.00165833	1.05369	1.06797	0.636714	0.919459	0.0223263	1.71634	2.40128	1.27568	1.79777	0.0209068
P36551	CPOX	0.826963	0.958567	0.716235	0.833922	0.0268217	0.675438	0.975641	0.850591	0.83389	0.00804198	1.31735	1.95948	1.03035	1.43572	0.0366258
Q9Y265	RUVBL1	0.854571	0.772261	0.699205	0.775346	0.0157347	0.680773	0.845937	0.770873	0.765861	0.00168156	1.19035	1.53257	1.54678	1.42324	0.00199954
Q9HB07	MYG1	0.97273	0.834115	0.865516	0.890787	0.00212214	0.555991	0.58481	0.661209	0.60067	0.0035219	1.85974	1.33605	1.02116	1.40565	0.028683
P15170-2	GSPT1	0.818389	0.853488	1.16275	0.944875	0.0328218	0.765952	0.849784	0.96824	0.861325	0.00150223	0.999903	1.40108	1.68727	1.36275	0.0176991
Q8WWK9-5	CKAP2	0.724262	0.908692	1.00702	0.879992	0.0261789	0.550992	0.843594	0.649008	0.681198	0.0333462	1.11045	1.37912	1.5179	1.33582	0.00332553
Q12874	SF3A3	0.718946	0.92573	1.06967	0.904783	0.0380874	0.862957	1.00463	0.902652	0.923413	0.000256402	1.49108	1.48038	0.929071	1.30017	0.0184458
Q12965	MYO1E	0.970821	0.828298	1.02	0.939708	0.00387036	0.876645	0.95165	0.959686	0.929327	3.88213e-05	1.15589	1.20376	1.5241	1.29458	0.00361399
Q15417	CNN3	0.922189	0.815057	1.02907	0.922106	0.00607578	0.830235	0.753392	0.657731	0.747119	0.00242783	1.09229	1.4832	1.30003	1.29184	0.00336415
P63104	YWHAZ	0.862085	0.896935	1.04005	0.933023	0.00340691	0.62181	0.850802	0.996255	0.822956	0.0188705	1.04769	1.54637	1.25005	1.28137	0.00869571
P78371	CCT2	0.959246	0.761354	0.959148	0.89325	0.0105763	0.774921	0.823901	0.910306	0.836376	0.00041054	1.1248	1.2124	1.47917	1.27212	0.00301661
Q9BWF3	RBM4	0.892431	0.761476	0.90647	0.853459	0.00496343	0.685964	0.733945	0.599305	0.673071	0.00251561	1.15779	1.27861	1.36256	1.26632	0.000334981
Q96EE3	SEH1L	0.930872	0.715178	1.04176	0.895938	0.0347174	0.891966	0.850536	0.843536	0.862013	7.2639e-06	1.17647	1.26354	1.3171	1.25237	8.43809e-05
P06730	EIF4E	0.864998	0.748959	0.841927	0.818628	0.00320733	0.704327	0.88805	0.800869	0.797749	0.00181581	1.157	1.24281	1.30538	1.23507	0.0001133
Q9GZZ9	UBA5	1.00328	0.776133	0.753522	0.844313	0.0351048	0.821089	0.866876	0.672843	0.786936	0.00291665	1.32158	1.27912	1.09153	1.23074	0.000807825
P14625	HSP90B1	0.950222	0.940212	1.00822	0.966218	6.21124e-05	1.00523	0.979245	1.01425	0.999573	5.8947e-07	1.15348	1.46075	1.0633	1.22585	0.00605865
Q15813	TBCE	0.978201	0.997264	0.964168	0.979878	2.29181e-06	0.828729	0.973058	1.1979	0.999896	0.00526739	1.11251	1.40026	1.12047	1.21108	0.00274362
Q06787-8	FMR1	0.873204	0.945258	1.16179	0.993419	0.0100297	0.916019	0.955414	0.980221	0.950551	8.34133e-06	1.29591	1.24122	1.08958	1.2089	0.000546868
P11021	HSPA5	0.775549	0.852664	0.974382	0.867532	0.00918874	0.690541	0.838759	0.907726	0.812342	0.00320222	0.987128	1.3085	1.32843	1.20802	0.00495485
Q13526	PIN1	0.795691	0.903826	0.896748	0.865422	0.00148819	0.908197	0.804502	1.01571	0.909469	0.00118474	1.18425	1.47541	0.955351	1.20501	0.0148037
Q9NUQ7	UFSP2	0.952236	0.80331	1.20835	0.987965	0.0291998	0.911589	0.981878	0.908885	0.934118	2.50329e-05	1.1322	1.25625	1.19183	1.19343	7.15414e-05
Q9Y3B4	SF3B6	0.787806	0.916775	1.18623	0.963604	0.0346903	0.953712	1.01477	0.974503	0.980996	5.67697e-06	1.21438	1.38846	0.977086	1.19331	0.00706933
O43395	PRPF3	0.846069	0.896583	1.20537	0.982675	0.0258976	0.915721	0.931038	1.05977	0.968844	0.000251438	1.23326	1.21519	1.12989	1.19278	4.52656e-05
P36957	DLST	0.913392	1.05465	0.922929	0.963659	0.00126336	0.751947	1.01336	0.852375	0.872562	0.00362874	1.27043	1.35538	0.906266	1.17736	0.0128176
P54577	YARS1	0.952241	0.811991	0.961279	0.908504	0.00289404	0.871339	0.806911	0.806091	0.828114	4.1013e-05	1.16474	1.18077	1.18048	1.17533	3.951e-08
Q16658	FSCN1	0.943612	0.998302	1.04478	0.995565	0.000163591	0.901804	0.977031	1.07299	0.98394	0.000311182	1.0453	1.39992	1.0158	1.15367	0.0101189
Q02790	FKBP4	0.875708	0.885705	0.988858	0.916757	0.00087682	0.891148	0.931293	0.962148	0.928196	1.4392e-05	0.958875	1.46334	1.02381	1.14868	0.0239605
Q9Y4P1	ATG4B	0.775936	0.763704	0.964239	0.834627	0.020838	0.723918	0.741127	0.827547	0.764197	0.000370432	1.09747	1.13817	1.2088	1.14815	6.63944e-05
Q15691	MAPRE1	0.780541	0.951869	0.750618	0.827676	0.0204869	0.622358	0.984734	0.929355	0.845482	0.0177144	0.91362	1.45702	1.07076	1.14713	0.025654
P30050	RPL12	0.768413	0.850884	0.98542	0.868239	0.0123649	0.802436	0.946756	1.18926	0.979484	0.00712881	0.980663	1.47745	0.981386	1.1465	0.0278169
P68400	CSNK2A1	0.824348	0.910676	1.25087	0.995299	0.0369858	0.848822	1.00604	0.975803	0.943556	0.000370199	0.953048	1.32331	1.15095	1.14244	0.00656668
Q96EL2	MRPS24	0.869901	0.855853	0.871849	0.865867	7.11477e-07	0.840788	1.03209	0.856525	0.9098	0.00120705	0.994466	1.45279	0.978586	1.14195	0.0234491
P82933	MRPS9	0.830335	0.825995	1.12584	0.927388	0.0284445	0.892794	0.981158	0.940823	0.938258	3.16246e-05	0.920364	1.35724	1.14417	1.14059	0.0118197
O14979-2	HNRNPDL	0.764084	0.832932	0.88768	0.828232	0.00282995	0.800469	0.997747	0.809271	0.869163	0.00199398	1.13395	1.47271	0.811723	1.13946	0.0444305
P50991	CCT4	0.950168	0.737533	1.08237	0.923358	0.0306722	0.955148	0.902302	1.12952	0.995657	0.00101753	1.07176	1.13651	1.20021	1.13616	0.000121348
P46781	RPS9	0.858659	0.989549	1.00474	0.950983	0.00153975	0.925868	1.02817	1.02614	0.993393	6.46544e-05	1.04865	1.26461	1.08434	1.13253	0.00122994
Q8NC51	SERBP1	0.876227	0.936693	1.18708	1	0.0130379	0.940291	0.930509	1.11389	0.994896	0.000592125	1.09714	1.21434	1.07981	1.13043	0.000211308
Q7L523	RRAGA	0.696042	0.801453	0.972394	0.823296	0.0467953	0.608693	0.743265	0.78137	0.71111	0.00439068	0.804096	1.24276	1.33647	1.12777	0.0301224
Q16891	IMMT	0.973672	0.939881	1.02906	0.98087	0.000119288	0.906251	0.832977	0.885382	0.87487	2.79122e-05	1.20101	1.11758	1.06	1.1262	0.000192398
P40429	RPL13A	0.900925	0.930496	0.952745	0.928055	2.42665e-05	0.934699	0.957943	0.938217	0.94362	1.98212e-07	1.03748	1.22358	1.10829	1.12312	0.000589222
P30041	PRDX6	0.82207	0.798854	0.823161	0.814695	9.98917e-06	0.704967	0.755629	0.755173	0.73859	3.90935e-05	0.911763	1.32552	1.1129	1.11673	0.0114119
P49590	HARS2	0.878071	0.900156	1.16584	0.981356	0.0138739	0.994924	0.929333	1.07532	0.999858	0.000149406	0.992139	1.23464	1.12189	1.11623	0.00165057
P61221	ABCE1	0.930591	0.835337	1.19459	0.986839	0.0217467	0.916578	0.843211	1.04411	0.934634	0.000849143	1.11198	1.03407	1.19982	1.11529	0.000384604
O94776	MTA2	0.853755	0.937526	1.09033	0.960536	0.00614761	0.990685	1.00305	0.912598	0.968776	3.81421e-05	1.06059	1.28359	0.995743	1.11331	0.00380555
P50552	VASP	0.801792	1.04088	0.814369	0.88568	0.0199768	0.768513	0.87807	0.657889	0.768157	0.00474771	1.06333	1.22906	1.03846	1.11028	0.000943964
P50454	SERPINH1	0.920683	0.865958	1.0205	0.935714	0.00165541	0.884931	0.863331	0.996313	0.914859	0.000249388	1.05789	1.1729	1.08461	1.10514	0.000118206
P48643	CCT5	0.909472	0.664004	0.872103	0.815193	0.0445545	0.639719	0.728504	0.752908	0.707044	0.000953932	1.01866	1.00455	1.29063	1.10461	0.00513815
Q09028	RBBP4	0.73474	0.780398	1.00455	0.839896	0.04225	0.500066	0.615221	0.52946	0.548249	0.0150784	0.965578	0.974563	1.373	1.10438	0.0183262
Q96FW1	OTUB1	0.893439	0.766951	1.00506	0.888484	0.0129064	0.868079	0.822556	0.762635	0.817757	0.000177063	1.07702	1.14566	1.08303	1.1019	1.96241e-05
Q9HB90	RRAGC	0.743071	0.924319	1.07155	0.91298	0.0284972	0.723125	0.910954	0.941954	0.858678	0.00272575	0.857308	1.25187	1.18912	1.09943	0.0138851
O14681	EI24	0.765889	0.999013	0.977328	0.914076	0.0126671	0.843792	0.967133	0.886473	0.899132	0.000169166	1.05194	1.31955	0.921409	1.09763	0.0121172
P50579	METAP2	0.802768	1.04058	1.07879	0.974045	0.0117306	0.919738	0.992568	0.898558	0.936955	4.91272e-05	1.05574	1.06343	1.15758	1.09225	0.000103218
P12268	IMPDH2	1.0319	0.991354	0.944783	0.989346	9.64236e-05	0.742273	0.724809	0.948326	0.805136	0.00517799	0.941814	1.05796	1.26637	1.08871	0.00616972
P35251	RFC1	0.762836	1.15068	1.04416	0.98589	0.0277042	0.871747	1.08162	1.00951	0.987626	0.000705959	0.887114	1.24532	1.11152	1.08132	0.00912788
G2XKQ0	SUMO1P1	0.755883	0.930105	0.982174	0.889387	0.0125483	0.742775	0.835265	0.831157	0.803066	0.000194882	1.0146	1.16998	1.0538	1.07946	0.000457089
Q92917	GPKOW	1.0223	0.89668	0.877267	0.932082	0.0017547	1.02592	0.904135	0.941609	0.957222	0.000107233	1.19639	1.24794	0.792222	1.07885	0.0270063
P08238	HSP90AB1	0.951766	0.808212	0.971584	0.910521	0.00356813	0.947931	0.880882	0.939156	0.922656	1.64794e-05	1.04261	1.23097	0.955619	1.0764	0.0038411
P63000	RAC1	0.872624	0.899537	1.0568	0.942986	0.00372601	0.913446	0.950818	0.877869	0.914044	1.76897e-05	1.18985	1.09582	0.933236	1.07297	0.00292608
Q96GC5	MRPL48	0.851559	0.819365	0.89811	0.856345	0.00033137	0.915873	0.997194	0.953199	0.955422	2.00253e-05	1.04413	1.32718	0.846219	1.07251	0.0254467
O43175	PHGDH	0.984777	0.851025	0.896764	0.910855	0.00128656	0.724555	0.741264	0.86587	0.77723	0.00115127	1.0804	1.07313	1.06027	1.07127	1.31284e-07
Q9P0M9	MRPL27	0.715915	0.803822	0.665957	0.728565	0.0291889	0.680322	0.675112	0.719342	0.691592	3.4272e-05	0.979101	1.16823	1.06491	1.07075	0.000903754
P39023	RPL3	0.868082	0.946341	1.01977	0.94473	0.00132573	0.876852	0.900679	0.798289	0.858607	0.000128324	1.05883	1.13022	1.01594	1.06833	0.000134083
P19367	HK1	0.793375	0.916163	1.0765	0.928678	0.0151366	0.883983	0.912547	0.907607	0.901379	6.06163e-07	1.0141	1.20593	0.982319	1.06745	0.00234752
O00767	SCD	0.924344	0.877422	1.1149	0.972221	0.00650752	0.870568	0.923592	0.766719	0.853626	0.00063507	1.14639	1.07775	0.973157	1.06577	0.00068582
P23246	SFPQ	0.899901	0.901466	1.09954	0.96697	0.00493111	1.05853	0.951681	0.904913	0.971707	0.000241907	1.02762	1.28514	0.878242	1.06367	0.0160256
Q92620	DHX38	0.883639	0.809284	0.995723	0.896215	0.00509624	0.937322	0.95964	1.06652	0.987827	0.000129353	1.04729	1.1384	1.00311	1.06293	0.000281957
P14866	HNRNPL	0.807093	0.725633	0.680769	0.737832	0.0178907	0.792496	0.810252	0.820901	0.807883	1.09421e-06	1.01469	1.26497	0.898277	1.05931	0.0120404
Q9BUJ2	HNRNPUL1	0.836373	0.798379	0.983928	0.872893	0.00793226	0.970716	0.863323	0.968161	0.934067	0.000118464	1.13228	1.11826	0.920476	1.05701	0.00235517
Q01804	OTUD4	0.917309	0.92346	1.12581	0.98886	0.00451457	0.975719	0.774728	0.766791	0.839079	0.00321214	1.09037	0.996294	1.08065	1.05577	9.66166e-05
Q08945	SSRP1	0.736679	0.711411	0.869402	0.772497	0.0221052	0.853351	0.943035	0.970657	0.922348	0.000129847	1.01631	1.30419	0.831533	1.05068	0.0280752
Q12972	PPP1R8	0.866601	0.744535	0.840219	0.817119	0.00387426	0.954119	0.905184	1.0329	0.964067	0.000116072	0.945284	1.28609	0.908052	1.04648	0.0188352
P35250	RFC2	0.969551	0.946002	1.04942	0.988326	0.000229529	0.960585	0.923297	0.903516	0.929133	6.29461e-06	1.1398	1.17516	0.82132	1.04543	0.0152136
P50750	CDK9	0.778039	0.916386	0.962584	0.88567	0.00628979	0.921053	1.10629	0.95003	0.992456	0.00052591	0.961559	1.29725	0.874005	1.04427	0.0239712
P27635	RPL10	0.938238	0.978486	1.07778	0.998168	0.000623599	0.980482	0.974028	0.981372	0.978627	1.61423e-09	1.00937	1.1016	1.01565	1.04221	0.000106809
Q14103	HNRNPD	0.75707	0.824561	0.962439	0.848024	0.0137502	0.877596	0.932257	1.07198	0.960609	0.000668466	0.921154	1.3235	0.871371	1.03868	0.0344221
P24539	ATP5PB	1.01599	0.976245	0.891804	0.961347	0.000557894	0.917358	0.963023	0.961416	0.947266	3.51688e-06	0.93885	1.23896	0.933726	1.03718	0.0111806
P49841	GSK3B	0.852093	0.908216	1.18885	0.983054	0.0202945	0.978512	0.917446	0.925649	0.940536	9.86135e-06	1.031	1.10405	0.976291	1.03711	0.000263158
P10809	HSPD1	0.819998	0.765997	0.770032	0.785342	0.000389699	0.708267	0.740476	0.669296	0.706013	0.00013089	0.896696	1.21447	0.992826	1.03466	0.00894665
Q9Y3I0	RTCB	0.779633	0.857052	1.18209	0.939592	0.0488608	0.874442	0.854307	1.0161	0.91495	0.000567961	0.996649	1.13868	0.958477	1.03127	0.00126504
Q2M389	WASHC4	0.895946	0.950739	1.11819	0.988292	0.00415215	0.925149	1.00542	0.987482	0.972684	2.02996e-05	0.922378	1.21691	0.951844	1.03038	0.00910404
P15880	RPS2	0.873433	0.892466	1.07112	0.945672	0.00506543	0.936634	0.893187	0.978669	0.936163	2.80266e-05	0.975076	1.11026	1.00061	1.02865	0.000441637
Q13144	EIF2B5	0.847806	0.847196	1.12736	0.940786	0.0206154	0.969947	0.911664	0.974944	0.952185	1.14749e-05	1.11844	1.01441	0.951666	1.02817	0.000821358
O14929	HAT1	0.942101	0.878969	1.12812	0.983063	0.00653423	0.98053	0.970265	0.926002	0.958933	5.04296e-06	0.955897	1.24768	0.875983	1.02652	0.0177297
Q14978-2	NOLC1	0.730716	0.779776	0.939731	0.816741	0.0244097	0.697833	0.71987	0.817983	0.745229	0.000791191	0.959417	0.924566	1.19008	1.02469	0.00630061
P08133	ANXA6	0.891819	0.741537	1.03461	0.889321	0.0252496	0.912911	0.795282	0.971384	0.893192	0.000718452	1.04187	0.978963	1.05248	1.02444	4.47443e-05
Q9BVK2	ALG8	0.894493	0.973165	1.05654	0.974733	0.00124678	0.956662	1.02487	0.945742	0.975758	2.13087e-05	1.08046	1.05286	0.937783	1.0237	0.000565046
Q00535	CDK5	0.911893	0.849798	1.22064	0.99411	0.0252426	0.923525	0.803881	1.21769	0.981698	0.00950171	1.01191	1.02907	1.0283	1.02309	1.63152e-07
O60831	PRAF2	0.742445	1.00191	1.17622	0.973525	0.0396419	0.824461	1.03959	1.08169	0.981913	0.00195771	0.935207	1.28907	0.842859	1.02238	0.0329402
P17480	UBTF	0.77137	0.961894	1.05343	0.928899	0.0157976	0.929036	0.923785	0.988978	0.947266	1.33562e-05	0.825911	1.26292	0.975408	1.02141	0.0276675
O60231	DHX16	0.914178	0.886919	1.13072	0.977273	0.00768992	0.998501	0.951874	1.02742	0.992599	1.18772e-05	1.01765	1.13678	0.903869	1.01943	0.00301696
O43896	KIF1C	0.930942	0.861622	1.19542	0.995995	0.0168487	1.09604	0.924181	0.911766	0.977329	0.000661567	1.13914	1.05576	0.863227	1.01938	0.00613937
Q9GZR7	DDX24	0.893377	0.889064	1.1583	0.980248	0.0123252	0.888275	0.915971	0.864587	0.889611	5.35334e-06	0.920834	1.04221	1.09461	1.01922	0.00110392
Q99623	PHB2	0.899302	0.904908	1.09768	0.967295	0.0046319	0.998257	0.938481	1.04701	0.994581	4.79894e-05	1.01968	1.13073	0.902693	1.0177	0.00283121
Q9H0U6	MRPL18	0.79471	0.770507	0.79621	0.787142	2.07059e-05	0.637873	0.875977	0.685986	0.733279	0.0109454	0.809225	1.28377	0.953114	1.01537	0.0381603
P51530	DNA2	0.892194	0.822068	1.21004	0.974768	0.0333514	1.0355	0.969007	0.741539	0.915347	0.00465491	0.993777	1.28758	0.762791	1.01472	0.0481214
P16152	CBR1	0.962265	0.73454	0.873047	0.856617	0.0167261	0.843204	0.870812	1.09395	0.935988	0.00263912	0.976919	1.16287	0.89931	1.01303	0.00553134
P23284	PPIB	0.66599	0.650615	0.689797	0.668801	0.00285864	0.66456	0.771514	0.810389	0.748821	0.00143351	0.881591	1.29361	0.858727	1.01131	0.0399421
Q93034	CUL5	0.814676	0.929783	1.24129	0.995249	0.0346826	0.926718	0.897533	0.989728	0.937993	4.07047e-05	0.988145	1.1035	0.939211	1.01028	0.000968114
P17844	DDX5	0.776728	0.849522	1.07176	0.899336	0.0264051	0.841867	0.864533	0.918095	0.874832	3.22397e-05	0.957589	1.09193	0.974475	1.008	0.000571836
P57740	NUP107	0.885949	0.893778	1.21269	0.997472	0.0200513	0.966409	0.963018	0.969924	0.96645	9.69436e-10	0.953403	1.09047	0.979284	1.00772	0.000562621
P00367	GLUD1	0.766692	0.757911	0.641698	0.7221	0.0339279	0.673931	0.715403	0.822051	0.737128	0.00171035	0.839048	1.29493	0.888189	1.00739	0.0438037
Q9H993	ARMT1	0.826652	0.890953	1.24201	0.986538	0.0385055	0.928103	0.864554	1.1134	0.968686	0.00167295	1.00411	1.08019	0.937429	1.00724	0.000524398
Q13907	IDI1	0.841653	0.806132	1.11142	0.919736	0.0279354	0.705195	0.881918	0.827144	0.804752	0.00159978	0.865041	1.22922	0.925247	1.0065	0.0205007
Q9NR50	EIF2B3	0.898654	0.786272	0.714285	0.799737	0.0186859	0.939833	0.745176	0.930677	0.871895	0.00184645	1.151	0.998629	0.869098	1.00624	0.00678519
Q68E01	INTS3	0.822037	0.881108	1.24115	0.981433	0.0417917	0.909657	0.973157	1.11719	1	0.00064375	0.880091	1.24361	0.893984	1.0059	0.0244725
Q96NB2	SFXN2	0.8531	1.01619	1.11988	0.996389	0.00662495	0.914902	0.907605	0.781669	0.868059	0.000439315	0.888672	1.27687	0.845514	1.00368	0.0385875
P36405	ARL3	0.786261	0.777947	0.873142	0.81245	0.00201394	0.885471	0.892582	0.984007	0.920687	8.52956e-05	1.01581	1.19551	0.799217	1.00351	0.022118

## Sheet: Tab2. TPs and FPs
TP		FP
ABCA3		SURF6
FLOT2		EXOSC5
EEA1		UPP1
HRNR		H1FX
DGKH		NR2C2
FLOT1		SENP1
CROCC		IMP4
DSP		DNTTIP1
ABCB11		H2AFY2
TBC1D10B		GPKOW
TPM1		PNN
CGN		CHTF18
DIRAS2		CENPB
FRMD8		NR3C1
RAB22A		HDAC1
ENAH		PELP1
PAWR		CDYL
PHLDB2		EMSY
CDK7		SRRM2
MYH9		NSUN5
AHNAK		SMARCD2
PKP2		CDCA8
ARHGAP21		UTP6
JUP		POLE
DIRAS1		RBM15B
LRRC8A		AQR
DSG2		ACTL6A
EHD3		HEATR1
ANXA3		CENPT
MYH10		NUP155
CIZ1		PRPF3
VASP		PAPOLG
SLC12A2		DDX47
NUMA1		CDKN2AIP
FSCN1		CD3EAP
RAB3GAP2		POLDIP3
CORO1A		PHF5A
RAB11FIP2		IMP3
STK10		THOC3
APPL2		DIS3
ADD2		XRCC1
LIMA1		IWS1
LRP1		TOE1
DSC2		ZNF281
TBC1D24		GATAD2A
RAPH1		PPP1R10
LCP1		BYSL
USP8		RRS1
PRKD1		NOL6
SNX9		WTAP
RPL36A		NOP53
GRB2		RCOR1
NDRG1		SLTM
ANK3		RANGAP1
SSH1		MCM5
CCDC88A		SNRPA1
PARD3		PRPF4
DMD		POGZ
NOTCH2		JUNB
TRIP6		DDB1
GRAMD1A		CCNT1
MARK2		GTPBP4
NUP35		EXOSC9
AP2A1		NOC3L
HMGB1		C19orf47
UCHL1		XRCC5
MSN		MTA1
PIP4K2C		FBL
DAPK1		CREBBP
CYTH1		CSTF3
GLO1		CTR9
MARCKSL1		NOSIP
PIP4K2A		NAT10
MARK3		PRPF6
SURF2		CUL4B
ARHGEF18		CIZ1
KANSL2		NOC2L
AP2S1		PRPF19
EHBP1		PPIL2
RCCD1		U2AF2
XPO6		SIN3A
XRN1		HDAC2
ARAP1		DD8
DUSP3		ZCCHC8
ITPR3		NONO
BLVRB		DDX21
UAP1		PSIP1
BBS4		CBX8
FLNC		EP300
EPHA2		NOL11
NPC1		RNF40
ANXA4		TBL3
PRKAR2B		RBM15
CNOT2		SAP30BP
GPHN		PES1
PHPT1		SNRPA
TDP1		KIF4A
RALB		RRP1B
LRRFIP1		PRPF8
AKAP11		RBM28
PDPK1		THOC1
SLC3A2		RRP1
SDCBP		DDX46
ARL6IP5		CD2BP2
MTM1		EBNA1BP2
MPP1		NCBP2
TTC7B		GTF3C5
ATP11C		ILF2
ECT2		BRD4
TOPBP1		MCM3
USP6NL		NOLC1
PRKAR2A		BOP1
HIP1R		GNL2
ACIN1		MTA2
FTO		TARDBP
KNTC1		CSTF2
SLC5A3		CDCA2
CDC42		BPTF
PDXP		ARID1A
SCRIB		C9orf78
SNTB2		PPP1R8
MYO1C		SF3B2
RIC8A		RNF20
ATP6V0A1		GTF2F1
MARK1		NOM1
HINT1		RSRC2
ERBIN		ZNF512
JPT2		RFC1
MAP3K7		RSL1D1
PIP5K1A		SMC1A
YWHAH		BMS1
ATP6V1B2		BUD13
EZR		RBM22
WDR1		DH5
SNX27		ZNF207
NEDD4L		KIN
STIM2		DDX42
EXO1		HTATSF1
SLC4A2		TLK1
KIF14		WBP11
GPSM1		SMARCC1
USP4		GTF2E1
BAIAP2L1		GNL3
RAB23		CXXC1
PRC1		ZC3H14
DIS3L		CHD4
FERMT2		CDK2
NMT1		FTSJ3
GNA11		USP36
RAB10		PRPF40A
TMED10		RBBP6
SNX4		XRCC6
PPP4C		XRN2
ILK		BUB3
APPL1		SLU7
HDAC3		PRCC
CTNND1		COIL
PRKCZ		JUN
C2CD5		RBM3
PLEKHA1		CSTF1
LANCL2		NUP153
ARRB2		GATAD2B
CSNK2B		DDX50
OCRL		ZNF638
KIF21A		API5
SPG11		POLR2A
NUP85		SF3B1
PFKM		TOP2B
SYK		TCERG1
NMT2		ZNF326
PI4KA		MPHOSPH10
POLE		TRIM28
XRCC5		SF3A1
CUL1		ISY1
INPP5K		RAD21
GNAQ		DDX5
DAAM1		SFPQ
ERLIN2		WDHD1
ZDHHC5		GTF2I
AP2A2		PPIL4
STXBP2		U2AF1
VPS4A		SON
GAPVD1		TCOF1
UTP20		DHX9
MAP1B		TP53BP1
AKAP12		TPR
ATP2B4		CPSF6
ARHGEF1		SART1
RTN4		ZNF609
PDS5A		DNTTIP2
SEC16A		THRAP3
NAA35		ADAR
ACP1		SUPT5H
CARMIL1		SAFB
DDX3X		PARP1
CUL3		RBM5
EPHB4		SF3A3
TCAF1		SNW1
OSGEP		PQBP1
SLC19A1		NOL7
MACF1		RBM25
ITCH		DNAJC8
ARHGEF2		RSF1
ADRM1		KHSRP
FAM126A		IK
KIF18A		KRR1
NSF		EWSR1
EFR3A		CCDC86
TTF1		KHDRBS1
EXOC1		TAF15
RRP12		PPHLN1
GNB1		FOXP1
CSK		CSTF2T
GNAI1		GMEB1
MCTS1		SRRM1
SYMPK		RBM10
PALLD		GTF2E2
ANKRD27		GABPA
PKN1		FNBP4
OSBPL6		STAG1
PLCG1		C1orf174
THBS1		NIN
AP2B1		ZNF593
COG3		HMG20B
RAB13		RAD17
RAP2C		NFIC
EPB41L2		SMAD3
RPSA		FUS
PPIL2		ERF
MAEA		RUNX1
CORO1C
CDK14
YES1
OSBPL3
ZBTB33
PIK3C2A
PLCG2
EPB41L3
MAP4
EIF5
GNA13
MPDZ
PICALM
PKN2
MYO1B
USP14
RAPGEF6
EPB41L5
KLHL7
UTRN
SAMHD1
NF2
GNAI2
METAP2
CC2D1A
NDC1
ASPH
RAB21
ANXA2
KIF20A
SLC38A2
ANO10
RRP8
AKAP9
ENO1
PDCD6IP
PTK2
WDR6
NUBP1
YTHDC1
PRRC2A
OSMR
EIF2B1
FGFR1
DNAJC9
ESYT2
AMOT
ADD1
CTNNB1
ARFGAP2
HMOX2
PTPN2
HDAC8
STK26
STXBP3
GNB2
ARID2
SLC1A5
PKP4
ATXN10
NISCH
PPP1CB
MEN1
EHD1
VAMP7
GPD1L
PAFAH1B2
SNF8
PTPN13
DFFA
IQGAP1
PRKAR1A
CIP2A
EEF2
ATP1A1
SRPK1
CDK5
LZTS2
SLC4A1AP
TJP2
CLASP2
PLS3
EPB41
VAV3
ATP6AP2
BAG4
NELFE
KPNA2
RACGAP1
CKAP5
CHD1L
GNAI3
KATNB1
AFDN
EEF1A1
ARF6
DDX50
MICAL3
RAP2B
CTTN
TNKS1BP1
LDLRAP1
STAU1
PPP6R3
ARF4
SLC39A14
NEDD4
AIP
SNX5
FLNA
RAC1
RIF1
SLC2A1
TJP1
EPS15
BICD2
ATP2B1
TSG101
FLAD1
KDR
DAGLB
SDE2
SLC7A8
GPR85
VSIG2
GNA14
GNAL
SEMA4F
LY96
SCIN
DGKB
SLC4A4
TNFRSF11A
ROBO1
SLC4A7
SLC30A1
OAS3
KCNE2
GJA3
KCNE3
EMILIN1
SLC22A7
KCNMB2
F11R
HCFC2
BACE2
SCN10A
NPFFR2
NOX1
TRPV2
CORIN
CD2AP
PHLDA3
SHANK1
LRP12
YIPF1
RNF114
SPEF1
SPEF1L
TRAF6
RAPGEF2
DAGLA
L3MBTL1
KNSTRN
PKP3
HCN4
SIT1
SH3BP1
CHMP3
SLC6A5
TMEM98
GPR55
PTPN22
ATP8A1
TBC1D30
NTNG1
INPP5F
EFR3B
SLC5A6
ITM2B
TNFSF13B
NOD1
SLC22A13
COLQ
TRPC6
CAV2
GRIP2
LAMP3
CHMP2B
SCN8A
CLCA2
GAB2
BAIAP2
NEU3
THSD7A
MINAR1
BTBD8
TFR2
NSFL1C
ABCG3
PACSIN2
DAPP1
UBQLN1
ALK
NOTCH3
FZD4
ZNRF3
SHROOM4
MCTS2
NRXN1
HCN2
CDV3
PRN
PRND
ITGA11
PACSIN3
CHIC2
POU2F3
CDC42EP3
TNIK
AJAP1
USP21
VPS28
KCND3
LAMP5
KCNE1L
GPR160
GGT7
KCNG1
LNPEP
SLCO3A1
CD84
CYTH4
SLC24A2
ADGRE5
CEMIP2
OPN4
SLC23A1
UBQLN2
NPC1L1
CNTNAP2
SWAP70
SUSD2
LIMD1
CHRNA9
TES
TESL1
SLC23A2
DNAJB4
LPAR3
BIN2
HDAC6
TRPC4
CACNG4
P2RX2
CPNE7
XPR1
RHCG
MYO1A
SLC22A2
C5AR2
JCAD
PLCE1
HCN3
PKD2L1
VAPA
ADAM22
KCND2
CABP1
FLRT3
CD274
EHD2
IL1RAPL1
MYOF
KCNIP1
TREM2
UBAP1
CALY
TAS2R118
CELSR1
TLR7
KCNK4
SLCO1C1
SPHK1
SNTG2
SCN3B
SLC39A1
CLEC5A
STAB1
CMTM6
RHBDL2
PAG1
SLC52A2
RIC8B
TMEM30A
TMEM100
LIN7C
RNF146
ATP8A2
TENM2
SNTG1
TM7SF3
KCNIP2
DUSP22
SNX15
CDC42SE2
PLSCR4
IL17RB
SLC2A9
DUOX1
DUOX2
SLC17A5
PDGFC
TLR8
TLR9
KCNQ5
PRMT8
TCIM
ZC4H2
ITM2C
CYLD
TRPV5
COPRS
ANO2
SLC52A3
CD93
NMRK2
FZD3
CD320
SLCO1B2
KCNK9
LTB4R2
CABP2
MMP25
KCNMB3
SLC39A2
SLC6A20A
SLC6A20B
NPHS2
SLC40A1
CD209A
CD209B
CD209C
CD209D
CD209E
MYO10
RANGRF
SRA1
GP6
SYTL2
ANO8
GPR35
CENPJ
SLC24A3
NOD2
POPDC2
CLTRN
LY9
ATP6V0A4
CDHR5
TRPV4
ADGRL3
ZMAT3
CCR2
VPS37B
AKTIP
EVA1A
CNNM2
PACC1
MVB12B
VSIR
DOCK5
ANTXR1
EPS8L2
XKR8
IGFLR1
SLITRK6
PLEKHA4
EPB41L1
RHOJ
PIGU
CHMP4B
HIPK3
DNAJC5
TMPRSS5
MUC13
CDC42EP4
EPB41L4B
RHBG
SLCO5A1
KCNN2
SLC38A1
OLFR78
ABCG5
ABCG8
EPN3
ECRG4
WDR13
OPN3
DUSP15
OSBPL2
TRPV6
SDCBP2
ABCG4
ING2
CCDC8
FXYD6
TMEM117
COMMD4
KATNBL1
LAT2
SLC5A7
NMUR2
NRSN2
NRXN2
NRXN3
SLC39A8
TTYH3
CEP295
CD244A
RTN4R
NIBAN1
ULBP1
RAET1B
GPR61
GPR62
GPR63
OSBPL7
ASPSCR1
PRRG4
ABCA2
TBC1D2
PARD6B
ACE2
CDHR2
CNFN
CADM1
MS4A8A
SLC4A5
CACNG6
SLC26A6
COL25A1
CDCA4
CARD11
AMN
C1QTNF1
TBC1D10A
HCAR1
LGR4
PLVAP
STRA6
JAM3
SORBS1
PHF7
ADI1
CRACR2A
YIPF4
UBAC1
SLC50A1
MIEN1
CPPED1
PLCD4
CORO1B
HEPH
TMEM47
SGIP1
KCNS3
MAPKAP1
SMO
CIB1
ARHGDIG
SLC29A1
CMKLR1
MGST2
LITAF
SEPTIN5
GPR20
LPAR4
IL12RB2
CHP1
SLC38A3
S100A13
RIT2
P2RX7
P2RX4
MPHOSPH8
SORT1
S1PR3
CYTH2
NIBAN2
SLC9A7
PPP1R16B
PPP1R9B
MYADM
SLC22A12
FNBP1
IL4I1
IL4I1B
SLC26A8
F2RL3
SNX18
PANX1
PANX2
MAGI1
SLC2A13
DLC1
PLIN4
GBP3
ERMAP
DCBLD2
OXGR1
NECTIN4
LRRC7
SLC46A1
PTCHD1
SPATA13
KCTD7
HARBI1
HYLS1
D7ERTD443E
SIGLECG
ATP6V1G3
KCNH8
SUSD3
PPP1R13B
LRATD2
KCNS1
MEGF10
ZFYVE19
MS4A4A
MS4A4B
MS4A4C
MS4A4D
KIRREL
ADTRP
SH3YL1
SLC41A3
MASTL
ABHD17A
ACSBG1
MRAP2
S100A16
SLC47A1
CNRIP1
CLIP3
SLAMF6
HDAC11
HVCN1
REPS1
ORAI1
NTNG2
CCDC124
TLCD1
LRRC45
GPR146
TESC
SLC22A18
ARRDC3
ESAM
MRGPRF
TTC17
ADIPOR1
SYAP1
RPL36AL
ABTB1
RNF34
BORCS5
CAVIN3
KISS1R
NKD2
MR1
PTP4A1
TNFRSF25
TNFRSF14
SLC5A5
ABCC2
NEO1
SEMA4D
HAS2
EVPL
HTRA1
RND1
SORL1
LPAR1
SGCD
TBC1D5
ELMO1
RGP1
SLC7A6
ENPP1
AQP3
SLC7A13
RFFL
SLC7A3
DNAAF4
CLEC4D
CNKSR2
MADD
LIPH
SLC13A3
STAB2
APH1B
APH1C
TRAPPC14
OSCP1
BLNK
CEMIP
SLC22A17
SCARB1
WIPF2
SLC16A10
ATP8B4
PNISR
PAQR8
MTNR1B
ARHGEF40
EPS8L1
SLC26A7
LRRC8C
GPBAR1
HCAR2
KCNG4
RASGRP4
SLC2A3
CD200R1
CD200R2
CD200R3
CD200R4
TRPM4
MRAP
GRIN3A
SPPL2A
SPPL2B
SPPL3
MARCHF1
SLC22A8
ENOX1
TLCD3A
ARRDC2
SLC35G2
SLC7A14
PRR7
KCNG3
SLC30A5
SCAMP5
SLC1A1
ABCC4
NEDD1
SGMS2
MOSPD2
PIRA2
PIRB
ZNRF2
OLFR282
OLFR283
OLFR1414
OLFR1415
OLFR1416
OLFR354
OLFR796
TSPAN14
SEMA6D
DNER
STEAP2
MDGA1
GPR156
PROKR2
GPRC5A
FLCN
SLC24A4
ARID1B
NOXO1
ZFP397
SYNE1
DOCK8
ACVR1C
DNAAF1
BVES
CPEB3
LY6G5B
PSD4
CCNY
CARMIL3
ARRDC4
SLC16A11
SLC4A11
PCSK9
SIDT2
MLKL
MFSD2A
BOLL
ZDHHC22
ATP6V0D2
ARL14EP
CGAS
AMER2
LRRC52
CD177
LYPD10
CLDN19
DPP10
ARRDC1
ZGPAT
AFAP1L2
ARHGEF39
MARVELD2
FGFRL1
SDR16C5
CMYA5
ARHGAP18
MUC20
NLGN1
GAPT
DYNAP
DOCK4
GABRG1
GJD3
ABCA6
TMEM123
ABRA
NLGN4L
APCDD1
ABCA7
WDFY3
ADGRG2
GPR135
ANKRD13A
TMEFF1
GPR65
SYTL1
KLHDC8B
CDH26
SCUBE3
WWC1
CDAN1
SCUBE1
SCUBE2
ARHGAP12
LAX1
SLC30A8
SCN4B
DCUN1D3
MISP
ZDHHC21
SLC22A19
SLC22A26
SLC22A27
SLC22A28
SLC22A29
SLC22A30
SLC41A1
FMNL3
AHNAK2
PLEKHH2
GPIHBP1
TBC1D10C
GRAMD2
RELL1
CRLF3
RHPN1
CALHM1
TMPRSS6
IFNLR1
IFNL2
PROM2
IGDCC4
TREML1
JAML
SLC13A5
RAB11FIP4
ANKRD13B
ADGRG3
TICAM2
SKAP1
CCDC25
GPBP1
RASSF3
UNC93A
UNC93A2
SLC26A11
KCNMB4
NLRP10
SLC22A16
LAPTM4B
SERINC5
CD163
ADIPOR2
SLC51B
SLC51A
NOXA1
RTN4RL2
RTN4RL1
MAGI2
TSPAN33
LRRTM1
TMEM150A
ALPK2
TMPRSS11B
CLEC14A
ILDR1
ADGRG6
PKD1
CELSR2
CATIP
VTCN1
FILIP1
PXK
PRRT2
ANKS1B
NECAB2
GPR142
APBB1IP
ZFP804A
PKD1L3
KCNK18
CACNA2D4
LYSMD3
TRPM8
RIPOR2
SLC29A4
RASGRP2
ARC
SLC26A9
EEPD1
LRRC8D
TPRA1
MTSS2
ANO5
HJV
FRMD7
CDHR3
ANKRD13D
SLC16A12
LRRC55
FGD5
CD109
LIPI
DSTYK
NPSR1
TMIGD1
GFRAL
ELAPOR1
CLEC4G
LMBR1L
ENPP7
BC004004
ENPP6
PARM1
SCIMP
PRSS55
EPGN
KCNT2
CSPG4
CRTC1
OPN5
ADGRD1
TRAF7
SLC2A7
CNST
RHBDF2
TRAT1
KCNIP4
IYD
PPIP5K1
TMEM88
LRRC8B
CCDC62
SLC39A4
WDR73
SLC48A1
CCDC70
LRRC8E
TENM4
STYK1
ANO7
JADE1
LAIR1
CARMIL2
TTLL5
CLEC4N
FCRL6
PVRIG
NAIF1
SLC6A19
FRMPD2
RNF43
RPGRIP1L
STEAP4
MUC3
RAP1GAP2
KAZN
TMEM198
SLC22A1
AMHR2
IL1RL1
DSPP
ANO1
MAF1
ZDHHC20
FYB2
DAB2IP
IL23R
D130043K22RIK
FAM171A1
GFI1B
LRRC38
OBSCN
ANKRD36
TSPO2
WLS
LCE1D
TMEM170B
ABCC10
TMEM63B
PDZK1
MPP7
DCST1
FRMPD1
LY6G5C
FFAR4
DGKK
CFAP157
AMER1
SH3D19
TMEM67
BCORL1
PDZD11
RILPL1
KLRI1
KLRI2
CAVIN4
CNIH2
TMEM97
CYBRD1
TM4SF20
SLC44A4
CEP55
TMEM119
SLC22A6
ANO6
PARP14
FAM174B
GRAMD1B
CHRNA3
CHRNA4
ANO4
TRIM16
HFE
RALGAPA2
SLC35G1
ABCB5
TMEM266
LRRC26
CLEC12B
MILL2
ZAN
INSC
DUOXA2
DUOXA1
SLC5A12
ECSCR
ARHGAP44
AOC3
DDR2
MEP1B
CAR9
DGKD
ATP2B3
PRSS8
PTGIS
OCLN
STX1A
NTRK2
CALCRL
SGCB
GRIK5
KCNA10
NFE2L2
ENOX2
ZYX
SCN9A
CHRNA2
ITSN1
NCOA1
EFNB3
MYLK
ZFP174
TRADD
SLC9A3R2
TLR1
ANGPT1
EPHA7
PTPRK
PTPRR
PGM5
AGER
NCF4
MLC1
SEPTIN2
MORF4L2
ARHGAP19
GRIN2C
SLC17A1
GRM4
GRM7
PTPRCAP
KCNAB1
KCNB1
RFTN1
MELK
KANK1
RASA3
INPP5A
IHH
DSC3
ITPR2
SLC29A2
SCN5A
FAT1
NEDD9
GRB14
FZD2
SELPLG
DAG1
LRP8
NID2
IL16
KCNC3
CEACAM1
CEACAM2
CEACAM9
PRKG1
CACNA1C
KLF9
PTK6
BMPR2
PKP1
ALCAM
ATP1A4
RAPSN
CACNA1S
RIN1
IL10RA
FHL1
FHL4
PTCH1
STIM1
GPR50
LAPTM5
TDG
PKD2
IL18R1
FZD5
PDAP1
SLC39A6
PLD1
SLC14A1
PTPRS
KCNAB2
CLN3
STX3
PTGDR
GRM1
KLRD1
GRIN2B
FADD
PAK1
BAMBI
LCP2
TRDN
STRN3
MALL
PLA2R1
TIAM1
GRIK3
NFX1
DLG1
PTPRJ
LMAN2
HYAL2
FAP
GRIN2A
CDH17
STX4A
KCNH2
ARHGEF5
BST2
NEXN
SMAGP
FCHO2
SLC10A7
SHROOM2
GAS1
KCNA1
ITK
ADCY1
PDE4D
DMTN
ADCY2
CACNB2
TGM3
RGS1
TNK2
SCN1B
CD24A
ENPEP
CHRND
SLC34A1
BTK
CALD1
GRIN1
PLP2
CD164
ACVR1
ATP7A
FOLH1
PTH1R
PLAUR
TGFBR3
CYP4A10
CYP4A12A
CYP4A12B
CYP4A14
CYP4A29
CYP4A30B
CYP4A31
CYP4A32
TEK
GHRHR
DSG1A
DSG1B
DSG1C
NRG1
CNTN2
RHAG
ROR1
SLC6A3
ATP2B2
MC1R
CACNA1D
SLC7A5
IFITM3
IFITM7
PMP22
PRCD
CDK16
ATP8B2
ATP11A
EFNB1
LRP2
DAB2
SLC7A9
BASP1
TGFBR1
ADAM17
JAG1
BTNL10
PRAMEL13
OLR1
CLDN10
PIP4K2B
DLG4
ASIC1
CYP4F14
CYP4F15
CYP4F40
ADAM8
CD22
SIRPA
CXADR
KCNJ2
GNG2
SUMO1
GABRB3
UBA52
CACNG7
GNB4
RHOB
NCS1
PPP1CA
TSPAN5
B2M
CXCR4
PLP1
CD81
TAS2R138
TIRAP
CLRN1
JAM2
BCAR1
BACE1
CLDN17
CLDN12
CLDN6
WNT3A
ARL4C
CAV3
P2RX3
ITGA1
CDH15
CDH13
CDH8
CDH6
CDH4
ADK
GP2
BRPF1
AQP4
F2RL1
AQP5
GEM
SLC12A3
AIF1
EMP3
EMP2
EMP1
EPHB1
EPHA5
EPHB3
ATP1B3
ATP12A
CACNA2D1
CACNB3
PMS2
ITGA8
DGKQ
EFNA5
EFNB2
STAT2
SLC7A2
TDGF1
BMX
GPR143
CLCN5
CLCN3
CLCN2
KCNQ1
APLP1
CCR6
CCR5
CCR4
CCR3
GPC3
BCAP31
MMP16
SCNN1G
SCNN1B
ATP1A2
RASSF2
SLC26A2
MMP14
SEPHS1
RGS3
FHIT
ARL4D
GPR15
CXCR3
AMPH
SLC11A1
CX3CR1
PXN
TRPC1
SLC9A3
SLC4A3
PIK3CG
CSNK1D
SLC1A6
IFNAR2
KCNJ3
KCNC1
KCNJ5
GLRB
GJA8
SLC6A9
KCNJ4
MTNR1A
FASL
AVPR1B
GCGR
GABRB2
GALR1
SLCO1A1
SLCO1A4
SLCO1A5
SLCO1A6
HTR3A
GPR4
GPR1
SLC15A1
LPAR6
KIR3DL2
ZAP70
GLP1R
MCAM
PTGIR
PTGER3
PTGFR
SLC1A4
SLC1A2
ECE1
WAS
IL12RB1
TEC
DPP6
ARHGAP25
GRIA1
CD86
HTR2B
GRM5
RGS2
AQP2
CASR
OPRL1
OPRK1
OPRD1
ARL4A
ADH7
CD79B
MPL
IL6ST
DCT
TGFBR2
AVPR1A
SCNN1A
ACVRL1
ACVR1B
BMPR1A
CHRNA7
GJA5
GGT5
SLC16A2
FLT4
KRT2
PPM1A
SOX11
ATP7B
ACTN2
IRS1
CLCN1
SCN4A
SCN1A
DRD3
APLNR
ADRA1B
HRH1
ADRA1A
SSTR5
SPRR1A
SPRR1B
RDX
PTPN7
CTNNA1
USP32
GPC1
CRHR1
GRK5
CD68
S100A3
ABCC1
CDH5
MC5R
CD70
STX2
GPR183
CCR1
CCR1L1
L1CAM
FCGR2B
SLC6A4
GABRA5
SLC6A6
SLC5A2
CALCR
HTR1F
CHRNB4
SSTR1
ALDH3A1
SLC7A1
AGTR1A
AGTR1B
GRPR
ADORA1
LRPAP1
SLC6A1
AXL
AVPR2
H2-D1
H2-K1
H2-M1
H2-M2
H2-M3
H2-M5
H2-M9
H2-M10.1
H2-M10.2
H2-M10.3
H2-M10.4
H2-M10.5
H2-M10.6
H2-Q1
H2-Q2
H2-Q4
H2-Q6
H2-Q7
H2-Q8
H2-Q10
H2-T3
H2-T22
H2-T23
BDKRB2
TM4SF1
MIP
FCER1G
CD6
AQP1
ARID4A
EPHB2
EPHA3
ADORA2A
PTPN4
GJB2
TNFRSF8
CD38
CD34
PTPRM
GCA
NMBR
HTR2C
ITPRID2
HTR2A
HTR1B
HTR1D
H2-DMB1
H2-DMB2
H2-DMA
PDE4A
CD82
DPP4
CBLIF
ANXA13
ACVR2A
CNTFR
KLRK1
KLRC1
KLRC2
KLRC3
PTPN3
ITGB8
ITGB7
ITGA3
NFKBIA
FAS
MPZ
F2R
ACKR3
TACR1
FPR2
FPR3
FPR-RS3
FPR-RS4
FPR-RS6
APC
CXCR2
PRKCH
AKAP5
EDNRB
IL4RA
PRTN3
FSHR
MCC
LOR
PTPRZ1
PTPRE
GLRA2
GLRA1
KEL
ITGA6
MRC1
LHCGR
CAR4
SLC2A5
CBL
FGFR3
SPRR2D
KCNA5
KCNA4
FGFR4
CDH3
LPO
DRD5
DRD4
ERBB3
CD72
RYR1
FGFR2
TBXA2R
C5AR1
DRD1
EPHA1
NT5E
KITL
S1PR1
TACR2
ABCB4
CD247
MAG
BCL3
ITGAL
NPR2
CHRM3
CD33
NCF2
AOC1
DOXL1
DOXL2
SVS1
GGT1
CD53
VCAM1
EPOR
CDH2
ADRA2C
ATP4B
ITGB6
GABRB1
ITGB5
ALOX12
FLT1
CR1L
ENG
CHRNB2
GAP43
DES
KCNA6
SMPD1
GJA6
ITGA2
IFNAR1
RHOQ
IL7R
FER
SELE
TSHR
DPEP1
EPCAM
CTLA4
KCNA2
NCK1
PECAM1
PDGFRA
ANK1
ITGB4
SELP
CD44
ALOX15
MUC1
CD46
CD19
KCNE1
FOLR1
ATP6V1B1
ACPP
B4GALT1
IFNGR1
ANPEP
ETS2
IL2RB
SLC2A4
NCF1
DRD2
ATP1B2
FOLR2
MIF
SELL
CD59B
ENO3
ANXA8
SLC5A1
H2-OB
C6
KRT10
ATP1A3
ITGA4
ICAM2
NCAM1
CFTR
IFITM1
CDH1
ACE
BMP2
FCGR3
FCGR1
MS4A1
G6PD2
G6PDX
PIM1
LAMP1
CHRNB1
ITGAM
SLC2A2
CD37
CD8B1
CD28
KIT
ALPI
ALPPL2
TFPI
C7
MAPT
RAP2A
WEE2
AKP3
CD3G
PDGFRB
CSF1
WNT2
CLTB
VIL1
ENO2
PKHD1
CD63
ADRA2A
ABHD2
HTR1A
IL6RA
KRT19
ITGA5
FCGR4
HCK
ADRB1
MELTF
MET
PTPRC
CD14
PLEK
ITGA2B
MME
CTSG
ABCB1A
CD55
CD55B
CHRM2
RHOC
RHO
IGF1R
RET
UMOD
CD3E
BC051665
CTS3
CTS6
CTS7
CTS8
CTSJ
CTSL
CTSLL3
CTSM
CTSQ
CTSR
ADRB2
IVL
GP1BA
C8B
C8A
CSF1R
FES
P4HB
SERPINE2
H2BC18
ITGAV
GPI1
ENO1B
CD2
S100A6
GSN
H2-OA
LCK
INSR
CD5
HPN
PRKCB
ITGB1
JUN
IL6
SERPINA5
INHA
ITGB2
ITGB2L
ITGB3
ATP1B1
IGF1
GYPC
NTRK1
ERBB2
KRT1
CD3D
CD74
THY1
MAS1
OPN1MW
OPN1SW
TRF
AMBP
C9
SLC4A1
GYPA
CHRNA1
FGG
FGB
FGA
H2-EB1
H2-EB2
H2-EA
PIGR
CD8A
CD4
TNF
PDYN
TGFA
LDLR
HRAS
CSTA1
CSTA2
CSTA3
CSTDC4
CSTDC5
CSTDC6
STFA1
STFA2
STFA2L1
STFA3
CST3
HC
CAR2
ADA
PLG
F2
EGFR
ACTL6A
APC2
GAS8
FAM107A
RECK
CD160
FTCD
SLC16A8
LY6G6D
LY6G6C
MPIG6B
TSPAN15
CLDN1
BAG3
CAVIN2
DDX58
CRTAM
SNAP29
STAMBP
SLC2A10
CLDN9
ABCA1
CLDN7
SLC34A2
PIGN
SVIL
RAPGEF3
TACC2
RASAL1
RASGRP1
HTR3B
[truncated: 202 more rows]

## Sheet: Tab3.Column definition
Tab 1. The hMOR interactome identified by BRET-ID under different DAMGO treatment conditions. Related to figure 4 and figure S5. The table shows the ratio of proteins at 0, 5, and 30 minutes of DAMGO treatment, with proteins that exhibit significant enrichment (ratio>1, Pvalue<0.05) at least at one time point are shown.
Tab 2. True positive(TPs) and False positive (FPs) lists used for ROC analysis.
Associated Tabs	Column name	Column definition
1	Protein.Ids	Uniprot accesion IDs for the protein group
	Genes	Gene symbols and synonyms
	0/5/30min_Re	The three replicates under different DAMGO treatment times.
	0/5/30min_average/Pvalue	The average ratio and p-value for the different DAMGO treatment time groups.
2	TP	2201 Plasma membrane proteins annotated by GO:0005886
	FP	230 Nuclear proteins
