# Supplementary material for: Precise and In Vivo-Compatible Spatial Proteomics via Bioluminescence-Triggered Photocatalytic Proximity Labeling
Source: ACS Cent Sci. 2025 Jul 30;11(9):1611–26. doi: 10.1021/acscentsci.5c00520 (PMC12464768; doi:10.1021/acscentsci.5c00520)
Supplement: Supplementary file 4 [file oc5c00520_si_004.xlsx]

## Sheet: Tab1. Stress condition
Tab 1. G3BP1-BRET-ID enriched proteins under the stress condition.Unlabeled samples are used as negative controls. 3 replicates, average ratio and P-value are shown.
Protein.Ids	Genes	Description	REP1	REP2	REP3	Average	P-value
Q9UKI8	TLK1	Serine/threonine-protein kinase tousled-like 1	14.9989	11.6885	3.85216	10.1798	0.0499432
Q5SQI0	ATAT1	Alpha-tubulin N-acetyltransferase 1	2.85205	2.05624	1.45984	2.12271	0.0496137
P57081	WDR4	tRNA (guanine-N(7)-)-methyltransferase non-catalytic subunit WDR4	2.80226	1.74372	1.60913	2.0517	0.0494353
Q13042	CDC16	Cell division cycle protein 16 homolog	2.91108	1.89932	1.56893	2.12644	0.0493122
Q9Y289	SLC5A6	Sodium-dependent multivitamin transporter	3.05235	2.1666	1.51459	2.24451	0.0491729
Q9UP95	SLC12A4	Solute carrier family 12 member 4	2.90212	1.78557	1.64541	2.11103	0.0490957
P03915	MT-ND5	NADH-ubiquinone oxidoreductase chain 5	2.75029	1.65936	1.6517	2.02045	0.0489949
Q8WTW3	COG1	Conserved oligomeric Golgi complex subunit 1	2.90155	2.06811	1.48407	2.15125	0.0488582
O95989	NUDT3	Diphosphoinositol polyphosphate phosphohydrolase 1	2.69848	2.12037	1.38473	2.06786	0.048366
Q9ULH0	KIDINS220	Kinase D-interacting substrate of 220 kDa	2.75052	1.57982	1.74958	2.02664	0.0482762
Q16656	NRF1	Nuclear respiratory factor 1	3.22142	1.94362	1.74165	2.30223	0.0482726
Q9UBV7	B4GALT7	Beta-1,4-galactosyltransferase 7	2.78489	1.79197	1.57261	2.04982	0.0480759
P27448	MARK3	MAP/microtubule affinity-regulating kinase 3	3.1145	1.82902	1.76707	2.23686	0.0480083
Q5T5X7	BEND3	BEN domain-containing protein 3	2.91855	1.75465	1.6949	2.1227	0.0478892
Q86T82	USP37	Ubiquitin carboxyl-terminal hydrolase 37	2.79382	1.70942	1.6463	2.04985	0.0478821
Q9NWX5	ASB6	Ankyrin repeat and SOCS box protein 6	2.84115	1.65817	1.73478	2.07804	0.0477988
Q96BT3	CENPT	Centromere protein T	2.78942	1.55898	1.82134	2.05658	0.047642
Q05D32	CTDSPL2	CTD small phosphatase-like protein 2	2.77729	1.60246	1.75041	2.04339	0.0476185
Q8IWV8	UBR2	E3 ubiquitin-protein ligase UBR2	3.07409	1.92631	1.67149	2.22396	0.0469957
P00846	MT-ATP6	ATP synthase subunit a	3.41336	2.11929	1.755	2.42921	0.0468512
Q9UI36	DACH1	Dachshund homolog 1	2.82596	1.61789	1.7819	2.07525	0.0467676
Q96P48	ARAP1	Arf-GAP with Rho-GAP domain, ANK repeat and PH domain-containing protein 1	2.73038	1.81582	1.53499	2.02706	0.0465843
P61026	RAB10	Ras-related protein Rab-10	2.84944	1.76647	1.64839	2.0881	0.0465372
Q86Y07	VRK2	Serine/threonine-protein kinase VRK2	3.177	1.96051	1.72287	2.28679	0.0460566
Q96DB5	RMDN1	Regulator of microtubule dynamics protein 1	2.74613	1.97211	1.46948	2.06257	0.0458488
Q9BRR3	PGAP4	Post-GPI attachment to proteins factor 4	3.41985	2.11529	1.77359	2.43624	0.0457753
P29317	EPHA2	Ephrin type-A receptor 2	2.72617	1.86935	1.50867	2.03473	0.0456611
Q659C4	LARP1B	La-related protein 1B	2.91349	1.61397	1.8806	2.13602	0.0456204
Q9NXC5	MIOS	GATOR complex protein MIOS	2.69922	1.75127	1.56717	2.00589	0.0455564
Q15052	ARHGEF6	Rho guanine nucleotide exchange factor 6	3.21168	2.15262	1.63342	2.33257	0.0454955
Q5TC12	ATPAF1	ATP synthase mitochondrial F1 complex assembly factor 1	3.48529	2.01278	1.89972	2.46593	0.0454551
Q9NYY8	FASTKD2	FAST kinase domain-containing protein 2, mitochondrial	2.92407	1.96161	1.57286	2.15285	0.0454429
O94967	WDR47	WD repeat-containing protein 47	2.82457	2.19941	1.43618	2.15339	0.0453302
Q9HCM7	FBRSL1	Fibrosin-1-like protein	2.71297	1.80732	1.54143	2.02057	0.0451021
O43505	B4GAT1	Beta-1,4-glucuronyltransferase 1	2.89259	1.59613	1.89587	2.1282	0.0450585
Q9Y314	NOSIP	Nitric oxide synthase-interacting protein	2.94948	1.79163	1.7154	2.15217	0.0447534
Q96BI1	SLC22A18	Solute carrier family 22 member 18	3.30684	2.71467	1.52291	2.51481	0.0446682
Q13017	ARHGAP5	Rho GTPase-activating protein 5	2.88416	1.79051	1.67153	2.1154	0.0445487
O43759	SYNGR1	Synaptogyrin-1	3.08505	1.93993	1.69607	2.24035	0.0442594
Q8WW01	TSEN15	tRNA-splicing endonuclease subunit Sen15	3.03244	2.089	1.57984	2.23376	0.0441464
Q9H6D7	HAUS4	HAUS augmin-like complex subunit 4	2.9037	1.98769	1.56002	2.15047	0.0439952
Q9Y217	MTMR6	Myotubularin-related protein 6	2.93541	1.9173	1.61942	2.15738	0.0438965
Q5VV41	ARHGEF16	Rho guanine nucleotide exchange factor 16	2.84209	1.76271	1.67224	2.09235	0.0438152
Q8TAA9	VANGL1	Vang-like protein 1	2.65937	1.93728	1.45605	2.01757	0.0436778
Q8WUB8	PHF10	PHD finger protein 10	3.2403	1.8781	1.86588	2.32809	0.0436019
O95639	CPSF4	Cleavage and polyadenylation specificity factor subunit 4	2.71401	1.73168	1.6096	2.01843	0.0435317
Q8NCN4	RNF169	E3 ubiquitin-protein ligase RNF169	3.56408	1.87616	2.14421	2.52815	0.0433336
Q969T7	NT5C3B	7-methylguanosine phosphate-specific 5'-nucleotidase	4.59353	2.17985	2.67566	3.14968	0.0432066
Q70CQ2	USP34	Ubiquitin carboxyl-terminal hydrolase 34	7.0247	4.83157	2.53304	4.79643	0.0429142
Q9NQZ2	UTP3	Something about silencing protein 10	2.81702	1.69327	1.73454	2.08161	0.0423899
Q7Z6J9	TSEN54	tRNA-splicing endonuclease subunit Sen54	2.67901	1.67133	1.65058	2.00031	0.0420846
Q13510	ASAH1	Acid ceramidase	2.70474	1.83145	1.54728	2.02782	0.0419144
Q14147	DHX34	Probable ATP-dependent RNA helicase DHX34	2.71967	1.86785	1.53593	2.04115	0.0418295
Q9NRP0	OSTC	Oligosaccharyltransferase complex subunit OSTC	2.66262	2.34105	1.38808	2.13058	0.0417866
Q8WVK7	SKA2	Spindle and kinetochore-associated protein 2	3.0233	1.84357	1.75566	2.20751	0.0417769
Q15418	RPS6KA1	Ribosomal protein S6 kinase alpha-1	2.75725	1.6598	1.73207	2.04971	0.0414703
P51688	SGSH	N-sulphoglucosamine sulphohydrolase	2.76109	2.00778	1.49704	2.08864	0.0413394
Q8NFD5	ARID1B	AT-rich interactive domain-containing protein 1B	3.30075	2.04912	1.79403	2.3813	0.0412749
Q9UII4	HERC5	E3 ISG15--protein ligase HERC5	2.89315	1.89088	1.63618	2.14007	0.0410772
Q969Q0	RPL36AL	Ribosomal protein eL42-like	2.91923	1.83068	1.69937	2.14976	0.0409792
O75330	HMMR	Hyaluronan mediated motility receptor	2.67321	1.49626	1.90825	2.02591	0.0409296
O15382	BCAT2	Branched-chain-amino-acid aminotransferase, mitochondrial	3.02328	1.97799	1.66871	2.22333	0.0405362
Q06136	KDSR	3-ketodihydrosphingosine reductase	2.89444	1.89241	1.64323	2.14336	0.0403297
Q9UNW1	MINPP1	Multiple inositol polyphosphate phosphatase 1	2.85404	1.90287	1.61083	2.12258	0.0402989
Q13472	TOP3A	DNA topoisomerase 3-alpha	3.54009	2.46215	1.72581	2.57601	0.0402769
Q9BXB4	OSBPL11	Oxysterol-binding protein-related protein 11	2.96502	2.16587	1.54895	2.22662	0.0402429
Q7L9L4	MOB1B	MOB kinase activator 1B	2.81755	1.63177	1.83675	2.09535	0.0401995
Q8N0U8	VKORC1L1	Vitamin K epoxide reductase complex subunit 1-like protein 1	2.773	1.8247	1.61145	2.06972	0.040081
Q9UQ13-2	SHOC2	Leucine-rich repeat protein SHOC-2	2.95996	1.89345	1.69051	2.18131	0.0399247
Q5TAQ9	DCAF8	DDB1- and CUL4-associated factor 8	3.10467	2.01868	1.7035	2.27562	0.0397171
Q8TEB1	DCAF11	DDB1- and CUL4-associated factor 11	2.73978	1.73385	1.6641	2.04591	0.0395643
Q9NPI6	DCP1A	mRNA-decapping enzyme 1A	3.56896	2.77897	1.65949	2.66914	0.0394266
P43897	TSFM	Elongation factor Ts, mitochondrial	2.68883	1.70724	1.6506	2.01556	0.0394253
O75351	VPS4B	Vacuolar protein sorting-associated protein 4B	2.65793	1.78723	1.56656	2.00391	0.0394221
O43156	TTI1	TELO2-interacting protein 1 homolog	2.85755	2.49832	1.4532	2.26969	0.0393798
Q92604	LPGAT1	Acyl-CoA:lysophosphatidylglycerol acyltransferase 1	4.24873	2.47167	2.1632	2.9612	0.0392512
Q6XZF7	DNMBP	Dynamin-binding protein	2.02308	1.91578	3.40433	2.44773	0.0391441
Q14980-3	NUMA1	Isoform 3 of Nuclear mitotic apparatus protein 1	3.16801	1.87859	1.86694	2.30451	0.0391109
Q86UA1	PRPF39	Pre-mRNA-processing factor 39	3.14576	2.04994	1.71797	2.30456	0.0390043
O43169	CYB5B	Cytochrome b5 type B	3.97636	2.56357	1.93598	2.8253	0.0389645
Q96FX7	TRMT61A	tRNA (adenine(58)-N(1))-methyltransferase catalytic subunit TRMT61A	3.29154	1.90675	1.94123	2.37984	0.0389238
Q9UJX2	CDC23	Cell division cycle protein 23 homolog	2.71331	1.77238	1.61954	2.03507	0.0389039
P55265-2	ADAR	Isoform 2 of Double-stranded RNA-specific adenosine deaminase	2.83553	1.79757	1.68965	2.10758	0.0387067
Q96CW5	TUBGCP3	Gamma-tubulin complex component 3	2.68793	1.54628	1.86578	2.03333	0.0384488
P51946	CCNH	Cyclin-H	3.25068	2.05697	1.78931	2.36565	0.0383977
Q9BZF3-4	OSBPL6	Oxysterol-binding protein-related protein 6	2.84568	1.78715	1.71032	2.11439	0.0383232
O60678	PRMT3	Protein arginine N-methyltransferase 3	3.11998	1.78041	1.94849	2.28296	0.0382092
Q9BRR6	ADPGK	ADP-dependent glucokinase	3.13889	2.00797	1.75059	2.29915	0.0381463
Q8TBA6	GOLGA5	Golgin subfamily A member 5	2.67963	1.54376	1.86804	2.03048	0.0380095
Q9Y6A5	TACC3	Transforming acidic coiled-coil-containing protein 3	4.34389	2.39687	2.32077	3.02051	0.0379581
Q6UW78	UQCC3	Ubiquinol-cytochrome-c reductase complex assembly factor 3	2.65953	1.93755	1.50125	2.03278	0.0377351
P15735	PHKG2	Phosphorylase b kinase gamma catalytic chain, liver/testis isoform	3.15454	2.21583	1.65224	2.34087	0.0376495
Q8IXM3	MRPL41	Large ribosomal subunit protein mL41	2.72293	1.79342	1.62403	2.04679	0.0374939
Q92540-4	SMG7	Nonsense-mediated mRNA decay factor SMG7	3.08194	1.94149	1.76855	2.26399	0.0373698
Q96B77	TMEM186	Transmembrane protein 186	2.59708	2.39076	1.40397	2.1306	0.0372599
O43264	ZW10	Centromere/kinetochore protein zw10 homolog	2.70703	1.64709	1.75387	2.036	0.0371179
P61165	TMEM258	Transmembrane protein 258	4.1966	2.28877	2.32599	2.93712	0.0370898
Q96A72	MAGOHB	Protein mago nashi homolog 2	2.6975	1.87058	1.56254	2.04354	0.0369458
Q8IY63	AMOTL1	Angiomotin-like protein 1	5.11632	2.99597	2.43554	3.51594	0.0368656
Q9Y3I1	FBXO7	F-box only protein 7	2.64159	1.84141	1.54765	2.01022	0.0365564
Q9UL46	PSME2	Proteasome activator complex subunit 2	2.62926	1.98794	1.47624	2.03115	0.0365225
O15260	SURF4	Surfeit locus protein 4	2.72323	1.87849	1.57801	2.05991	0.0365107
P54802	NAGLU	Alpha-N-acetylglucosaminidase	2.87206	1.71388	1.83248	2.13947	0.0363155
P62380	TBPL1	TATA box-binding protein-like 1	2.71569	1.8604	1.58587	2.05399	0.0362896
Q9BWH2	FUNDC2	FUN14 domain-containing protein 2	3.02926	1.70349	2.00228	2.24501	0.0361891
P14373	TRIM27	Zinc finger protein RFP	2.72918	1.65391	1.77742	2.0535	0.036181
Q96L34-2	MARK4	Isoform 2 of MAP/microtubule affinity-regulating kinase 4	3.37807	1.68886	2.47576	2.51423	0.0361211
P51114	FXR1	RNA-binding protein FXR1	2.65358	1.51363	1.93603	2.03441	0.0359122
Q9Y221	NIP7	60S ribosome subunit biogenesis protein NIP7 homolog	2.7584	1.94113	1.57381	2.09111	0.0356402
Q9NVC6	MED17	Mediator of RNA polymerase II transcription subunit 17	2.71206	1.71041	1.70725	2.04324	0.0355391
Q96DP5	MTFMT	Methionyl-tRNA formyltransferase, mitochondrial	2.94082	2.12122	1.59763	2.21989	0.0354942
P31939	ATIC	Bifunctional purine biosynthesis protein ATIC	2.68138	1.81198	1.60288	2.03208	0.0353389
Q969T3	SNX21	Sorting nexin-21	3.21053	1.95116	1.88603	2.34924	0.0351822
Q9BW60	ELOVL1	Elongation of very long chain fatty acids protein 1	2.81362	1.6588	3.44695	2.63979	0.0350973
Q32NB8	PGS1	CDP-diacylglycerol--glycerol-3-phosphate 3-phosphatidyltransferase, mitochondrial	2.72371	1.78949	1.65325	2.05548	0.0349356
Q9H1Y0	ATG5	Autophagy protein 5	2.46377	2.29993	1.38775	2.05049	0.0349026
Q8WTV0-2	SCARB1	Scavenger receptor class B member 1	3.06304	1.79516	1.92992	2.26271	0.0348263
P27635	RPL10	Large ribosomal subunit protein uL16	3.41929	1.99983	2.01692	2.47868	0.0347167
Q9H4I3	TRABD	TraB domain-containing protein	2.64892	1.77826	1.61513	2.0141	0.0341718
Q9Y333	LSM2	U6 snRNA-associated Sm-like protein LSm2	2.82421	1.67888	1.86516	2.12275	0.0340472
Q6IAN0	DHRS7B	Dehydrogenase/reductase SDR family member 7B	2.65196	1.80214	1.60524	2.01978	0.0336861
Q9UJX5	ANAPC4	Anaphase-promoting complex subunit 4	2.8828	1.8649	1.72621	2.15797	0.0336692
Q9BQB6	VKORC1	Vitamin K epoxide reductase complex subunit 1	2.73954	2.02045	1.54595	2.10198	0.0336609
P18124	RPL7	Large ribosomal subunit protein uL30	3.13215	2.13597	1.72185	2.32999	0.0336046
O43913	ORC5	Origin recognition complex subunit 5	2.90617	1.71658	1.9014	2.17472	0.0335871
Q9UBS8	RNF14	E3 ubiquitin-protein ligase RNF14	2.88911	1.91643	1.69544	2.16699	0.0334443
Q9P2K8	EIF2AK4	eIF-2-alpha kinase GCN2	2.64147	1.79594	1.60462	2.01401	0.0334339
Q9HA65	TBC1D17	TBC1 domain family member 17	3.08581	2.03017	1.75871	2.29156	0.0331925
Q9UBS0	RPS6KB2	Ribosomal protein S6 kinase beta-2	2.80948	1.97251	1.6127	2.13156	0.0331575
O94906	PRPF6	Pre-mRNA-processing factor 6	2.73032	1.73389	1.72712	2.06378	0.0331572
P00966	ASS1	Argininosuccinate synthase	2.69665	2.35341	1.46552	2.17186	0.0330655
P08048	ZFX	Zinc finger Y-chromosomal protein	3.60532	2.16812	2.03897	2.60414	0.0330385
Q9P206	KIAA1522	Uncharacterized protein KIAA1522	2.58563	2.15145	1.44739	2.06149	0.0328792
Q49A26	GLYR1	Cytokine-like nuclear factor N-PAC	2.63742	1.71891	1.6686	2.00831	0.0328351
Q9H0A8	COMMD4	COMM domain-containing protein 4	2.61339	2.00422	1.49715	2.03825	0.032354
Q8NAN2	MIGA1	Mitoguardin 1	3.43961	2.13313	1.95907	2.5106	0.0318778
Q96EB6	SIRT1	NAD-dependent protein deacetylase sirtuin-1	3.28936	1.79993	2.21622	2.43517	0.0318334
P63173	RPL38	Large ribosomal subunit protein eL38	2.61326	1.88396	1.55023	2.01582	0.0317822
Q9Y5Y5	PEX16	Peroxisomal membrane protein PEX16	3.21877	2.40163	1.68479	2.43506	0.0317213
Q9UGV2	NDRG3	Protein NDRG3	3.41511	2.54488	1.74009	2.56669	0.0316963
Q96EK7	FAM120B	Constitutive coactivator of peroxisome proliferator-activated receptor gamma	3.11216	2.07541	1.76813	2.31857	0.0315845
Q15796	SMAD2	Mothers against decapentaplegic homolog 2	2.7292	2.12613	1.52607	2.12713	0.0315158
Q14155-1	ARHGEF7	Isoform 1 of Rho guanine nucleotide exchange factor 7	3.99717	2.17332	2.40851	2.85966	0.0314746
Q9H7S9	ZNF703	Zinc finger protein 703	3.03186	1.89896	1.84331	2.25804	0.0314132
O43731	KDELR3	ER lumen protein-retaining receptor 3	2.67845	1.86561	1.60788	2.05065	0.0311742
Q96BN8	OTULIN	Ubiquitin thioesterase otulin	2.62493	2.00957	1.51208	2.04886	0.0311152
P61077	UBE2D2	Ubiquitin-conjugating enzyme E2 D3	2.79022	1.92022	1.6514	2.12061	0.0310617
Q9UDY8	MALT1	Mucosa-associated lymphoid tissue lymphoma translocation protein 1	3.89109	1.99481	2.59571	2.8272	0.030914
O75600	GCAT	2-amino-3-ketobutyrate coenzyme A ligase, mitochondrial	2.66596	1.79834	1.64887	2.03772	0.0307059
P82930	MRPS34	Small ribosomal subunit protein mS34	2.81359	1.99335	1.63205	2.14633	0.0305174
O00442	RTCA	RNA 3'-terminal phosphate cyclase	2.83399	1.97137	1.65682	2.15406	0.0305105
A2VDJ0	TMEM131L	Transmembrane protein 131-like	3.25989	2.08779	1.87997	2.40922	0.0304799
P62877	RBX1	E3 ubiquitin-protein ligase RBX1	2.70133	1.8231	1.66188	2.0621	0.0302609
Q8TDX7	NEK7	Serine/threonine-protein kinase Nek7	2.61817	1.88337	1.56861	2.02338	0.0301874
Q9H0R4	HDHD2	Haloacid dehalogenase-like hydrolase domain-containing protein 2	3.34087	2.41778	1.76701	2.50856	0.0298237
Q8IWR0	ZC3H7A	Zinc finger CCCH domain-containing protein 7A	2.89689	1.86238	1.79155	2.18361	0.0295624
Q86U90	YRDC	Threonylcarbamoyl-AMP synthase	4.12099	2.52505	2.218	2.95468	0.0295481
Q9H0C8	ILKAP	Integrin-linked kinase-associated serine/threonine phosphatase 2C	3.10946	1.95646	1.88389	2.31661	0.0294732
Q9Y6A9	SPCS1	Signal peptidase complex subunit 1	3.18743	1.79738	2.16733	2.38405	0.0291098
P26572	MGAT1	Alpha-1,3-mannosyl-glycoprotein 2-beta-N-acetylglucosaminyltransferase	2.93727	1.78551	1.91773	2.21351	0.0289754
Q9Y6W3	CAPN7	Calpain-7	3.0692	2.1561	1.72991	2.3184	0.0289072
Q9BY89	KIAA1671	Uncharacterized protein KIAA1671	2.46501	1.4409	2.37262	2.09284	0.0287982
Q9HC21	SLC25A19	Mitochondrial thiamine pyrophosphate carrier	2.82348	1.97895	1.66623	2.15622	0.0286949
Q14671	PUM1	Pumilio homolog 1	3.07431	1.99203	1.84041	2.30225	0.0285165
O14772	FPGT	Fucose-1-phosphate guanylyltransferase	3.17055	2.89718	1.64863	2.57212	0.0284083
Q92839	HAS1	Hyaluronan synthase 1	2.72599	1.60618	1.98381	2.10533	0.0282926
P29992	GNA11	Guanine nucleotide-binding protein subunit alpha-11	2.63061	1.71009	1.72666	2.02245	0.028251
Q92674	CENPI	Centromere protein I	2.56463	2.03164	1.50228	2.03285	0.0280989
Q8IUD2	ERC1	ELKS/Rab6-interacting/CAST family member 1	2.74587	1.81771	1.72675	2.09678	0.0280855
Q9BV57	ADI1	Acireductone dioxygenase	2.81241	1.77252	1.83382	2.13958	0.027714
Q7RTS9	DYM	Dymeclin	2.56312	1.48281	2.14645	2.06413	0.027712
Q15555-5	MAPRE2	Microtubule-associated protein RP/EB family member 2	2.6007	1.64657	1.78246	2.00991	0.0275529
P09001	MRPL3	Large ribosomal subunit protein uL3m	2.6931	1.82606	1.68607	2.06841	0.0274714
Q16342	PDCD2	Programmed cell death protein 2	3.11643	1.99657	1.88849	2.33383	0.0273292
Q9H3H3	C11orf68	UPF0696 protein C11orf68	2.63361	1.68032	1.78201	2.03198	0.0269186
Q01518	CAP1	Adenylyl cyclase-associated protein 1	2.60329	1.85394	1.6114	2.02288	0.026625
Q12981	BNIP1	Vesicle transport protein SEC20	2.84549	1.83802	1.81514	2.16622	0.0264609
P29122	PCSK6	Proprotein convertase subtilisin/kexin type 6	3.0988	1.9463	1.93367	2.32625	0.0264553
Q86Y91	KIF18B	Kinesin-like protein KIF18B	2.60794	1.82624	1.63463	2.02294	0.0263835
Q8IWV7	UBR1	E3 ubiquitin-protein ligase UBR1	2.80507	1.89218	1.73812	2.14513	0.0263116
O15047	SETD1A	Histone-lysine N-methyltransferase SETD1A	2.66986	1.81001	1.69473	2.0582	0.0262992
Q9Y3D6	FIS1	Mitochondrial fission 1 protein	2.53583	1.53217	1.94206	2.00335	0.0262015
Q9UPU7	TBC1D2B	TBC1 domain family member 2B	2.63662	1.74537	1.72474	2.03558	0.0261677
Q9UHB4	NDOR1	NADPH-dependent diflavin oxidoreductase 1	2.64021	1.57234	2.00233	2.07162	0.025947
P01116	KRAS	GTPase KRas	2.67431	1.87642	1.65741	2.06938	0.0257995
Q9UGM6	WARS2	Tryptophan--tRNA ligase, mitochondrial	2.78459	1.7244	1.89963	2.13621	0.025751
Q8WTS6	SETD7	Histone-lysine N-methyltransferase SETD7	2.98825	2.11808	1.73968	2.282	0.0256228
O15360	FANCA	Fanconi anemia group A protein	3.90267	2.67833	2.06161	2.88087	0.0254338
O60725	ICMT	Protein-S-isoprenylcysteine O-methyltransferase	2.69443	2.14643	1.56395	2.13494	0.025416
Q8IZL8	PELP1	Proline-, glutamic acid- and leucine-rich protein 1	2.87234	1.94482	1.76471	2.19396	0.0253662
Q9BYD1	MRPL13	Large ribosomal subunit protein uL13m	2.60672	1.80759	1.65943	2.02458	0.0252912
P13995	MTHFD2	Bifunctional methylenetetrahydrofolate dehydrogenase/cyclohydrolase, mitochondrial	2.64351	1.87275	1.64431	2.05352	0.0252298
O43290	SART1	U4/U6.U5 tri-snRNP-associated protein 1	2.5922	1.93828	1.57727	2.03592	0.0251768
Q9BY42	RTF2	Replication termination factor 2	3.34434	2.21892	1.93965	2.50097	0.0249834
P30825	SLC7A1	High affinity cationic amino acid transporter 1	2.55482	1.88312	1.58121	2.00638	0.0249498
Q96SB8	SMC6	Structural maintenance of chromosomes protein 6	2.6568	2.23502	1.5375	2.14311	0.0248392
O95372	LYPLA2	Acyl-protein thioesterase 2	3.03412	1.84196	2.02234	2.29947	0.0248368
Q8WZ82	OVCA2	Esterase OVCA2	7.20659	4.34442	3.42448	4.99183	0.0247756
O43896	KIF1C	Kinesin-like protein KIF1C	2.84618	1.98725	1.7276	2.18701	0.0246305
Q9Y4D1	DAAM1	Disheveled-associated activator of morphogenesis 1	2.5515	1.58579	1.87928	2.00553	0.024497
O75843	AP1G2	AP-1 complex subunit gamma-like 2	2.68382	2.48396	1.54369	2.23716	0.0244576
Q53GS9	USP39	Ubiquitin carboxyl-terminal hydrolase 39	3.03143	2.11932	1.78445	2.31173	0.0244412
Q99614	TTC1	Tetratricopeptide repeat protein 1	2.7103	1.97516	1.64522	2.11023	0.0242993
O95352	ATG7	Ubiquitin-like modifier-activating enzyme ATG7	2.89693	1.91427	1.82522	2.21214	0.024225
Q6GMV2	SMYD5	Histone-lysine N-trimethyltransferase SMYD5	3.03513	2.13649	1.78109	2.31757	0.0242122
Q9NZJ7	MTCH1	Mitochondrial carrier homolog 1	2.63134	1.84781	1.66463	2.04793	0.0241266
Q9GZS3	SKIC8	Superkiller complex protein 8	2.59547	1.59752	1.93004	2.04101	0.0238336
Q96BI3	APH1A	Gamma-secretase subunit APH-1A	3.11326	2.31581	1.75826	2.39578	0.0238018
Q96DT6	ATG4C	Cysteine protease ATG4C	2.7011	1.83985	1.73005	2.09034	0.0237703
Q96AX1	VPS33A	Vacuolar protein sorting-associated protein 33A	2.62574	1.86875	1.65315	2.04921	0.0236326
O75928	PIAS2	E3 SUMO-protein ligase PIAS2	2.46081	1.51342	2.53085	2.16836	0.0235638
Q9Y277	VDAC3	Voltage-dependent anion-selective channel protein 3	2.69392	2.00777	1.62927	2.11032	0.0235137
Q9UDX5	MTFP1	Mitochondrial fission process protein 1	2.72297	1.98657	1.65902	2.12285	0.0233943
Q53GS7	GLE1	mRNA export factor GLE1	2.54212	1.85347	1.60554	2.00038	0.0233622
P35610	SOAT1	Sterol O-acyltransferase 1	3.15781	2.52121	1.73512	2.47138	0.0232486
Q9Y512	SAMM50	Sorting and assembly machinery component 50 homolog	2.63283	1.7438	1.76867	2.04843	0.0230228
O15111	CHUK	Inhibitor of nuclear factor kappa-B kinase subunit alpha	2.48811	2.08165	1.50386	2.02454	0.0230061
Q09666	AHNAK	Neuroblast differentiation-associated protein AHNAK	4.88726	2.8604	2.74495	3.49754	0.0229582
Q92968	PEX13	Peroxisomal membrane protein PEX13	2.13887	2.21417	3.53546	2.6295	0.022897
Q9Y2Z9	COQ6	Ubiquinone biosynthesis monooxygenase COQ6, mitochondrial	2.81803	1.80418	1.88572	2.16931	0.0228494
Q0PNE2	ELP6	Elongator complex protein 6	2.73662	2.10936	1.6259	2.15729	0.0227721
P35244	RPA3	Replication protein A 14 kDa subunit	2.71365	1.98548	1.66145	2.12019	0.0227485
Q9BXS5	AP1M1	AP-1 complex subunit mu-1	2.56595	1.77131	1.68763	2.00829	0.0227032
Q9GZM5	YIPF3	Protein YIPF3	2.74652	1.94784	1.70771	2.13402	0.022525
Q86WA8	LONP2	Lon protease homolog 2, peroxisomal	2.83435	2.01627	1.73191	2.19418	0.0224793
Q9HB71	CACYBP	Calcyclin-binding protein	2.55995	1.79159	1.67187	2.0078	0.0223128
Q9BSH4	TACO1	Translational activator of cytochrome c oxidase 1	2.66548	1.79709	1.75802	2.07353	0.0222687
P30519	HMOX2	Heme oxygenase 2	2.96036	1.9667	1.87093	2.266	0.0220625
Q13867	BLMH	Bleomycin hydrolase	2.61347	1.73806	1.77265	2.04139	0.0219928
Q9BQG2	NUDT12	NAD-capped RNA hydrolase NUDT12	2.6215	2.12126	1.57158	2.10478	0.0218918
Q8NDZ4	DIPK2A	Divergent protein kinase domain 2A	2.8411	1.86911	1.85587	2.18869	0.0218916
Q14814	MEF2D	Myocyte-specific enhancer factor 2D	2.20836	1.628	2.77101	2.20246	0.0218847
Q9BYZ2	LDHAL6B	L-lactate dehydrogenase A-like 6B	3.08192	1.71267	2.89604	2.56354	0.0218437
Q13111	CHAF1A	Chromatin assembly factor 1 subunit A	3.07136	2.04239	1.90991	2.34122	0.0216967
Q92990	GLMN	Glomulin	2.81733	1.91752	1.79787	2.17757	0.0215797
P07942	LAMB1	Laminin subunit beta-1	2.63787	1.81886	1.72615	2.06096	0.0215354
Q7Z3B4	NUP54	Nucleoporin p54	2.59708	1.80264	1.70535	2.03502	0.0214909
Q9NZD8	SPG21	Maspardin	2.5589	1.64829	1.84353	2.01691	0.0213186
Q9NW08	POLR3B	DNA-directed RNA polymerase III subunit RPC2	2.65196	1.80682	1.75189	2.07022	0.0213169
P30260	CDC27	Cell division cycle protein 27 homolog	2.90267	2.13411	1.73784	2.25821	0.0212097
Q9UPR3	SMG5	Nonsense-mediated mRNA decay factor SMG5	2.6514	2.23391	1.57523	2.15351	0.02116
Q07617	SPAG1	Sperm-associated antigen 1	2.87083	1.9115	1.85704	2.21312	0.0211157
Q96KQ7	EHMT2	Histone-lysine N-methyltransferase EHMT2	2.79753	1.88501	1.81622	2.16625	0.0210629
P62910	RPL32	Large ribosomal subunit protein eL32	3.37743	4.02918	2.04747	3.15136	0.0210313
Q9UDY4	DNAJB4	DnaJ homolog subfamily B member 4	2.60737	1.88973	1.66088	2.05266	0.0209812
O43390-2	HNRNPR	Isoform 2 of Heterogeneous nuclear ribonucleoprotein R	2.91731	1.92096	1.89339	2.24389	0.0209599
Q9BTV4	TMEM43	Transmembrane protein 43	2.61767	1.7998	1.73468	2.05072	0.0208642
P21796	VDAC1	Voltage-dependent anion-selective channel protein 1	2.99342	2.23511	1.75931	2.32928	0.0208524
Q13451	FKBP5	Peptidyl-prolyl cis-trans isomerase FKBP5	2.59185	1.69868	1.82296	2.03783	0.0205546
Q8N5G2	MACO1	Macoilin	3.27973	2.13234	2.04254	2.48487	0.0203273
Q8TEY7	USP33	Ubiquitin carboxyl-terminal hydrolase 33	4.01902	2.54253	2.34623	2.96926	0.0202941
Q96GW9	MARS2	Methionine--tRNA ligase, mitochondrial	2.81649	1.97678	1.7763	2.18985	0.0202186
Q53R41	FASTKD1	FAST kinase domain-containing protein 1, mitochondrial	3.45989	2.25834	2.09773	2.60532	0.020207
Q8N5U6	RNF10	E3 ubiquitin-protein ligase RNF10	2.82613	2.01992	1.7574	2.20115	0.0201995
O76024	WFS1	Wolframin	2.56347	1.66149	1.85318	2.02605	0.020122
Q14247	CTTN	Src substrate cortactin	2.51916	1.88061	1.61411	2.00463	0.0200987
Q9BQS8	FYCO1	FYVE and coiled-coil domain-containing protein 1	3.28491	2.03092	2.15773	2.49119	0.0200934
P61225	RAP2B	Ras-related protein Rap-2b	2.56412	1.88829	1.64207	2.03149	0.0200827
Q13232	NME3	Nucleoside diphosphate kinase 3	2.67758	1.80056	1.80179	2.09331	0.0200775
P46100	ATRX	Transcriptional regulator ATRX	2.54127	1.69744	1.78165	2.00679	0.0199156
O14979-2	HNRNPDL	Isoform 2 of Heterogeneous nuclear ribonucleoprotein D-like	5.88782	3.86708	2.96782	4.24091	0.0198843
Q9UID3	VPS51	Vacuolar protein sorting-associated protein 51 homolog	2.52332	1.64896	1.83093	2.00107	0.0198031
O94832	MYO1D	Unconventional myosin-Id	2.82123	2.53113	1.6432	2.33185	0.0198015
Q8N9R8	SCAI	Protein SCAI	2.74785	2.00112	1.71766	2.15554	0.0197594
Q9BUR5	APOO	MICOS complex subunit MIC26	3.22024	2.48561	1.8314	2.51242	0.0196003
Q8WU76	SCFD2	Sec1 family domain-containing protein 2	2.63143	1.73717	1.83684	2.06848	0.0194975
P57105	SYNJ2BP	Synaptojanin-2-binding protein	4.40204	3.20543	2.29885	3.30211	0.0194398
Q9H7B2	RPF2	Ribosome production factor 2 homolog	2.70663	1.80752	1.83451	2.11622	0.0194382
Q15813	TBCE	Tubulin-specific chaperone E	2.5825	1.77591	1.74743	2.03528	0.0194013
P50570-3	DNM2	Isoform 3 of Dynamin-2	2.85366	1.84989	1.94028	2.21461	0.019291
Q9UPT9	USP22	Ubiquitin carboxyl-terminal hydrolase 22	2.65561	1.75956	1.83931	2.08483	0.0192875
O75792	RNASEH2A	Ribonuclease H2 subunit A	2.81878	2.19255	1.69454	2.23529	0.0191355
Q96JC1	VPS39	Vam6/Vps39-like protein	3.0728	2.36676	1.79151	2.41036	0.0189979
Q3ZCQ8	TIMM50	Mitochondrial import inner membrane translocase subunit TIM50	2.59389	2.00757	1.62297	2.07481	0.0189819
Q9BZQ6-2	EDEM3	ER degradation-enhancing alpha-mannosidase-like protein 3	3.11597	2.33158	1.83182	2.42646	0.0188289
P25490	YY1	Transcriptional repressor protein YY1	2.69156	1.98618	1.70251	2.12675	0.0185864
Q9P215	POGK	Pogo transposable element with KRAB domain	2.54359	1.86371	1.66128	2.02286	0.0185668
A6NCE7	MAP1LC3B	Microtubule-associated proteins 1A/1B light chain 3 beta 2	2.73154	2.12798	1.67282	2.17744	0.0184593
Q6UVY6	MOXD1	DBH-like monooxygenase protein 1	2.60112	1.96001	1.65684	2.07266	0.0182458
Q5T5C0	STXBP5	Syntaxin-binding protein 5	3.80512	2.12161	2.75863	2.89512	0.018122
Q9Y232-2	CDYL	Isoform 2 of Chromodomain Y-like protein	2.67599	1.81461	1.82515	2.10525	0.0179502
P26440	IVD	Isovaleryl-CoA dehydrogenase, mitochondrial	2.82198	1.96164	1.83124	2.20495	0.017888
Q6YN16	HSDL2	Hydroxysteroid dehydrogenase-like protein 2	2.51236	1.91378	1.62197	2.01604	0.017887
Q6PHR2	ULK3	Serine/threonine-protein kinase ULK3	2.48022	1.93097	1.59635	2.00251	0.0176757
Q07020	RPL18	Large ribosomal subunit protein eL18	2.67908	2.14304	1.64935	2.15716	0.0176656
Q96IX5	ATP5MK	ATP synthase membrane subunit K, mitochondrial	2.83126	1.88534	1.91606	2.21089	0.0175098
Q969Y2	GTPBP3	tRNA modification GTPase GTPBP3, mitochondrial	2.71192	2.08704	1.69199	2.16365	0.0172591
Q9H0S4	DDX47	Probable ATP-dependent RNA helicase DDX47	2.49585	1.89304	1.6289	2.00593	0.0172337
Q13610	PWP1	Periodic tryptophan protein 1 homolog	2.54089	1.79043	1.73413	2.02182	0.017112
Q14012	CAMK1	Calcium/calmodulin-dependent protein kinase type 1	2.49292	1.91169	1.62074	2.00845	0.0170545
Q8N1F8	STK11IP	Serine/threonine-protein kinase 11-interacting protein	2.78076	2.13491	1.72174	2.21247	0.0170379
Q9NRA8	EIF4ENIF1	Eukaryotic translation initiation factor 4E transporter	2.55747	1.64675	1.95401	2.05274	0.0170234
Q6PCD5	RFWD3	E3 ubiquitin-protein ligase RFWD3	2.84739	2.27688	1.71966	2.28131	0.0170203
Q9NS86	LANCL2	LanC-like protein 2	2.71775	1.70212	2.07988	2.16658	0.0170147
O75569	PRKRA	Interferon-inducible double-stranded RNA-dependent protein kinase activator A	3.45893	2.60476	1.98511	2.68293	0.0169735
Q8WV44	TRIM41	E3 ubiquitin-protein ligase TRIM41	2.5328	2.04564	1.60126	2.0599	0.0169595
Q86W56	PARG	Poly(ADP-ribose) glycohydrolase	2.53961	2.00063	1.6201	2.05345	0.0168293
Q9BPU6	DPYSL5	Dihydropyrimidinase-related protein 5	2.60385	1.83007	1.7638	2.06591	0.0167768
Q13555-6	CAMK2G	Isoform 6 of Calcium/calmodulin-dependent protein kinase type II subunit gamma	2.99663	2.1234	1.88775	2.33593	0.016666
Q96ES7	SGF29	SAGA-associated factor 29	3.48368	2.27862	2.19222	2.65151	0.0166491
P0DPD7	EEF1AKMT4	EEF1A lysine methyltransferase 4	3.97778	2.61362	2.36665	2.98602	0.0166183
Q96PE3	INPP4A	Inositol polyphosphate-4-phosphatase type I A	2.5044	2.05785	1.58802	2.05009	0.0165508
O95835	LATS1	Serine/threonine-protein kinase LATS1	2.84433	2.16718	1.76138	2.25763	0.0163818
Q7Z2W9	MRPL21	Large ribosomal subunit protein bL21m	2.58223	1.90281	1.70127	2.0621	0.016326
P62318	SNRPD3	Small nuclear ribonucleoprotein Sm D3	2.53743	1.72789	1.81232	2.02588	0.016227
Q9Y2I1	NISCH	Nischarin	2.73767	2.04977	1.7413	2.17624	0.0162097
Q9BUN8	DERL1	Derlin-1	2.54419	1.86626	1.69553	2.03533	0.0161985
Q6SZW1	SARM1	NAD(+) hydrolase SARM1	2.56176	1.84858	1.72291	2.04441	0.0161505
Q9Y2U8	LEMD3	Inner nuclear membrane protein Man1	2.53097	1.88341	1.67553	2.02997	0.0161496
P46783	RPS10	Small ribosomal subunit protein eS10	2.55866	1.63774	2.02741	2.0746	0.0157811
P23634	ATP2B4	Plasma membrane calcium-transporting ATPase 4	2.75879	2.25771	1.69779	2.2381	0.0156013
Q92688	ANP32B	Acidic leucine-rich nuclear phosphoprotein 32 family member B	2.69813	2.08677	1.70978	2.1649	0.0155377
Q92547	TOPBP1	DNA topoisomerase 2-binding protein 1	3.21097	1.92612	2.41066	2.51592	0.0155199
Q9NT62	ATG3	Ubiquitin-like-conjugating enzyme ATG3	2.90392	1.96722	1.95537	2.27551	0.015359
Q9H2H8	PPIL3	Peptidyl-prolyl cis-trans isomerase-like 3	3.97641	2.33012	2.73308	3.01321	0.0153062
Q16831	UPP1	Uridine phosphorylase 1	2.08953	2.63963	1.67692	2.13536	0.0152041
P46019	PHKA2	Phosphorylase b kinase regulatory subunit alpha, liver isoform	5.02829	3.09505	2.98539	3.70291	0.0151722
Q96L73	NSD1	Histone-lysine N-methyltransferase, H3 lysine-36 specific	2.53706	1.89582	1.69149	2.04146	0.0149929
Q9UGL1	KDM5B	Lysine-specific demethylase 5B	3.09665	2.17066	1.97613	2.41448	0.0149516
Q9Y5V3	MAGED1	Melanoma-associated antigen D1	2.44206	2.8094	1.71293	2.32146	0.0148386
Q16822	PCK2	Phosphoenolpyruvate carboxykinase [GTP], mitochondrial	2.45381	1.93509	1.61622	2.00171	0.0148034
Q12899	TRIM26	Tripartite motif-containing protein 26	2.76603	2.09211	1.76745	2.20853	0.0147387
P50502	ST13	Hsc70-interacting protein	2.49797	1.7903	1.737	2.00842	0.0147114
Q8N5N7	MRPL50	Large ribosomal subunit protein mL50	2.48319	1.71417	1.80454	2.00063	0.0145745
Q86XA9	HEATR5A	HEAT repeat-containing protein 5A	2.67828	2.03727	1.73341	2.14965	0.0145155
Q6P161	MRPL54	Large ribosomal subunit protein mL54	2.55951	1.70196	1.92255	2.06134	0.0145152
Q05932-2	FPGS	Folylpolyglutamate synthase, mitochondrial	2.48454	1.93587	1.64193	2.02078	0.0144456
Q709F0	ACAD11	Acyl-CoA dehydrogenase family member 11	3.18504	2.17417	2.06691	2.47537	0.0143506
P33908	MAN1A1	Mannosyl-oligosaccharide 1,2-alpha-mannosidase IA	3.83677	2.63481	2.30716	2.92625	0.014346
Q8TCG2	PI4K2B	Phosphatidylinositol 4-kinase type 2-beta	2.85677	2.7823	1.75999	2.46635	0.0143281
P78346	RPP30	Ribonuclease P protein subunit p30	2.48617	1.85672	1.68663	2.00984	0.0142281
O75695	RP2	Protein XRP2	2.90966	2.09633	1.88562	2.2972	0.014204
Q99942	RNF5	E3 ubiquitin-protein ligase RNF5	2.94421	2.10321	1.91016	2.31919	0.0141939
Q12893	TMEM115	Transmembrane protein 115	3.04732	2.05719	2.04864	2.38439	0.0139588
Q9H9F9	ACTR5	Actin-related protein 5	2.83258	2.18587	1.79039	2.26961	0.013921
Q96LB3	IFT74	Intraflagellar transport protein 74 homolog	2.46914	1.94034	1.63838	2.01595	0.0138666
Q14156	EFR3A	Protein EFR3 homolog A	2.97423	2.08562	1.95732	2.33906	0.0138289
Q9Y6M7-13	SLC4A7	Isoform 13 of Sodium bicarbonate cotransporter 3	2.75193	1.73387	2.20989	2.2319	0.0138199
Q86VS8	HOOK3	Protein Hook homolog 3	2.8833	1.98437	1.95704	2.2749	0.0138106
Q9BX95	SGPP1	Sphingosine-1-phosphate phosphatase 1	3.10755	2.05564	2.11926	2.42748	0.0137845
Q4J6C6	PREPL	Prolyl endopeptidase-like	2.60902	1.7845	1.88091	2.09147	0.0137652
Q9UHY1	NRBP1	Nuclear receptor-binding protein	2.69764	1.8006	1.96772	2.15532	0.0137535
O60476	MAN1A2	Mannosyl-oligosaccharide 1,2-alpha-mannosidase IB	3.0465	2.03736	2.07422	2.38602	0.0137522
Q6IBW4	NCAPH2	Condensin-2 complex subunit H2	3.66576	2.66308	2.18096	2.8366	0.0136994
Q9NPD3	EXOSC4	Exosome complex component RRP41	2.63176	1.92043	1.77752	2.1099	0.0136797
Q8NEW0	SLC30A7	Zinc transporter 7	2.91704	2.29137	1.81504	2.34115	0.013663
Q96BR1	SGK3	Serine/threonine-protein kinase Sgk3	2.66087	1.8787	1.83829	2.12595	0.0136317
Q5BJF2	TMEM97	Sigma intracellular receptor 2	2.53697	2.03319	1.6556	2.07525	0.0135666
P61421	ATP6V0D1	V-type proton ATPase subunit d 1	2.76544	2.23607	1.74225	2.24792	0.0134333
Q12986	NFX1	Transcriptional repressor NF-X1	2.98531	2.02614	2.03102	2.34749	0.0134206
O14656	TOR1A	Torsin-1A	2.54257	1.95423	1.6932	2.06333	0.0133354
Q13243	SRSF5	Serine/arginine-rich splicing factor 5	2.76081	1.82906	2.0209	2.20359	0.0132946
Q15643	TRIP11	Thyroid receptor-interacting protein 11	2.49764	1.64176	2.01274	2.05071	0.0132619
Q8IUR0	TRAPPC5	Trafficking protein particle complex subunit 5	2.45829	1.9251	1.6472	2.0102	0.0132111
Q96KM6	ZNF512B	Zinc finger protein 512B	2.48052	1.78037	1.75869	2.00653	0.013205
O75027	ABCB7	Iron-sulfur clusters transporter ABCB7, mitochondrial	2.53397	1.80173	1.79417	2.04329	0.0131346
Q9UGI8	TES	Testin	2.5543	1.91058	1.7292	2.0647	0.0131267
Q96DW6	SLC25A38	Mitochondrial glycine transporter	8.11318	5.72001	4.08782	5.97367	0.0131065
Q96I24	FUBP3	Far upstream element-binding protein 3	2.61046	2.06481	1.70277	2.12601	0.0129681
Q16134	ETFDH	Electron transfer flavoprotein-ubiquinone oxidoreductase, mitochondrial	2.82772	2.11533	1.83812	2.26039	0.0128848
Q96JB3	HIC2	Hypermethylated in cancer 2 protein	2.703	1.83109	1.95894	2.16434	0.012816
Q01831	XPC	DNA repair protein complementing XP-C cells	2.39667	1.57782	2.20316	2.05922	0.0127798
Q96EP5	DAZAP1	DAZ-associated protein 1	2.73427	2.15307	1.76122	2.21619	0.0126194
O95785-3	WIZ	Isoform 3 of Protein Wiz	2.65138	1.7063	2.17126	2.17632	0.0125311
Q9NPE3	NOP10	H/ACA ribonucleoprotein complex subunit 3	2.64536	2.00171	1.7637	2.13692	0.0124733
P60900	PSMA6	Proteasome subunit alpha type-6	2.68004	2.07634	1.7552	2.17053	0.0124701
Q9NRZ5	AGPAT4	1-acyl-sn-glycerol-3-phosphate acyltransferase delta	2.68419	2.17832	1.7253	2.19594	0.0124643
Q8N4J0	CARNMT1	Carnosine N-methyltransferase	2.5037	1.78019	1.80106	2.02832	0.0123994
Q7L3T8	PARS2	Probable proline--tRNA ligase, mitochondrial	7.22033	4.66361	3.96284	5.28226	0.0123902
Q9BTV6	DPH7	Diphthine methyltransferase	3.47537	2.34772	2.26767	2.69692	0.0121374
Q8IWZ3	ANKHD1	Ankyrin repeat and KH domain-containing protein 1	2.49368	1.85053	1.74071	2.02831	0.011886
Q13642-1	FHL1	Isoform 1 of Four and a half LIM domains protein 1	2.60548	2.05556	1.72265	2.12789	0.0118582
Q9H832-2	UBE2Z	Ubiquitin-conjugating enzyme E2 Z	2.73161	2.00886	1.84775	2.19608	0.0116828
Q9C0J8	WDR33	pre-mRNA 3' end processing protein WDR33	2.46403	1.81099	1.74861	2.00788	0.0116433
Q8TEA8	DTD1	D-aminoacyl-tRNA deacylase 1	2.58179	1.91492	1.78197	2.09289	0.0115403
O75113	N4BP1	NEDD4-binding protein 1	2.6823	1.98622	1.82508	2.16453	0.0114448
O95714	HERC2	E3 ubiquitin-protein ligase HERC2	3.01695	2.43633	1.88676	2.44668	0.01139
Q14CX7	NAA25	N-alpha-acetyltransferase 25, NatB auxiliary subunit	2.44993	1.8866	1.6906	2.00904	0.0113898
Q96QD8	SLC38A2	Sodium-coupled neutral amino acid symporter 2	3.14034	2.15806	2.12881	2.47574	0.0113382
Q96TC7	RMDN3	Regulator of microtubule dynamics protein 3	2.61969	2.23749	1.69973	2.18564	0.0113043
Q92609	TBC1D5	TBC1 domain family member 5	2.46021	1.72097	1.85491	2.01203	0.0112433
Q969X6	UTP4	U3 small nucleolar RNA-associated protein 4 homolog	2.57671	1.78845	1.91517	2.09344	0.0110384
A2RU67	FAM234B	Protein FAM234B	2.8518	1.84377	2.87349	2.52302	0.0109591
Q8IUR7	ARMC8	Armadillo repeat-containing protein 8	2.83733	2.18745	1.85526	2.29335	0.0109517
Q5K4L6	SLC27A3	Long-chain fatty acid transport protein 3	2.45519	2.10448	1.63546	2.06505	0.0109457
O95487	SEC24B	Protein transport protein Sec24B	2.71232	1.98152	1.87101	2.18828	0.010807
Q9P253	VPS18	Vacuolar protein sorting-associated protein 18 homolog	2.92364	2.11697	1.96829	2.3363	0.0108021
Q9P0J1	PDP1	[Pyruvate dehydrogenase [acetyl-transferring]]-phosphatase 1, mitochondrial	2.94541	2.20498	1.93402	2.36147	0.0107877
Q9ULM6	CNOT6	CCR4-NOT transcription complex subunit 6	2.70074	2.21562	1.75904	2.22513	0.0107726
P01130	LDLR	Low-density lipoprotein receptor	2.48582	1.89687	1.72815	2.03695	0.0106978
Q9H4H8	FAM83D	Protein FAM83D	2.97187	1.92602	2.27047	2.38945	0.0106958
P45880	VDAC2	Voltage-dependent anion-selective channel protein 2	2.4386	1.9	1.68883	2.00914	0.0106507
Q15904	ATP6AP1	V-type proton ATPase subunit S1	2.62527	2.12083	1.73938	2.16183	0.0105887
P50570-5	DNM2	Isoform 5 of Dynamin-2	2.65985	1.8463	1.95684	2.15433	0.01057
Q5PRF9	SAMD4B	Protein Smaug homolog 2	3.23005	2.25609	2.16104	2.54906	0.0105393
Q8IX18	DHX40	Probable ATP-dependent RNA helicase DHX40	2.5149	1.85921	1.78409	2.05273	0.010531
Q96BM9	ARL8A	ADP-ribosylation factor-like protein 8A	3.07933	2.28137	2.00937	2.45669	0.010521
Q8WVY7	UBLCP1	Ubiquitin-like domain-containing CTD phosphatase 1	2.49927	1.80382	1.82004	2.04104	0.0104743
Q7Z412	PEX26	Peroxisome assembly protein 26	3.48449	2.67253	2.14812	2.76838	0.0104257
Q6NSI4	RADX	RPA-related protein RADX	2.48769	1.78106	1.83462	2.03445	0.0103845
Q9NYL9	TMOD3	Tropomodulin-3	3.02025	2.25221	1.98072	2.41773	0.0103831
Q8ND56	LSM14A	Protein LSM14 homolog A	2.22729	1.62187	2.4113	2.08682	0.0103582
Q86TB9	PATL1	Protein PAT1 homolog 1	2.58715	1.77689	1.97324	2.11243	0.010351
Q9Y224	RTRAF	RNA transcription, translation and transport factor protein	2.55538	1.86412	1.82523	2.08158	0.0103357
Q7L5Y9	MAEA	E3 ubiquitin-protein transferase MAEA	2.67067	2.02343	1.82069	2.17159	0.010253
Q8NHP6	MOSPD2	Motile sperm domain-containing protein 2	2.7972	2.65869	1.80384	2.41991	0.0102514
Q9Y4A5	TRRAP	Transformation/transcription domain-associated protein	2.54125	1.915	1.77555	2.07727	0.0102204
Q13310-3	PABPC4	Isoform 3 of Polyadenylate-binding protein 4	2.51794	1.809	1.84377	2.05691	0.010179
Q12926	ELAVL2	ELAV-like protein 2	2.4744	1.91585	1.72004	2.03676	0.0101269
Q15527	SURF2	Surfeit locus protein 2	4.2415	2.92784	2.63542	3.26825	0.0100869
Q86XR7-2	TICAM2	Isoform 2 of TIR domain-containing adapter molecule 2	2.45381	1.93069	1.69749	2.02733	0.0100748
Q9H9Y6	POLR1B	DNA-directed RNA polymerase I subunit RPA2	2.43495	1.94263	1.68028	2.01929	0.00997042
Q8NBU5	ATAD1	Outer mitochondrial transmembrane helix translocase	2.43102	1.86771	1.71545	2.00472	0.00990612
P15559	NQO1	NAD(P)H dehydrogenase [quinone] 1	2.44855	1.92138	1.70202	2.02398	0.00986361
P51617	IRAK1	Interleukin-1 receptor-associated kinase 1	2.49189	1.99192	1.70695	2.06359	0.00976189
Q5VWJ9	SNX30	Sorting nexin-30	2.41224	1.89985	1.68812	2.00007	0.0096442
Q9H6E5	TUT1	Speckle targeted PIP5K1A-regulated poly(A) polymerase	2.41439	1.63851	2.25771	2.10354	0.00959839
Q14746	COG2	Conserved oligomeric Golgi complex subunit 2	2.28456	1.64313	2.41941	2.1157	0.00959639
Q9NTG7	SIRT3	NAD-dependent protein deacetylase sirtuin-3, mitochondrial	3.20563	2.48995	2.04334	2.57964	0.00954324
Q6P4I2	WDR73	WD repeat-containing protein 73	2.66302	1.98926	1.85441	2.1689	0.00949364
Q68CP9	ARID2	AT-rich interactive domain-containing protein 2	3.09859	2.17416	2.14057	2.47111	0.00940078
P50336	PPOX	Protoporphyrinogen oxidase	2.6687	2.02768	1.83883	2.1784	0.00936199
Q9NV31	IMP3	U3 small nucleolar ribonucleoprotein protein IMP3	2.47915	1.8592	1.77906	2.03914	0.00932675
Q6R327	RICTOR	Rapamycin-insensitive companion of mTOR	3.89952	3.73698	2.3425	3.32633	0.0092552
Q8IWQ3	BRSK2	Serine/threonine-protein kinase BRSK2	2.70796	2.04882	1.86507	2.20729	0.00918614
Q9NUY8	TBC1D23	TBC1 domain family member 23	2.67753	1.83696	2.81061	2.4417	0.00910427
P33981	TTK	Dual specificity protein kinase TTK	2.79081	1.81747	2.43315	2.34714	0.00904211
Q5VWN6	TASOR2	Protein TASOR 2	2.47172	1.89357	1.75647	2.04059	0.00898494
Q13362	PPP2R5C	Serine/threonine-protein phosphatase 2A 56 kDa regulatory subunit gamma isoform	2.41968	1.84853	1.74134	2.00318	0.00887285
Q9BZL1	UBL5	Ubiquitin-like protein 5	1.85182	1.79199	2.47347	2.03909	0.00884478
Q92558	WASF1	Actin-binding protein WASF1	4.74632	4.35731	2.73501	3.94621	0.00875368
Q9H2F5	EPC1	Enhancer of polycomb homolog 1	1.8938	2.36863	2.89462	2.38568	0.0086854
Q7Z392	TRAPPC11	Trafficking protein particle complex subunit 11	3.17293	2.123	2.32956	2.54183	0.00864058
Q9Y3T6	R3HCC1	R3H and coiled-coil domain-containing protein 1	2.42195	1.90367	1.71644	2.01402	0.00861225
P55854	SUMO3	Small ubiquitin-related modifier 3	2.57835	1.74768	2.48861	2.27155	0.00845585
Q9BYJ9	YTHDF1	YTH domain-containing family protein 1	2.56982	1.87249	1.88919	2.1105	0.00843474
Q7Z434	MAVS	Mitochondrial antiviral-signaling protein	2.60258	1.95733	1.85307	2.13766	0.00831839
Q8TAT6	NPLOC4	Nuclear protein localization protein 4 homolog	3.43449	2.52331	2.2514	2.7364	0.0083182
Q9BUE6	ISCA1	Iron-sulfur cluster assembly 1 homolog, mitochondrial	2.72254	2.07457	1.88964	2.22892	0.00823965
Q92614	MYO18A	Unconventional myosin-XVIIIa	6.93547	4.06975	4.69922	5.23481	0.00821823
Q5BKZ1	ZNF326	DBIRD complex subunit ZNF326	2.75901	2.09748	1.90941	2.2553	0.00820605
P48651	PTDSS1	Phosphatidylserine synthase 1	2.7749	2.16905	1.88702	2.27699	0.00818815
Q9BQG0	MYBBP1A	Myb-binding protein 1A	2.46253	1.9424	1.74072	2.04855	0.00818135
P08758	ANXA5	Annexin A5	2.48725	1.84905	1.82877	2.05502	0.0081606
P40937	RFC5	Replication factor C subunit 5	2.49689	2.02558	1.73348	2.08532	0.00815938
Q96ER3	SAAL1	Protein SAAL1	2.73397	2.21837	1.84092	2.26442	0.00813048
P78395	PRAME	Melanoma antigen preferentially expressed in tumors	2.97771	2.31812	1.98444	2.42676	0.00810814
Q9Y6M4	CSNK1G3	Casein kinase I isoform gamma-3	3.3683	2.16289	2.62184	2.71768	0.00810139
Q05823	RNASEL	2-5A-dependent ribonuclease	2.89369	2.19344	1.98093	2.35602	0.00794283
Q8NEM7	SUPT20H	Transcription factor SPT20 homolog	5.00147	3.48751	3.0933	3.86076	0.0079362
Q9Y3B8	REXO2	Oligoribonuclease, mitochondrial	2.72234	2.08546	1.89274	2.23351	0.00792388
P55196-1	AFDN	Isoform 2 of Afadin	2.48856	1.92661	1.77967	2.06494	0.00787283
Q6IAA8	LAMTOR1	Ragulator complex protein LAMTOR1	2.43988	1.79759	1.83692	2.0248	0.00787062
Q9Y2R5	MRPS17	Small ribosomal subunit protein uS17m	2.90511	2.24263	1.96888	2.37221	0.00783153
Q8IXT5	RBM12B	RNA-binding protein 12B	2.54946	1.7805	2.03743	2.12246	0.00767176
Q13505	MTX1	Metaxin-1	2.41229	1.83648	1.77512	2.00796	0.00766868
Q6UXN9	WDR82	WD repeat-containing protein 82	2.81798	2.0006	2.07543	2.298	0.00762221
Q6STE5	SMARCD3	SWI/SNF-related matrix-associated actin-dependent regulator of chromatin subfamily D member 3	2.89028	2.08561	2.07252	2.34947	0.00754324
P06730-2	EIF4E	Isoform 2 of Eukaryotic translation initiation factor 4E	2.37801	1.99515	1.67409	2.01575	0.00753154
O15173	PGRMC2	Membrane-associated progesterone receptor component 2	2.64471	1.98542	1.90032	2.17681	0.00747587
Q99707	MTR	Methionine synthase	2.90973	2.72463	1.92249	2.51895	0.00742
Q99590	SCAF11	Protein SCAF11	2.36368	1.67602	1.96742	2.00237	0.00733345
P23610	F8A1	40-kDa huntingtin-associated protein	3.46304	2.38654	2.44148	2.76368	0.00728936
Q969G6	RFK	Riboflavin kinase	3.69584	2.31646	3.00884	3.00705	0.00728017
O60716-3	CTNND1	Isoform 1AC of Catenin delta-1	2.52226	1.91893	1.83735	2.09285	0.00718268
P06241	FYN	Tyrosine-protein kinase Fyn	2.19206	2.35746	1.65828	2.06927	0.00713825
Q9H0W5	CCDC8	Coiled-coil domain-containing protein 8	2.72509	1.87333	2.18564	2.26135	0.00712938
Q9UJC5	SH3BGRL2	SH3 domain-binding glutamic acid-rich-like protein 2	2.82706	2.25554	1.92635	2.33632	0.00708792
Q9H892	TTC12	Tetratricopeptide repeat protein 12	3.40523	2.19094	2.76536	2.78717	0.0070023
P30040	ERP29	Endoplasmic reticulum resident protein 29	2.78886	2.29215	1.89098	2.324	0.00699015
P28702	RXRB	Retinoic acid receptor RXR-beta	2.8142	2.03315	2.06573	2.30436	0.00691847
Q92526	CCT6B	T-complex protein 1 subunit zeta-2	3.06431	2.54155	2.02017	2.54201	0.00690592
Q9NNW7	TXNRD2	Thioredoxin reductase 2, mitochondrial	3.09497	2.13799	2.30541	2.51279	0.00685378
Q9Y243	AKT3	RAC-gamma serine/threonine-protein kinase	3.08004	2.63628	2.01889	2.5784	0.0068394
P85037	FOXK1	Forkhead box protein K1	2.81119	2.54313	1.8843	2.41287	0.00683588
Q8WUH2	TGFBRAP1	Transforming growth factor-beta receptor-associated protein 1	3.5987	2.59076	2.43926	2.87624	0.0067148
Q9BRG1	VPS25	Vacuolar protein-sorting-associated protein 25	2.47458	1.76756	1.99018	2.07744	0.00668708
Q9P0S3	ORMDL1	ORM1-like protein 1	2.56784	1.99006	1.85156	2.13648	0.0066011
O14530	TXNDC9	Thioredoxin domain-containing protein 9	3.32951	2.64392	2.18895	2.7208	0.00655594
Q9H488	POFUT1	GDP-fucose protein O-fucosyltransferase 1	2.79723	2.20834	1.94105	2.31554	0.00650841
P16949	STMN1	Stathmin	3.71186	3.20273	2.34599	3.08686	0.00635561
Q13283	G3BP1	Ras GTPase-activating protein-binding protein 1	3.65371	2.69385	2.44562	2.93106	0.00633028
P34896	SHMT1	Serine hydroxymethyltransferase, cytosolic	2.99472	2.48552	2.00666	2.49563	0.0063283
O95696-2	BRD1	Isoform 2 of Bromodomain-containing protein 1	2.4142	1.87569	1.78933	2.0264	0.00629556
Q96I15	SCLY	Selenocysteine lyase	2.73069	2.08297	1.95896	2.25754	0.00627239
Q8N5L8	RPP25L	Ribonuclease P protein subunit p25-like protein	2.69677	2.08476	1.92653	2.23602	0.00624258
Q96T58	SPEN	Msx2-interacting protein	4.25058	2.70224	3.23197	3.39493	0.0062066
Q8TF05	PPP4R1	Serine/threonine-protein phosphatase 4 regulatory subunit 1	2.41561	1.76832	1.92255	2.03549	0.00606809
Q5VT66	MTARC1	Mitochondrial amidoxime-reducing component 1	2.68276	1.84361	2.3939	2.30675	0.00604933
Q86UE8-3	TLK2	Isoform 3 of Serine/threonine-protein kinase tousled-like 2	2.44977	1.85935	1.85354	2.05422	0.00596435
Q9BSJ5	C17orf80	Uncharacterized protein C17orf80	1.80514	2.51113	2.54368	2.28665	0.00592445
Q9H000	MKRN2	E3 ubiquitin-protein ligase makorin-2	2.51192	2.04537	1.79782	2.11837	0.0059168
Q8IWF6	DENND6A	Protein DENND6A	2.52381	1.81177	2.54935	2.29497	0.00585643
P45985	MAP2K4	Dual specificity mitogen-activated protein kinase kinase 4	2.37949	1.69711	2.16293	2.07984	0.00583144
Q969S3	ZNF622	Cytoplasmic 60S subunit biogenesis factor ZNF622	2.55118	1.88543	1.96075	2.13245	0.00576814
Q9UL18	AGO1	Protein argonaute-1	2.68424	1.97948	2.02137	2.22837	0.00576312
P11182	DBT	Lipoamide acyltransferase component of branched-chain alpha-keto acid dehydrogenase complex, mitochondrial	2.99121	2.24283	2.1321	2.45538	0.00571508
Q9BYK8	HELZ2	Helicase with zinc finger domain 2	14.49	13.1168	7.91192	11.8396	0.00565258
O75592	MYCBP2	E3 ubiquitin-protein ligase MYCBP2	2.45309	2.00453	1.77504	2.07755	0.00564747
P67936	TPM4	Tropomyosin alpha-4 chain	2.92547	2.68404	1.98324	2.53092	0.00562503
Q14344	GNA13	Guanine nucleotide-binding protein subunit alpha-13	2.53031	1.84185	2.00494	2.1257	0.00561882
P48634	PRRC2A	Protein PRRC2A	3.15121	2.35755	2.21789	2.57555	0.0056135
Q9NUQ3	TXLNG	Gamma-taxilin	3.06052	2.26419	2.19857	2.50776	0.00553341
Q6RFH5	WDR74	WD repeat-containing protein 74	2.50222	1.77867	2.13927	2.14005	0.00547672
Q6P2H3	CEP85	Centrosomal protein of 85 kDa	3.95126	2.59352	3.05263	3.19914	0.00527491
Q7L2J0	MEPCE	7SK snRNA methylphosphate capping enzyme	2.72669	2.00704	2.07695	2.27023	0.00517717
Q7L5D6	GET4	Golgi to ER traffic protein 4 homolog	2.4948	1.89294	1.90819	2.09864	0.00517335
O15479	MAGEB2	Melanoma-associated antigen B2	2.78339	2.18609	1.99245	2.32064	0.00516294
Q15691	MAPRE1	Microtubule-associated protein RP/EB family member 1	2.67651	1.95516	2.07802	2.23656	0.0051576
Q9NX61	TMEM161A	Transmembrane protein 161A	2.97937	2.0945	2.33189	2.46859	0.00514371
P11940	PABPC1	Polyadenylate-binding protein 1	2.43073	1.89085	1.84314	2.05491	0.004996
Q99941	ATF6B	Cyclic AMP-dependent transcription factor ATF-6 beta	1.90591	2.19617	2.67427	2.25878	0.00492974
O00178	GTPBP1	GTP-binding protein 1	9.34931	6.7812	5.59246	7.24099	0.00489779
P62917	RPL8	Large ribosomal subunit protein uL2	2.5058	1.89316	1.93789	2.11228	0.00486213
Q99549	MPHOSPH8	M-phase phosphoprotein 8	5.44704	4.02524	3.4747	4.31566	0.00485629
Q13888	GTF2H2	General transcription factor IIH subunit 2	2.97967	2.30941	2.12702	2.47203	0.00474582
Q9UBC3	DNMT3B	DNA (cytosine-5)-methyltransferase 3B	2.83514	2.62717	1.97381	2.47871	0.00468605
O75964	ATP5MG	ATP synthase subunit g, mitochondrial	2.3241	1.98722	1.71289	2.00807	0.00467166
P36507	MAP2K2	Dual specificity mitogen-activated protein kinase kinase 2	2.89348	2.29839	2.06411	2.41866	0.00454438
P49459	UBE2A	Ubiquitin-conjugating enzyme E2 A	2.69904	2.17193	1.95287	2.27461	0.00451783
Q16563	SYPL1	Synaptophysin-like protein 1	2.28587	2.03357	1.68571	2.00172	0.00451377
O95149	SNUPN	Snurportin-1	2.68888	2.36276	1.90197	2.31787	0.00446894
Q9NRX4	PHPT1	14 kDa phosphohistidine phosphatase	2.82051	2.19593	2.06031	2.35892	0.00438072
P53680	AP2S1	AP-2 complex subunit sigma	3.09623	2.49459	2.16374	2.58485	0.00437677
Q92979	EMG1	Ribosomal RNA small subunit methyltransferase NEP1	2.44843	2.04161	1.80536	2.09846	0.00426183
Q9Y6I4	USP3	Ubiquitin carboxyl-terminal hydrolase 3	2.42238	1.99695	1.80276	2.07403	0.00420685
Q8TB72	PUM2	Pumilio homolog 2	2.98885	2.39771	2.12245	2.503	0.00417892
Q8NEC7	GSTCD	Glutathione S-transferase C-terminal domain-containing protein	2.46651	1.94834	1.87597	2.09694	0.00413204
Q9H910	JPT2	Jupiter microtubule associated homolog 2	3.34337	2.33881	2.61937	2.76718	0.00411576
A4D1P6	WDR91	WD repeat-containing protein 91	2.5108	2.04704	1.86221	2.14002	0.00410515
Q96HW7	INTS4	Integrator complex subunit 4	3.01965	2.47235	2.12598	2.53933	0.00408504
Q86SF2	GALNT7	N-acetylgalactosaminyltransferase 7	2.54582	1.97718	1.94879	2.15726	0.00399986
Q8NBQ5	HSD17B11	Estradiol 17-beta-dehydrogenase 11	2.61139	2.20523	1.89421	2.23694	0.00398568
P53701	HCCS	Holocytochrome c-type synthase	3.10549	2.36133	2.27002	2.57895	0.00396034
Q9H1B5	XYLT2	Xylosyltransferase 2	2.8462	2.14551	2.1602	2.38397	0.00391306
Q96T21	SECISBP2	Selenocysteine insertion sequence-binding protein 2	2.71505	1.95479	2.29119	2.32034	0.00387566
Q96GX9	APIP	Methylthioribulose-1-phosphate dehydratase	2.56104	2.01359	1.9435	2.17271	0.00386546
P48444	ARCN1	Coatomer subunit delta	2.36731	1.82208	1.89588	2.02842	0.00383072
O43251-6	RBFOX2	Isoform 6 of RNA binding protein fox-1 homolog 2	2.38982	1.81041	1.95531	2.05184	0.00378438
O75845	SC5D	Lathosterol oxidase	2.57416	2.2829	1.86678	2.24128	0.00377223
P82663	MRPS25	Small ribosomal subunit protein mS25	2.54627	2.02418	1.93051	2.16699	0.00367145
O75127	PTCD1	Pentatricopeptide repeat-containing protein 1, mitochondrial	2.34257	1.79822	1.90439	2.01506	0.00366977
O75431	MTX2	Metaxin-2	2.85999	2.18991	2.15712	2.40234	0.0036034
Q8NCE0	TSEN2	tRNA-splicing endonuclease subunit Sen2	2.32844	1.89194	1.79476	2.00505	0.00360122
Q92793	CREBBP	CREB-binding protein	2.82639	2.23884	2.08625	2.38383	0.00358149
Q9UJK0	TSR3	18S rRNA aminocarboxypropyltransferase	2.61725	1.96552	2.10958	2.23078	0.00338742
Q8WWQ0	PHIP	PH-interacting protein	2.95054	2.23829	2.24046	2.47643	0.00338461
Q15041	ARL6IP1	ADP-ribosylation factor-like protein 6-interacting protein 1	1.84662	2.19499	2.5001	2.18057	0.00333416
Q9C0B1	FTO	Alpha-ketoglutarate-dependent dioxygenase FTO	2.3611	2.07174	1.77083	2.06789	0.00330872
Q9BSK2	SLC25A33	Solute carrier family 25 member 33	2.73841	2.10297	2.11527	2.31888	0.00327024
Q8TB61	SLC35B2	Adenosine 3'-phospho 5'-phosphosulfate transporter 1	2.35007	2.10343	1.76379	2.07243	0.00322521
Q8IVS2	MCAT	Malonyl-CoA-acyl carrier protein transacylase, mitochondrial	2.59556	2.04961	1.99285	2.21267	0.0032232
P49458	SRP9	Signal recognition particle 9 kDa protein	2.4318	1.93657	1.89539	2.08792	0.00322121
Q3KRA9	ALKBH6	Alpha-ketoglutarate-dependent dioxygenase alkB homolog 6	3.04459	2.18132	2.92558	2.71716	0.00313794
O00459	PIK3R2	Phosphatidylinositol 3-kinase regulatory subunit beta	2.60193	2.05635	2.00731	2.22186	0.00303983
Q8WVT3	TRAPPC12	Trafficking protein particle complex subunit 12	2.52955	1.87726	2.35762	2.25481	0.00301071
Q86XZ4	SPATS2	Spermatogenesis-associated serine-rich protein 2	3.64865	2.67081	2.75712	3.02553	0.00292234
Q9NVU0	POLR3E	DNA-directed RNA polymerase III subunit RPC5	2.06954	1.73056	2.27206	2.02406	0.0029184
Q9UN86	G3BP2	Ras GTPase-activating protein-binding protein 2	2.21891	1.75586	2.29236	2.08904	0.00291507
P98179	RBM3	RNA-binding protein 3	3.00809	2.22776	2.39572	2.54386	0.00287243
Q08AM6	VAC14	Protein VAC14 homolog	2.80306	2.40242	2.05382	2.41977	0.00279459
Q8NBP5	MFSD9	Major facilitator superfamily domain-containing protein 9	2.34483	1.90735	1.84767	2.03328	0.00274135
P52434	POLR2H	DNA-directed RNA polymerases I, II, and III subunit RPABC3	2.37088	1.82108	2.01845	2.07013	0.00264773
Q9UEU0	VTI1B	Vesicle transport through interaction with t-SNAREs homolog 1B	2.25825	1.78148	2.30562	2.11512	0.00263693
Q92794	KAT6A	Histone acetyltransferase KAT6A	2.34953	1.91708	1.85347	2.04003	0.00262003
Q9P2I0	CPSF2	Cleavage and polyadenylation specificity factor subunit 2	5.89502	9.32613	7.77204	7.66439	0.00255551
Q9H0R6	QRSL1	Glutamyl-tRNA(Gln) amidotransferase subunit A, mitochondrial	2.55509	1.93997	2.1525	2.21585	0.00252426
Q4G148	GXYLT1	Glucoside xylosyltransferase 1	2.75675	2.09256	2.23449	2.36127	0.002524
Q9BRJ7	NUDT16L1	Tudor-interacting repair regulator protein	3.40667	2.4242	3.11435	2.98174	0.00243791
Q9P2X3	IMPACT	Protein IMPACT	2.78365	2.57552	2.05629	2.47182	0.00243617
Q96I25	RBM17	Splicing factor 45	2.54928	2.04337	2.0084	2.20035	0.00235309
O00746	NME4	Nucleoside diphosphate kinase, mitochondrial	2.54252	2.18929	1.93084	2.22088	0.00233024
Q9UJX6	ANAPC2	Anaphase-promoting complex subunit 2	2.5254	1.91599	2.20058	2.21399	0.00231885
Q8NHS3	MFSD8	Major facilitator superfamily domain-containing protein 8	2.31426	1.95127	1.81698	2.0275	0.00229109
P22670	RFX1	MHC class II regulatory factor RFX1	5.05971	4.71816	3.44334	4.40707	0.00227982
Q9NVQ4	FAIM	Fas apoptotic inhibitory molecule 1	2.74173	2.16985	2.1554	2.35566	0.00216749
P10644	PRKAR1A	cAMP-dependent protein kinase type I-alpha regulatory subunit	2.54513	2.04101	2.0223	2.20282	0.00216408
Q04637-9	EIF4G1	Isoform 9 of Eukaryotic translation initiation factor 4 gamma 1	2.34677	1.81385	2.08338	2.08134	0.00215875
Q9Y285	FARSA	Phenylalanine--tRNA ligase alpha subunit	2.43694	1.98466	1.93878	2.12013	0.00213823
Q86UW7	CADPS2	Calcium-dependent secretion activator 2	2.37335	2.47949	1.90176	2.25153	0.00213567
P0C2W1	FBXO45	F-box/SPRY domain-containing protein 1	2.60619	3.12517	2.3124	2.68126	0.00210537
P18887	XRCC1	DNA repair protein XRCC1	2.71209	2.04776	2.39125	2.3837	0.00195806
Q7Z417	NUFIP2	FMR1-interacting protein NUFIP2	3.59881	2.75305	2.76986	3.04057	0.00186303
Q96DH6	MSI2	RNA-binding protein Musashi homolog 2	2.30582	1.86029	1.91403	2.02671	0.00186083
Q53FT3	HIKESHI	Protein Hikeshi	2.80149	2.16047	2.30523	2.4224	0.00184541
P55209	NAP1L1	Nucleosome assembly protein 1-like 1	2.37921	3.19674	3.08623	2.88739	0.00180614
Q9UH17	APOBEC3B	DNA dC->dU-editing enzyme APOBEC-3B	2.42364	2.17261	1.8797	2.15865	0.00180474
Q00653-4	NFKB2	Nuclear factor NF-kappa-B p100 subunit	2.06452	1.78246	2.25868	2.03522	0.00170117
P05198	EIF2S1	Eukaryotic translation initiation factor 2 subunit 1	2.52696	2.3636	1.95358	2.28138	0.00167963
Q9H7E2-3	TDRD3	Isoform 3 of Tudor domain-containing protein 3	2.32747	2.11053	1.82714	2.08838	0.00167954
Q92930	RAB8B	Ras-related protein Rab-8B	2.3866	1.96192	1.93822	2.09558	0.0016732
P13498	CYBA	Cytochrome b-245 light chain	2.95238	2.39705	2.29707	2.54883	0.00160922
O14818	PSMA7	Proteasome subunit alpha type-7	2.28828	1.84224	1.9469	2.02581	0.00159466
Q9P032	NDUFAF4	NADH dehydrogenase [ubiquinone] 1 alpha subcomplex assembly factor 4	2.28417	1.81342	2.03051	2.0427	0.00155707
P62899	RPL31	Large ribosomal subunit protein eL31	2.89341	2.30935	2.313	2.50525	0.00148933
O75531	BANF1	Barrier-to-autointegration factor	2.30391	2.00821	1.84102	2.05105	0.00148154
O95319	CELF2	CUGBP Elav-like family member 2	2.44084	1.99493	2.00706	2.14761	0.0014399
P24941	CDK2	Cyclin-dependent kinase 2	2.29952	1.91771	1.89047	2.0359	0.00142598
Q9NX62	BPNT2	Golgi-resident adenosine 3',5'-bisphosphate 3'-phosphatase	2.29322	1.82589	2.05916	2.05942	0.00142063
Q9UL63	MKLN1	Muskelin	2.76447	2.42901	2.12941	2.44096	0.00141856
Q13596	SNX1	Sorting nexin-1	2.73453	2.34107	2.12646	2.40069	0.00141111
Q9P260-2	RELCH	RAB11-binding protein RELCH	2.51585	2.09345	2.70871	2.43934	0.00137402
Q96EK4	THAP11	THAP domain-containing protein 11	2.94829	2.38787	2.33623	2.55746	0.00135776
Q9Y3A4	RRP7A	Ribosomal RNA-processing protein 7 homolog A	2.41862	2.01224	1.98261	2.13782	0.00126917
P84090	ERH	Enhancer of rudimentary homolog	2.7313	2.18509	2.25958	2.39199	0.00123954
O15234	CASC3	Protein CASC3	5.00152	5.03132	6.70115	5.578	0.00123288
Q9Y4B4	RAD54L2	Helicase ARIP4	2.34668	2.10259	1.87581	2.10836	0.00123231
Q5W111	SPRYD7	SPRY domain-containing protein 7	2.21908	1.79131	2.03484	2.01508	0.00120852
O95817	BAG3	BAG family molecular chaperone regulator 3	2.6242	2.10832	2.21094	2.31449	0.0011311
Q13309	SKP2	S-phase kinase-associated protein 2	2.71854	2.12783	2.47097	2.43912	0.00109782
Q9UPQ9-1	TNRC6B	Isoform 2 of Trinucleotide repeat-containing gene 6B protein	2.34102	1.93772	1.9743	2.08435	0.00108891
P54198	HIRA	Protein HIRA	2.50931	2.14227	2.03219	2.22792	0.00104434
Q9NUM4	TMEM106B	Transmembrane protein 106B	3.03201	2.76407	2.34523	2.71377	0.00101562
O60346	PHLPP1	PH domain leucine-rich repeat-containing protein phosphatase 1	2.59025	2.06463	2.30071	2.31853	0.000971784
Q15633	TARBP2	RISC-loading complex subunit TARBP2	2.45088	1.97077	2.2	2.20722	0.000957971
Q9Y5U8	MPC1	Mitochondrial pyruvate carrier 1	2.75988	2.57299	2.1751	2.50266	0.000955047
P25705	ATP5F1A	ATP synthase subunit alpha, mitochondrial	2.22984	1.82869	1.99208	2.01687	0.00094792
Q6Y7W6	GIGYF2	GRB10-interacting GYF protein 2	2.39342	1.97048	2.05569	2.13986	0.000909357
Q9HAV0	GNB4	Guanine nucleotide-binding protein subunit beta-4	2.41244	2.20084	1.94893	2.18741	0.000894988
Q8IXQ5	KLHL7	Kelch-like protein 7	3.75061	3.19851	2.876	3.27504	0.000877402
Q9BVV7	TIMM21	Mitochondrial import inner membrane translocase subunit Tim21	2.26225	1.93494	1.89797	2.03172	0.000876036
P63272	SUPT4H1	Transcription elongation factor SPT4	2.28277	1.89101	1.98492	2.0529	0.000874713
O43657	TSPAN6	Tetraspanin-6	2.38728	2.37785	1.96792	2.24435	0.000843344
Q96PC5	MIA2	Melanoma inhibitory activity protein 2	2.73398	2.4679	2.17542	2.4591	0.000827559
O95758	PTBP3	Polypyrimidine tract-binding protein 3	2.54807	2.27614	2.05558	2.29327	0.000815518
Q9NWK9	ZNHIT6	Box C/D snoRNA protein 1	2.33927	1.91223	2.14639	2.13263	0.000784139
Q9Y5A9	YTHDF2	YTH domain-containing family protein 2	2.25438	1.92495	1.91163	2.03032	0.000778202
Q9Y4X0	AMMECR1	Nuclear protein AMMECR1	2.44937	2.06913	2.05857	2.19236	0.000751262
Q14161	GIT2	ARF GTPase-activating protein GIT2	3.70843	3.04785	2.95281	3.23636	0.000710457
Q6PD74	AAGAB	Alpha- and gamma-adaptin-binding protein p34	2.8506	2.3642	2.37323	2.52934	0.000679779
Q969T9	WBP2	WW domain-binding protein 2	3.17767	3.52924	2.75905	3.15532	0.000636882
O75818	RPP40	Ribonuclease P protein subunit p40	2.05314	1.9601	2.33703	2.11676	0.000595573
O95166	GABARAP	Gamma-aminobutyric acid receptor-associated protein	2.60314	2.40292	2.12686	2.37764	0.000566836
Q96D09	GPRASP2	G-protein coupled receptor-associated sorting protein 2	2.25958	1.90114	2.02153	2.06075	0.000546591
P16989	YBX3	Y-box-binding protein 3	2.17612	1.92591	2.30333	2.13512	0.000512844
O60271	SPAG9	C-Jun-amino-terminal kinase-interacting protein 4	15.6374	11.411	13.8835	13.644	0.000498571
P28340	POLD1	DNA polymerase delta catalytic subunit	2.33864	2.68255	2.2287	2.41663	0.000489415
Q5TEC6	H3-7	Histone H3-7	2.05618	1.92609	2.28165	2.08797	0.000469525
Q9Y5X3	SNX5	Sorting nexin-5	2.31203	2.07739	1.9541	2.11451	0.000445648
Q9Y485	DMXL1	DmX-like protein 1	2.48079	2.20357	2.08441	2.25626	0.000432401
Q5JU69	TOR2A	Torsin-2A	2.41628	2.14991	2.04236	2.20285	0.000413487
O75179	ANKRD17	Ankyrin repeat domain-containing protein 17	2.36215	2.23256	2.01065	2.20179	0.000304133
O95453	PARN	Poly(A)-specific ribonuclease PARN	1.92431	2.2448	2.11404	2.09438	0.000298883
Q8WWM7	ATXN2L	Ataxin-2-like protein	3.58585	3.04427	3.02494	3.21836	0.000270456
Q96D71	REPS1	RalBP1-associated Eps domain-containing protein 1	2.31318	2.04337	2.03104	2.1292	0.000253728
Q6ZU65	UBN2	Ubinuclein-2	3.90916	3.32681	4.06592	3.7673	0.000250365
O75530	EED	Polycomb protein EED	5.50319	6.69689	6.87652	6.35887	0.000240517
Q14157	UBAP2L	Ubiquitin-associated protein 2-like	6.79542	5.88365	5.44828	6.04245	0.000221115
O43683	BUB1	Mitotic checkpoint serine/threonine-protein kinase BUB1	2.41529	2.07962	2.23675	2.24389	0.000212885
Q01804	OTUD4	OTU domain-containing protein 4	2.83937	2.50193	2.44591	2.59573	0.00020292
P40222	TXLNA	Alpha-taxilin	2.49242	2.24393	2.16089	2.29908	0.00019942
Q5T6F2	UBAP2	Ubiquitin-associated protein 2	7.68049	6.26522	6.47099	6.80557	0.000193123
Q9Y3C8	UFC1	Ubiquitin-fold modifier-conjugating enzyme 1	2.44318	2.17739	2.5067	2.37576	0.000167303
Q9Y2D4	EXOC6B	Exocyst complex component 6B	2.41283	2.10365	2.26254	2.25968	0.000146371
Q14679	TTLL4	Tubulin monoglutamylase TTLL4	2.10895	2.03908	2.30903	2.15235	0.000141027
Q8N543	OGFOD1	Prolyl 3-hydroxylase OGFOD1	2.16982	1.92723	2.13261	2.07655	0.000140001
O43809	NUDT21	Cleavage and polyadenylation specificity factor subunit 5	2.30767	2.06241	2.32524	2.23177	0.000130823
Q14671-2	PUM1	Isoform 2 of Pumilio homolog 1	3.15881	2.78429	2.76143	2.90151	0.000122602
Q5BJD5	TMEM41B	Transmembrane protein 41B	2.68421	2.3735	2.48064	2.51278	7.71138e-05
Q15032	R3HDM1	R3H domain-containing protein 1	5.26805	4.58585	4.62003	4.82465	6.65115e-05
Q14444	CAPRIN1	Caprin-1	8.89191	8.03037	7.5447	8.15566	5.4009e-05
Q8NDV7	TNRC6A	Trinucleotide repeat-containing gene 6A protein	2.36061	2.28151	2.54033	2.39415	5.35252e-05
Q9C0C7	AMBRA1	Activating molecule in BECN1-regulated autophagy protein 1	2.80356	2.6312	2.50752	2.64743	4.34456e-05
Q96QU8	XPO6	Exportin-6	2.38407	2.2452	2.17435	2.26787	3.28973e-05
Q6P1Q9	METTL2B	tRNA N(3)-methylcytidine methyltransferase METTL2B	2.6725	2.4553	2.64385	2.59055	1.99533e-05
Q9Y520-4	PRRC2C	Isoform 4 of Protein PRRC2C	4.58142	4.11363	4.32839	4.34114	1.59084e-05
O43399	TPD52L2	Tumor protein D54	3.13209	3.0784	3.34861	3.18637	1.21013e-05
Q6P4R8	NFRKB	Nuclear factor related to kappa-B-binding protein	2.0811	2.1932	2.22433	2.16621	1.14992e-05
Q9UBF8-2	PI4KB	Isoform 2 of Phosphatidylinositol 4-kinase beta	2.76272	2.57734	2.71464	2.6849	7.03446e-06
Q9BSM1	PCGF1	Polycomb group RING finger protein 1	3.30341	3.05798	3.22455	3.19531	7.0245e-06
O15355	PPM1G	Protein phosphatase 1G	2.15322	2.25363	2.14466	2.18384	4.55008e-06
Q9NRW7	VPS45	Vacuolar protein sorting-associated protein 45	3.66843	3.48541	3.71059	3.62148	2.88551e-06
Q9C0B7	TANGO6	Transport and Golgi organization protein 6 homolog	2.71193	2.59053	2.60751	2.63666	1.72939e-06
Q8NCG7	DAGLB	Diacylglycerol lipase-beta	2.0389	1.98596	2.01356	2.01281	3.10935e-07

## Sheet: Tab2.Basal conditions
Tab 2. G3BP1-BRET-ID enriched proteins under the basal condition. Unlabeled samples are used as negative controls. 3 replicates, average ratio and P-value are shown.
Protein.Ids	Genes	Description	REP1	REP2	REP3	Average	P-value
Q6PD74	AAGAB	Alpha- and gamma-adaptin-binding protein p34	2.25452	1.91757	2.41811	2.19673	0.00125004
Q9NWK9	ZNHIT6	Box C/D snoRNA protein 1	2.40373	1.91888	2.11694	2.14651	0.00123581
O60825	PFKFB2	6-phosphofructo-2-kinase/fructose-2,6-bisphosphatase 2	2.06398	2.24281	1.80453	2.03711	0.00123276
Q5BKZ1	ZNF326	DBIRD complex subunit ZNF326	2.11003	2.22765	1.7994	2.04569	0.001213
Q9NS86	LANCL2	LanC-like protein 2	2.29178	2.24014	1.85494	2.12896	0.00120965
Q9UBU8-2	MORF4L1	Isoform 2 of Mortality factor 4-like protein 1	2.20677	1.78869	2.09037	2.02861	0.00117373
O43169	CYB5B	Cytochrome b5 type B	2.92477	3.11979	3.82347	3.28934	0.00110527
Q6PCB5	RSBN1L	Lysine-specific demethylase RSBN1L	2.16342	2.05543	2.54842	2.25576	0.00110258
P21675	TAF1	Transcription initiation factor TFIID subunit 1	1.99137	2.39377	1.99566	2.12694	0.00107639
P04049	RAF1	RAF proto-oncogene serine/threonine-protein kinase	1.80972	2.09053	2.22395	2.0414	0.00103605
P33908	MAN1A1	Mannosyl-oligosaccharide 1,2-alpha-mannosidase IA	2.56671	2.11047	2.65667	2.44462	0.00103004
Q68D10	SPTY2D1	Protein SPT2 homolog	2.50786	2.39976	2.00781	2.30514	0.00100832
O14530	TXNDC9	Thioredoxin domain-containing protein 9	2.54989	2.20538	2.05238	2.26921	0.000992658
Q9H910	JPT2	Jupiter microtubule associated homolog 2	2.68212	3.29207	2.61474	2.86298	0.000983436
Q9Y696	CLIC4	Chloride intracellular channel protein 4	1.9729	2.42969	2.1097	2.17076	0.000982685
Q9Y6A5	TACC3	Transforming acidic coiled-coil-containing protein 3	2.70097	2.90414	3.47925	3.02812	0.000960267
Q6Y7W6	GIGYF2	GRB10-interacting GYF protein 2	2.21203	2.33945	2.75806	2.43651	0.000956897
Q8NBJ4	GOLM1	Golgi membrane protein 1	2.45676	2.19854	2.78533	2.48021	0.000953709
Q9Y4E6	WDR7	WD repeat-containing protein 7	1.79268	2.16683	2.11848	2.026	0.00094736
P04637	TP53	Cellular tumor antigen p53	1.7839	2.16824	2.06863	2.00692	0.000942742
Q15904	ATP6AP1	V-type proton ATPase subunit S1	2.38396	2.01282	2.49886	2.29855	0.000898613
Q9P1Y5	CAMSAP3	Calmodulin-regulated spectrin-associated protein 3	2.46108	2.19477	1.98915	2.215	0.000883113
Q9Y5P4-3	CERT1	Isoform 3 of Ceramide transfer protein	1.89279	2.32584	2.14913	2.12259	0.000869579
Q9P013	CWC15	Spliceosome-associated protein CWC15 homolog	1.96891	2.21281	1.83002	2.00391	0.000853603
P53990	IST1	IST1 homolog	2.04839	2.19223	1.80646	2.01569	0.000835297
Q92609	TBC1D5	TBC1 domain family member 5	2.19655	2.67838	2.73141	2.53545	0.000834981
Q96JB3	HIC2	Hypermethylated in cancer 2 protein	2.27204	2.2349	1.88	2.12898	0.000831211
Q96Q89-4	KIF20B	Isoform 4 of Kinesin-like protein KIF20B	2.39581	2.29432	1.9542	2.21478	0.000809926
Q5VZK9	CARMIL1	F-actin-uncapping protein LRRC16A	2.22154	2.78931	2.60284	2.5379	0.00077409
Q5EBL8	PDZD11	PDZ domain-containing protein 11	2.62847	3.35794	3.22297	3.06979	0.000763519
O75884	RBBP9	Serine hydrolase RBBP9	1.89108	1.95389	2.25294	2.03263	0.000759367
Q96LR5	UBE2E2	Ubiquitin-conjugating enzyme E2 E2	2.07418	2.26736	2.55762	2.29972	0.000759071
Q8IUR0	TRAPPC5	Trafficking protein particle complex subunit 5	2.0464	2.23337	1.84639	2.04205	0.000735804
Q09666	AHNAK	Neuroblast differentiation-associated protein AHNAK	3.1596	4.02495	3.31676	3.50044	0.000715307
Q9Y5A9	YTHDF2	YTH domain-containing family protein 2	1.9541	1.90039	2.25323	2.03591	0.000702901
Q7L2J0	MEPCE	7SK snRNA methylphosphate capping enzyme	2.06645	1.82479	2.19669	2.02931	0.000700107
Q6VY07	PACS1	Phosphofurin acidic cluster sorting protein 1	2.36938	2.91064	2.46173	2.58058	0.00069793
O43426	SYNJ1	Synaptojanin-1	2.32858	2.23745	2.73011	2.43204	0.000695699
Q6NZY4	ZCCHC8	Zinc finger CCHC domain-containing protein 8	3.06405	2.76521	2.43505	2.75477	0.000642419
P35612	ADD2	Beta-adducin	2.70774	3.45091	3.08354	3.08073	0.00063264
Q7L9L4	MOB1B	MOB kinase activator 1B	2.12729	2.29664	1.90429	2.10941	0.000616258
Q9BZL1	UBL5	Ubiquitin-like protein 5	2.34875	1.94109	2.19076	2.1602	0.000613289
Q15041	ARL6IP1	ADP-ribosylation factor-like protein 6-interacting protein 1	2.77552	2.45788	2.24996	2.49445	0.000612637
Q9NVQ4	FAIM	Fas apoptotic inhibitory molecule 1	2.48494	2.05152	2.21317	2.24988	0.000588026
P57105	SYNJ2BP	Synaptojanin-2-binding protein	2.82288	3.55323	3.04608	3.14073	0.000582667
P30040	ERP29	Endoplasmic reticulum resident protein 29	2.01932	2.16874	1.81958	2.00255	0.000581472
Q96L34-2	MARK4	Isoform 2 of MAP/microtubule affinity-regulating kinase 4	2.60207	3.14016	2.60943	2.78389	0.0005591
P20337	RAB3B	Ras-related protein Rab-3B	1.9571	2.32944	2.05735	2.11463	0.000557623
Q8IXT5	RBM12B	RNA-binding protein 12B	2.87708	3.46748	3.64268	3.32908	0.000549796
O43399	TPD52L2	Tumor protein D54	3.57845	3.74342	2.95229	3.42472	0.000548642
O43237	DYNC1LI2	Cytoplasmic dynein 1 light intermediate chain 2	1.94795	2.31962	2.06337	2.11031	0.000538767
O95817	BAG3	BAG family molecular chaperone regulator 3	2.27553	2.80293	2.63022	2.56956	0.000538543
O00308	WWP2	NEDD4-like E3 ubiquitin-protein ligase WWP2	2.13801	2.23783	1.8781	2.08464	0.00053742
Q8TAT6	NPLOC4	Nuclear protein localization protein 4 homolog	2.48561	2.45063	2.07314	2.33646	0.000536409
O15173	PGRMC2	Membrane-associated progesterone receptor component 2	1.85982	2.20254	2.13011	2.06416	0.000519656
O75818	RPP40	Ribonuclease P protein subunit p40	2.13809	2.39964	2.59752	2.37842	0.000489968
Q96A46	SLC25A28	Mitoferrin-2	2.65395	2.19069	2.39495	2.4132	0.000457803
Q14814	MEF2D	Myocyte-specific enhancer factor 2D	2.70525	2.25133	2.66932	2.54197	0.000450959
Q9Y2D5	AKAP2	A-kinase anchor protein 2	1.93102	2.29619	2.13556	2.12092	0.00044705
Q13283	G3BP1	Ras GTPase-activating protein-binding protein 1	2.57227	2.80137	2.2992	2.55761	0.000427415
P55058-4	PLTP	Phospholipid transfer protein	2.98216	3.49904	2.86984	3.11701	0.000398408
Q92930	RAB8B	Ras-related protein Rab-8B	2.22382	2.31174	1.95778	2.16445	0.000396017
Q6ZW49	PAXIP1	PAX-interacting protein 1	2.21369	1.9921	1.89589	2.03389	0.000389783
Q969T9	WBP2	WW domain-binding protein 2	2.09348	2.26162	1.91863	2.09124	0.000385338
P13498	CYBA	Cytochrome b-245 light chain	3.12892	2.69818	2.594	2.80704	0.000383159
Q96QU8	XPO6	Exportin-6	2.43487	2.36539	2.05809	2.28611	0.000373446
Q9BSM1	PCGF1	Polycomb group RING finger protein 1	2.50807	3.05065	2.87465	2.81112	0.000345655
P18887	XRCC1	DNA repair protein XRCC1	2.10374	2.13418	1.84861	2.02884	0.000342063
Q9BTV5	FSD1	Fibronectin type III and SPRY domain-containing protein 1	2.03659	2.31228	2.0047	2.11786	0.000332227
Q9Y520-4	PRRC2C	Isoform 4 of Protein PRRC2C	3.53624	3.40071	2.88433	3.27376	0.000332173
Q12857-3	NFIA	Isoform 3 of Nuclear factor 1 A-type	2.21813	2.42652	2.05642	2.23369	0.000324596
P46019	PHKA2	Phosphorylase b kinase regulatory subunit alpha, liver isoform	2.24142	2.64208	2.61385	2.49912	0.00031435
Q9P260-2	RELCH	RAB11-binding protein RELCH	2.58521	2.1938	2.29843	2.35915	0.00031379
Q13325	IFIT5	Interferon-induced protein with tetratricopeptide repeats 5	1.8788	2.05757	2.18599	2.04079	0.000306785
P04439	HLA-A	HLA class I histocompatibility antigen, A alpha chain	1.94751	2.19147	1.9173	2.01876	0.000301356
P61254	RPL26	Large ribosomal subunit protein uL24	2.03342	2.13124	1.84094	2.00187	0.000300278
Q9Y4F5	CEP170B	Centrosomal protein of 170 kDa protein B	2.65907	3.20043	3.12817	2.99589	0.000298997
O00746	NME4	Nucleoside diphosphate kinase, mitochondrial	2.32798	2.04273	2.38415	2.25162	0.000291158
Q6STE5	SMARCD3	SWI/SNF-related matrix-associated actin-dependent regulator of chromatin subfamily D member 3	2.25909	1.94104	2.12221	2.10744	0.000274337
Q13459	MYO9B	Unconventional myosin-IXb	2.0063	2.33736	2.253	2.19889	0.000270177
Q13243	SRSF5	Serine/arginine-rich splicing factor 5	1.93888	2.18648	1.92918	2.01818	0.000268233
Q99700	ATXN2	Ataxin-2	2.01445	2.34767	2.15728	2.17313	0.000262961
Q86UE4	MTDH	Protein LYRIC	2.19937	2.0709	1.9009	2.05706	0.000256734
P00414	MT-CO3	Cytochrome c oxidase subunit 3	2.11076	1.85116	2.08072	2.01421	0.000245418
Q9BRJ7	NUDT16L1	Tudor-interacting repair regulator protein	3.34956	3.21865	2.78364	3.11729	0.000244822
P51114	FXR1	RNA-binding protein FXR1	1.99247	2.31433	2.2012	2.16933	0.000242828
Q9H0R4	HDHD2	Haloacid dehalogenase-like hydrolase domain-containing protein 2	1.98659	2.30062	2.13119	2.13947	0.000231497
P48634	PRRC2A	Protein PRRC2A	2.38822	2.47977	2.12613	2.33137	0.000230959
Q9NRA8	EIF4ENIF1	Eukaryotic translation initiation factor 4E transporter	2.11579	2.46918	2.2757	2.28689	0.00022868
Q9UL54-2	TAOK2	Isoform 2 of Serine/threonine-protein kinase TAO2	2.23045	2.14319	1.93561	2.10308	0.000227346
Q96D09	GPRASP2	G-protein coupled receptor-associated sorting protein 2	2.35067	2.77747	2.56368	2.56394	0.000221843
Q86UP2	KTN1	Kinectin	2.03576	2.34605	2.14163	2.17448	0.000208442
P53701	HCCS	Holocytochrome c-type synthase	2.91742	3.28047	2.76557	2.98782	0.000201217
Q15139	PRKD1	Serine/threonine-protein kinase D1	2.04747	2.33138	2.08878	2.15588	0.000198897
Q9UGL1	KDM5B	Lysine-specific demethylase 5B	2.2244	1.95719	2.01485	2.06548	0.000194644
Q8IWZ8	SUGP1	SURP and G-patch domain-containing protein 1	2.41371	2.29033	2.66634	2.4568	0.000192317
P40937	RFC5	Replication factor C subunit 5	2.01142	2.21215	1.94646	2.05668	0.000189477
Q8ND56	LSM14A	Protein LSM14 homolog A	2.10162	2.10836	1.87218	2.02739	0.000188354
Q9H7E2-3	TDRD3	Isoform 3 of Tudor domain-containing protein 3	2.66917	2.58419	2.29187	2.51508	0.000186996
P34896	SHMT1	Serine hydroxymethyltransferase, cytosolic	2.27522	2.29784	2.0168	2.19662	0.000186152
O95785-3	WIZ	Isoform 3 of Protein Wiz	2.3441	2.69758	2.70528	2.58232	0.000185717
Q9Y5X3	SNX5	Sorting nexin-5	1.92676	2.20091	2.09544	2.07437	0.000176414
Q9Y5U8	MPC1	Mitochondrial pyruvate carrier 1	2.54211	2.42158	2.81636	2.59335	0.000167243
Q8IY63	AMOTL1	Angiomotin-like protein 1	2.3571	2.64824	2.31153	2.43896	0.000167106
Q9NVU0	POLR3E	DNA-directed RNA polymerase III subunit RPC5	2.06935	2.08211	2.32216	2.15787	0.000147599
Q8N1I0	DOCK4	Dedicator of cytokinesis protein 4	2.67261	2.81278	2.41982	2.63507	0.000142015
Q92540-4	SMG7	Nonsense-mediated mRNA decay factor SMG7	2.31937	2.23432	2.55406	2.36925	0.000138123
Q8WVY7	UBLCP1	Ubiquitin-like domain-containing CTD phosphatase 1	2.06739	2.34656	2.15038	2.18811	0.000136841
O75330	HMMR	Hyaluronan mediated motility receptor	1.97868	2.23543	2.17961	2.13124	0.000131167
O95059	RPP14	Ribonuclease P protein subunit p14	2.16962	2.17305	1.94548	2.09605	0.000129515
Q96NC0	ZMAT2	Zinc finger matrin-type protein 2	1.89641	2.03143	2.13703	2.02162	0.000125585
O75175	CNOT3	CCR4-NOT transcription complex subunit 3	2.26732	2.23417	2.0151	2.1722	0.000120887
O14523	C2CD2L	Phospholipid transfer protein C2CD2L	2.87316	3.35643	3.06751	3.09903	0.000116586
Q7RTS9	DYM	Dymeclin	2.5243	2.30819	2.22375	2.35208	0.00011188
Q96QD8	SLC38A2	Sodium-coupled neutral amino acid symporter 2	1.97763	2.15007	2.2251	2.1176	0.000107678
Q9HA65	TBC1D17	TBC1 domain family member 17	2.16023	1.98374	2.23031	2.12476	0.000105543
Q08378	GOLGA3	Golgin subfamily A member 3	1.93326	1.97837	2.14955	2.02039	0.00010141
Q9NUQ3	TXLNG	Gamma-taxilin	2.62826	2.65758	2.34679	2.54421	9.89179e-05
Q8NEM7	SUPT20H	Transcription factor SPT20 homolog	2.27388	2.51269	2.24836	2.34498	8.97143e-05
Q9P2E9	RRBP1	Ribosome-binding protein 1	2.07921	1.89993	2.1039	2.02768	8.94445e-05
O43251-6	RBFOX2	Isoform 6 of RNA binding protein fox-1 homolog 2	2.11657	2.3782	2.31171	2.26882	8.57549e-05
Q53FT3	HIKESHI	Protein Hikeshi	2.01727	2.15101	2.26192	2.1434	8.56454e-05
O94804	STK10	Serine/threonine-protein kinase 10	2.00002	2.12293	1.90789	2.01028	8.45505e-05
O94966-5	USP19	Isoform 5 of Ubiquitin carboxyl-terminal hydrolase 19	2.92938	2.59908	2.64698	2.72515	7.46057e-05
Q13555-6	CAMK2G	Isoform 6 of Calcium/calmodulin-dependent protein kinase type II subunit gamma	2.11085	2.25931	2.03254	2.13424	6.92962e-05
Q96D71	REPS1	RalBP1-associated Eps domain-containing protein 1	2.21717	2.48799	2.35515	2.35344	6.53551e-05
Q9Y4A5	TRRAP	Transformation/transcription domain-associated protein	2.27564	2.15238	2.04699	2.15834	6.21534e-05
Q8WWM7	ATXN2L	Ataxin-2-like protein	2.94317	2.99996	2.65782	2.86698	6.07064e-05
Q8NBP5	MFSD9	Major facilitator superfamily domain-containing protein 9	2.28632	2.0696	2.11871	2.15821	6.04692e-05
Q9BY89	KIAA1671	Uncharacterized protein KIAA1671	2.5342	2.29769	2.30512	2.379	5.89952e-05
P51946	CCNH	Cyclin-H	2.31101	2.0978	2.1358	2.18154	5.60611e-05
P35270	SPR	Sepiapterin reductase	2.72873	2.51565	2.43959	2.56132	5.54751e-05
O75616	ERAL1	GTPase Era, mitochondrial	2.0028	2.10781	2.21163	2.10741	5.1661e-05
Q13596	SNX1	Sorting nexin-1	2.23631	2.43012	2.20583	2.29076	5.15833e-05
Q14157	UBAP2L	Ubiquitin-associated protein 2-like	4.15271	4.77725	4.63153	4.5205	4.85326e-05
Q92520	FAM3C	Protein FAM3C	2.17551	2.39943	2.22614	2.26703	4.82603e-05
Q08380	LGALS3BP	Galectin-3-binding protein	2.48202	2.56046	2.76903	2.60384	4.78718e-05
Q96SZ6	CDK5RAP1	Mitochondrial tRNA methylthiotransferase CDK5RAP1	2.05182	2.26128	2.20084	2.17131	4.69488e-05
P40222	TXLNA	Alpha-taxilin	2.31383	2.29291	2.5163	2.37434	4.25391e-05
Q5T5C0	STXBP5	Syntaxin-binding protein 5	2.64634	2.40302	2.43368	2.49435	4.05193e-05
Q5T6F2	UBAP2	Ubiquitin-associated protein 2	5.68918	6.01647	5.20585	5.63717	3.91994e-05
Q9BUR5	APOO	MICOS complex subunit MIC26	2.17422	2.38222	2.35817	2.30487	3.79011e-05
Q92793	CREBBP	CREB-binding protein	2.53529	2.47358	2.29674	2.4352	3.63292e-05
Q96DH6	MSI2	RNA-binding protein Musashi homolog 2	1.93844	1.9859	2.10611	2.01015	3.51519e-05
Q01804	OTUD4	OTU domain-containing protein 4	2.83385	2.85067	2.5865	2.75701	3.29518e-05
Q13627	DYRK1A	Dual specificity tyrosine-phosphorylation-regulated kinase 1A	2.57875	2.3962	2.64542	2.54012	3.23317e-05
Q86YS7	C2CD5	C2 domain-containing protein 5	1.90453	2.05587	2.04222	2.00087	3.21273e-05
Q13867	BLMH	Bleomycin hydrolase	1.94903	2.11563	2.04002	2.03489	2.77419e-05
Q9HC36	MRM3	rRNA methyltransferase 3, mitochondrial	2.09417	2.01913	2.19514	2.10281	2.70391e-05
Q15723	ELF2	ETS-related transcription factor Elf-2	2.40734	2.20152	2.32755	2.31214	2.57259e-05
O00178	GTPBP1	GTP-binding protein 1	5.25483	5.74866	5.97502	5.6595	2.56601e-05
Q86W56	PARG	Poly(ADP-ribose) glycohydrolase	2.09481	2.00679	1.93707	2.01289	2.43986e-05
Q9NRX5	SERINC1	Serine incorporator 1	2.47716	2.41136	2.27235	2.38696	2.12664e-05
Q9H4H8	FAM83D	Protein FAM83D	2.34155	2.21667	2.1604	2.23954	2.06119e-05
Q15678	PTPN14	Tyrosine-protein phosphatase non-receptor type 14	2.75812	2.70014	2.52027	2.65951	2.05401e-05
P30519	HMOX2	Heme oxygenase 2	2.2511	2.37343	2.19037	2.27163	1.90448e-05
Q9BTV6	DPH7	Diphthine methyltransferase	2.3301	2.53638	2.46658	2.44435	1.83464e-05
Q13561	DCTN2	Dynactin subunit 2	2.10581	2.07427	2.22747	2.13585	1.69607e-05
P50570-3	DNM2	Isoform 3 of Dynamin-2	2.04141	2.08418	1.94333	2.02297	1.63718e-05
P59780	AP3S2	AP-3 complex subunit sigma-2	2.14421	2.01011	2.13183	2.09538	1.38255e-05
Q9Y4D1	DAAM1	Disheveled-associated activator of morphogenesis 1	2.41352	2.55688	2.37198	2.44746	1.33175e-05
Q9Y3I1	FBXO7	F-box only protein 7	2.00842	1.99238	2.12033	2.04038	1.33035e-05
Q5VT06	CEP350	Centrosome-associated protein 350	2.06033	2.18966	2.067	2.10567	1.24236e-05
Q9UHD2	TBK1	Serine/threonine-protein kinase TBK1	2.0138	2.15659	2.09303	2.08781	1.23525e-05
Q5VWJ9	SNX30	Sorting nexin-30	1.96974	2.07003	2.10027	2.04668	1.19905e-05
Q9H6R7	WDCP	WD repeat and coiled-coil-containing protein	4.82397	4.88529	5.28977	4.99968	1.05937e-05
Q9BZF3-4	OSBPL6	Oxysterol-binding protein-related protein 6	1.93952	2.05818	2.0218	2.0065	8.80236e-06
Q9UKM7	MAN1B1	Endoplasmic reticulum mannosyl-oligosaccharide 1,2-alpha-mannosidase	2.19621	2.30893	2.17017	2.2251	8.68713e-06
Q9Y6A9	SPCS1	Signal peptidase complex subunit 1	2.28806	2.39609	2.44138	2.37518	7.12482e-06
P01889	HLA-B	HLA class I histocompatibility antigen, B alpha chain	2.07343	2.07276	2.18234	2.10951	6.91288e-06
P06730-2	EIF4E	Isoform 2 of Eukaryotic translation initiation factor 4E	1.98083	2.06375	1.95627	2.00028	6.65118e-06
Q8N543	OGFOD1	Prolyl 3-hydroxylase OGFOD1	2.19232	2.13437	2.06774	2.13147	6.10255e-06
P49459	UBE2A	Ubiquitin-conjugating enzyme E2 A	2.26206	2.24034	2.13852	2.21364	5.77754e-06
P16333	NCK1	Cytoplasmic protein NCK1	2.12442	2.0723	2.18618	2.12764	4.3304e-06
Q96LB3	IFT74	Intraflagellar transport protein 74 homolog	2.46451	2.49077	2.35959	2.43829	3.59751e-06
Q7Z417	NUFIP2	FMR1-interacting protein NUFIP2	2.70766	2.58368	2.56402	2.61845	3.5557e-06
Q9NX62	BPNT2	Golgi-resident adenosine 3',5'-bisphosphate 3'-phosphatase	2.00842	1.97997	2.07492	2.02111	3.43994e-06
Q92526	CCT6B	T-complex protein 1 subunit zeta-2	2.21506	2.19876	2.11621	2.17668	2.73039e-06
Q5W111	SPRYD7	SPRY domain-containing protein 7	2.20245	2.27467	2.31364	2.26359	2.63725e-06
A2RU67	FAM234B	Protein FAM234B	2.7823	2.90708	2.76755	2.81897	2.09422e-06
Q86U90	YRDC	Threonylcarbamoyl-AMP synthase	2.68342	2.58306	2.71502	2.6605	1.96884e-06
Q14444	CAPRIN1	Caprin-1	7.31409	7.40499	6.94497	7.22135	1.56252e-06
Q6UXN9	WDR82	WD repeat-containing protein 82	2.15841	2.21885	2.13603	2.1711	1.19065e-06
P43243	MATR3	Matrin-3	2.12925	2.06258	2.13307	2.1083	1.08777e-06
Q14680	MELK	Maternal embryonic leucine zipper kinase	2.43177	2.45162	2.3591	2.41416	9.35804e-07
P50748	KNTC1	Kinetochore-associated protein 1	2.25444	2.17522	2.23703	2.22223	8.95183e-07
Q5PRF9	SAMD4B	Protein Smaug homolog 2	3.06025	2.95313	2.93592	2.9831	8.8561e-07
A0A0B4J2D5	GATD3	Putative glutamine amidotransferase-like class 1 domain-containing protein 3B, mitochondrial	3.9651	4.12114	3.96375	4.01666	5.38506e-07
Q9BXF6	RAB11FIP5	Rab11 family-interacting protein 5	2.19326	2.256	2.20896	2.21941	3.42007e-07
Q53R41	FASTKD1	FAST kinase domain-containing protein 1, mitochondrial	2.1251	2.16397	2.11441	2.13449	1.85998e-07
Q15434	RBMS2	RNA-binding motif, single-stranded-interacting protein 2	2.17716	2.17149	2.13211	2.16025	1.33299e-07
Q86WA8	LONP2	Lon protease homolog 2, peroxisomal	2.36702	2.40939	2.36027	2.3789	9.25794e-08
O00311	CDC7	Cell division cycle 7-related protein kinase	2.22799	2.18346	2.2112	2.20755	8.01207e-08
Q2M1P5	KIF7	Kinesin-like protein KIF7	1.99642	2.01583	2.02318	2.01181	2.32352e-08
Q86Y91	KIF18B	Kinesin-like protein KIF18B	1.80644	1.97687	2.3939	2.05907	0.00372215
P54652	HSPA2	Heat shock-related 70 kDa protein 2	1.79712	2.35074	2.26039	2.13608	0.00269212
Q9H3H3	C11orf68	UPF0696 protein C11orf68	1.9326	2.6797	1.66418	2.09216	0.0228642
Q92614	MYO18A	Unconventional myosin-XVIIIa	5.03899	9.78585	5.03761	6.62082	0.0237597
Q92558	WASF1	Actin-binding protein WASF1	3.15532	4.02594	3.01227	3.39785	0.00163242
Q9BXS6	NUSAP1	Nucleolar and spindle-associated protein 1	3.9351	4.7977	3.47756	4.07012	0.00136717
Q9UBC2	EPS15L1	Epidermal growth factor receptor substrate 15-like 1	1.8328	2.35226	2.03396	2.07301	0.00208329
Q16656	NRF1	Nuclear respiratory factor 1	1.67742	2.3855	1.97906	2.01399	0.00780186
Q9NV72	ZNF701	Zinc finger protein 701	1.79862	2.29368	3.35071	2.481	0.0318097
Q4LE39	ARID4B	AT-rich interactive domain-containing protein 4B	1.55348	2.78494	1.84376	2.06073	0.0462134
P49458	SRP9	Signal recognition particle 9 kDa protein	2.16029	2.45718	1.73039	2.11596	0.00613029
Q9H3F6	KCTD10	BTB/POZ domain-containing adapter for CUL3-mediated RhoA degradation protein 3	3.09007	1.77884	2.55337	2.47409	0.0179449
Q14980-3	NUMA1	Isoform 3 of Nuclear mitotic apparatus protein 1	2.0597	2.8918	2.51878	2.49009	0.00345756
B0YJ81	HACD1	Very-long-chain (3R)-3-hydroxyacyl-CoA dehydratase 1	2.10507	2.33238	1.66483	2.03409	0.00618093
Q8IWQ3	BRSK2	Serine/threonine-protein kinase BRSK2	2.38103	3.3241	2.2212	2.64211	0.00882605
Q9NNW7	TXNRD2	Thioredoxin reductase 2, mitochondrial	2.46874	3.30175	2.89995	2.89015	0.0014167
Q9Y3C8	UFC1	Ubiquitin-fold modifier-conjugating enzyme 1	2.9203	2.87985	1.57812	2.45942	0.0296323
P0C2W1	FBXO45	F-box/SPRY domain-containing protein 1	2.4111	2.8041	4.2167	3.14396	0.0173839
Q9H7H0	METTL17	Methyltransferase-like protein 17, mitochondrial	2.30962	2.95962	2.15286	2.47403	0.00395854
Q7L3T8	PARS2	Probable proline--tRNA ligase, mitochondrial	4.90195	4.70911	3.10319	4.23808	0.00474446
Q15942	ZYX	Zyxin	1.83976	2.35774	1.91594	2.03781	0.0030129
P16949	STMN1	Stathmin	3.03638	4.93536	4.03183	4.00119	0.00542499
P30260	CDC27	Cell division cycle protein 27 homolog	2.10353	2.72326	2.09713	2.30798	0.00324665
Q9UH17	APOBEC3B	DNA dC->dU-editing enzyme APOBEC-3B	2.09119	2.67947	1.84684	2.20583	0.00816111
Q13976	PRKG1	cGMP-dependent protein kinase 1	2.2118	3.11666	1.6903	2.33959	0.0324375
Q5TEC6	H3-7	Histone H3-7	2.03522	1.94994	2.43484	2.14	0.00158653
Q7Z7N9	TMEM179B	Transmembrane protein 179B	1.35088	2.55283	2.29878	2.0675	0.0432972
P78559	MAP1A	Microtubule-associated protein 1A	2.27371	2.12259	1.6777	2.02467	0.00459876
Q5BJD5	TMEM41B	Transmembrane protein 41B	2.70505	2.42059	2.01568	2.38044	0.00231126
Q7Z6J9	TSEN54	tRNA-splicing endonuclease subunit Sen54	1.72869	1.96983	2.34423	2.01425	0.00479093
P84090	ERH	Enhancer of rudimentary homolog	2.22726	2.6631	1.61167	2.16734	0.0186596
Q86T82	USP37	Ubiquitin carboxyl-terminal hydrolase 37	1.81644	1.77303	2.86379	2.15109	0.0320297
Q8NCG7	DAGLB	Diacylglycerol lipase-beta	1.90623	1.70232	2.42369	2.01075	0.00925537
Q92604	LPGAT1	Acyl-CoA:lysophosphatidylglycerol acyltransferase 1	2.27965	2.61281	1.95406	2.28218	0.00252207
Q9NU19	TBC1D22B	TBC1 domain family member 22B	2.4178	1.59547	2.20214	2.07181	0.0121194
O43657	TSPAN6	Tetraspanin-6	2.56211	2.39224	1.75517	2.23651	0.00731115
Q02224	CENPE	Centromere-associated protein E	2.57461	1.70171	1.9317	2.06934	0.0149293
P23588	EIF4B	Eukaryotic translation initiation factor 4B	2.15097	2.96186	3.347	2.81994	0.00668294
Q96KR6	FAM210B	Protein FAM210B, mitochondrial	3.08318	1.97632	3.01193	2.69048	0.00912842
P17026	ZNF22	Zinc finger protein 22	1.45906	2.42934	2.25701	2.04847	0.0247149
Q9UKS6	PACSIN3	Protein kinase C and casein kinase substrate in neurons protein 3	1.92124	3.08266	1.69938	2.23443	0.0451056
Q92968	PEX13	Peroxisomal membrane protein PEX13	3.88319	2.82509	2.18333	2.96387	0.0166399
O75179	ANKRD17	Ankyrin repeat domain-containing protein 17	2.28335	2.50233	1.90997	2.23188	0.00205265
O43156	TTI1	TELO2-interacting protein 1 homolog	2.18666	2.45141	1.50961	2.04923	0.0200936
Q9NW68	BSDC1	BSD domain-containing protein 1	1.99947	4.3046	3.45631	3.25346	0.0286277
Q9Y6M7-13	SLC4A7	Isoform 13 of Sodium bicarbonate cotransporter 3	2.0599	2.90469	2.62662	2.5304	0.00353153
Q05D32	CTDSPL2	CTD small phosphatase-like protein 2	1.96181	2.32447	1.80475	2.03034	0.002589
O75431	MTX2	Metaxin-2	2.23468	2.29752	1.8184	2.11687	0.00175242
Q13111	CHAF1A	Chromatin assembly factor 1 subunit A	2.16254	1.8232	2.27266	2.08613	0.00130502
Q96IX5	ATP5MK	ATP synthase membrane subunit K, mitochondrial	2.31463	2.29834	1.85314	2.15537	0.00157516
Q96T58	SPEN	Msx2-interacting protein	3.95782	2.98067	1.84175	2.92675	0.0344773
Q9H0K6	PUS7L	Pseudouridylate synthase PUS7L	20.0542	26.2389	12.2822	19.5251	0.0101211
Q9Y485	DMXL1	DmX-like protein 1	2.26964	3.18515	2.42979	2.6282	0.00448463
O75530	EED	Polycomb protein EED	5.79056	8.12302	2.56379	5.49246	0.0494445
O75843	AP1G2	AP-1 complex subunit gamma-like 2	2.14374	2.38758	1.74283	2.09138	0.00437645
Q15032	R3HDM1	R3H domain-containing protein 1	3.13959	4.69303	2.63858	3.4904	0.0157759
Q8IUD2	ERC1	ELKS/Rab6-interacting/CAST family member 1	1.83848	2.49749	2.38858	2.24152	0.00368248
O15360	FANCA	Fanconi anemia group A protein	2.40073	3.41424	2.97238	2.92912	0.00276851
Q16762	TST	Thiosulfate sulfurtransferase	2.02883	2.57825	2.18382	2.26363	0.00151095
O95630	STAMBP	STAM-binding protein	2.25263	3.56771	2.35423	2.72486	0.0150609
Q99442	SEC62	Translocation protein SEC62	2.20839	2.2583	1.79109	2.08593	0.00184237
Q99595	TIMM17A	Mitochondrial import inner membrane translocase subunit Tim17-A	2.44358	1.68285	2.9877	2.37138	0.0222755
Q9H788	SH2D4A	SH2 domain-containing protein 4A	3.09805	2.52882	2.34818	2.65835	0.00183472
Q9C0C7	AMBRA1	Activating molecule in BECN1-regulated autophagy protein 1	2.97704	2.74384	2.23293	2.65127	0.0016783
P49810	PSEN2	Presenilin-2	2.09551	1.78388	2.4799	2.11977	0.00511346
P28340	POLD1	DNA polymerase delta catalytic subunit	2.79083	2.66541	1.698	2.38475	0.0159891
O75845	SC5D	Lathosterol oxidase	1.95891	2.88568	2.21344	2.35268	0.00808409
Q9Y3B8	REXO2	Oligoribonuclease, mitochondrial	1.77461	2.33046	2.0448	2.04996	0.00282075
Q9NWR8	MCUB	Calcium uniporter regulatory subunit MCUb, mitochondrial	2.38275	3.93492	3.53976	3.28581	0.00799693
P98179	RBM3	RNA-binding protein 3	2.42629	1.70478	2.1512	2.09409	0.00649725
Q7Z460-4	CLASP1	Isoform 4 of CLIP-associating protein 1	1.81446	2.50743	1.86226	2.06138	0.00897088
Q5JU69	TOR2A	Torsin-2A	1.80706	2.48038	1.85441	2.04728	0.00848197
Q9H9Q4	NHEJ1	Non-homologous end-joining factor 1	1.34773	2.4748	2.54926	2.12393	0.0444931
Q15527	SURF2	Surfeit locus protein 2	2.60016	1.95435	1.81798	2.12416	0.00958909
Q9H2H8	PPIL3	Peptidyl-prolyl cis-trans isomerase-like 3	2.45889	2.26176	1.8058	2.17549	0.00370321
Q15751	HERC1	Probable E3 ubiquitin-protein ligase HERC1	1.72915	2.03062	2.33174	2.0305	0.00406791
P62899	RPL31	Large ribosomal subunit protein eL31	2.56751	2.63113	1.49585	2.2315	0.0287315
P15882	CHN1	N-chimaerin	1.84153	1.85743	2.71226	2.13707	0.0167722
Q9BV57	ADI1	Acireductone dioxygenase	1.73367	2.70389	2.39598	2.27785	0.0111237
O43809	NUDT21	Cleavage and polyadenylation specificity factor subunit 5	2.38329	2.89541	1.61013	2.29628	0.0255841
Q9UHW9	SLC12A6	Solute carrier family 12 member 6	2.79495	2.80301	1.94858	2.51551	0.00590076
Q16822	PCK2	Phosphoenolpyruvate carboxykinase [GTP], mitochondrial	1.74728	2.76564	2.17968	2.23086	0.0140179
Q5TC12	ATPAF1	ATP synthase mitochondrial F1 complex assembly factor 1	2.25165	2.54485	1.4435	2.08	0.0305131
Q14671-2	PUM1	Isoform 2 of Pumilio homolog 1	2.65356	2.85716	1.67227	2.39433	0.0189088
Q15363	TMED2	Transmembrane emp24 domain-containing protein 2	2.00208	2.46308	1.70573	2.05696	0.00866794
Q15011	HERPUD1	Homocysteine-responsive endoplasmic reticulum-resident ubiquitin-like domain member 1 protein	3.0235	3.29274	2.37962	2.89862	0.00218183
Q86VS8	HOOK3	Protein Hook homolog 3	1.85716	2.33077	2.07012	2.08602	0.00136888
O15091	PRORP	Mitochondrial ribonuclease P catalytic subunit	2.00587	2.64231	1.78308	2.14375	0.0113094
Q8WXG6	MADD	MAP kinase-activating death domain protein	4.0524	5.49027	4.28372	4.6088	0.0012653
Q8N5G2	MACO1	Macoilin	2.75717	2.85344	2.19808	2.6029	0.00142578
Q8WVT3	TRAPPC12	Trafficking protein particle complex subunit 12	2.8677	3.68163	2.44187	2.99707	0.00535909
Q6DD87	ZNF787	Zinc finger protein 787	2.15929	2.55805	1.82347	2.18027	0.00512657
Q13586	STIM1	Stromal interaction molecule 1	1.9477	2.44215	1.93431	2.10805	0.0026831
P53396-3	ACLY	Isoform 3 of ATP-citrate synthase	1.66487	1.98122	2.46878	2.03829	0.0113289
Q3KRA9	ALKBH6	Alpha-ketoglutarate-dependent dioxygenase alkB homolog 6	3.23298	2.68385	2.19767	2.70483	0.0046795
P53680	AP2S1	AP-2 complex subunit sigma	2.29847	2.42036	1.73541	2.15141	0.00547713
O43639	NCK2	Cytoplasmic protein NCK2	2.5424	3.62072	2.40586	2.85633	0.00845268
O94953	KDM4B	Lysine-specific demethylase 4B	2.16451	2.37216	1.65746	2.06471	0.00740673
Q9UHB4	NDOR1	NADPH-dependent diflavin oxidoreductase 1	2.04858	2.36563	1.88048	2.09823	0.00151471
P05091	ALDH2	Aldehyde dehydrogenase, mitochondrial	1.85553	2.35944	2.05072	2.08856	0.00176011
Q5VV41	ARHGEF16	Rho guanine nucleotide exchange factor 16	4.30365	2.29969	3.34843	3.31726	0.0160736
Q6P4R8	NFRKB	Nuclear factor related to kappa-B-binding protein	3.50536	2.31739	2.28257	2.70178	0.0133261
Q86YS6	RAB43	Ras-related protein Rab-43	2.34231	3.412	2.97611	2.91014	0.00354419
Q969T7	NT5C3B	7-methylguanosine phosphate-specific 5'-nucleotidase	2.74366	1.96193	3.00651	2.5707	0.00745334
Q86W92-2	PPFIBP1	Liprin-beta-1	2.4736	2.41576	1.89622	2.26186	0.00234681
Q5T0B9	ZNF362	Zinc finger protein 362	1.46122	2.23331	2.66356	2.11936	0.0334569
Q8N5L8	RPP25L	Ribonuclease P protein subunit p25-like protein	2.39663	1.887	2.27631	2.18664	0.00151885
Q5JSL3	DOCK11	Dedicator of cytokinesis protein 11	1.99001	2.4462	1.95262	2.12961	0.00205728
Q16204	CCDC6	Coiled-coil domain-containing protein 6	1.73024	2.19072	3.06144	2.32746	0.027253
Q96DW6	SLC25A38	Mitochondrial glycine transporter	4.27958	4.44136	3.14817	3.95637	0.00190405
Q8NHP6	MOSPD2	Motile sperm domain-containing protein 2	2.41059	2.77196	2.04438	2.40898	0.00257015
Q9NTG7	SIRT3	NAD-dependent protein deacetylase sirtuin-3, mitochondrial	2.1731	2.73345	1.93444	2.28033	0.00566689
Q9UKU7	ACAD8	Isobutyryl-CoA dehydrogenase, mitochondrial	2.90533	2.96358	1.75881	2.54257	0.0170642
Q9NPD8	UBE2T	Ubiquitin-conjugating enzyme E2 T	2.19499	2.24734	1.7739	2.07208	0.00202002
Q9NW38	FANCL	E3 ubiquitin-protein ligase FANCL	4.95463	4.81076	6.56772	5.44437	0.00139465
Q9ULM6	CNOT6	CCR4-NOT transcription complex subunit 6	2.08662	2.22986	1.79229	2.03626	0.0012957
Q13131	PRKAA1	5'-AMP-activated protein kinase catalytic subunit alpha-1	1.98722	2.51724	1.62706	2.04384	0.0156347
P08048	ZFX	Zinc finger Y-chromosomal protein	1.73313	2.46408	2.53426	2.24382	0.008304
Q9BSJ5	C17orf80	Uncharacterized protein C17orf80	2.65124	2.33683	3.62959	2.87255	0.00858101
Q9BT30	ALKBH7	Alpha-ketoglutarate-dependent dioxygenase alkB homolog 7, mitochondrial	2.81246	1.96739	2.61542	2.46509	0.0045658
Q9H8E8	KAT14	Cysteine-rich protein 2-binding protein	1.86377	2.04443	2.42273	2.11031	0.00252261
Q9BQS8	FYCO1	FYVE and coiled-coil domain-containing protein 1	2.18592	2.39262	1.8834	2.15398	0.00145443
P56945	BCAR1	Breast cancer anti-estrogen resistance protein 1	2.49089	3.28817	4.04778	3.27561	0.00716662
Q9BPU6	DPYSL5	Dihydropyrimidinase-related protein 5	1.90475	2.3643	1.80208	2.02371	0.00407225
Q14155-1	ARHGEF7	Isoform 1 of Rho guanine nucleotide exchange factor 7	2.65766	2.0249	1.49504	2.0592	0.0344532
Q96GX9	APIP	Methylthioribulose-1-phosphate dehydratase	1.81904	2.38867	1.84031	2.01601	0.00550744
Q5T0F9	CC2D1B	Coiled-coil and C2 domain-containing protein 1B	2.15869	2.30487	1.55688	2.00681	0.011703
Q14376	GALE	UDP-glucose 4-epimerase	1.96084	2.24523	1.79867	2.00158	0.0015501
P06241	FYN	Tyrosine-protein kinase Fyn	1.95779	1.94015	2.50593	2.13462	0.00363387
P35030	PRSS3	Trypsin-3	1.73873	2.14386	2.18766	2.02341	0.00201222
O15234	CASC3	Protein CASC3	5.12167	3.1159	4.19456	4.14404	0.00559915
Q9H8M1	COQ10B	Coenzyme Q-binding protein COQ10 homolog B, mitochondrial	2.998	3.13607	2.33977	2.82461	0.00175456
P49711	CTCF	Transcriptional repressor CTCF	1.80793	3.6603	2.2651	2.57777	0.0472477
P14209	CD99	CD99 antigen	3.26081	4.07891	2.47377	3.27116	0.00803726
Q9BW60	ELOVL1	Elongation of very long chain fatty acids protein 1	2.35694	2.63665	1.65493	2.21617	0.0140893
P07197	NEFM	Neurofilament medium polypeptide	2.47849	3.16287	2.40154	2.68097	0.00225548
Q96BT3	CENPT	Centromere protein T	2.24096	2.58848	1.74711	2.19218	0.00813789
P54198	HIRA	Protein HIRA	2.53449	1.68633	2.79862	2.33981	0.0162207
Q9NX61	TMEM161A	Transmembrane protein 161A	1.62409	2.68836	2.00433	2.10559	0.0237837
Q6UW78	UQCC3	Ubiquinol-cytochrome-c reductase complex assembly factor 3	1.91645	2.62258	1.72951	2.08951	0.0160438
Q8NBT2	SPC24	Kinetochore protein Spc24	1.93449	1.74304	2.83327	2.17027	0.0253027
P55061	TMBIM6	Bax inhibitor 1	2.06724	3.27874	2.63015	2.65871	0.00904472
Q53EL6	PDCD4	Programmed cell death protein 4	2.47534	4.64784	3.31501	3.4794	0.0172485
P12755	SKI	Ski oncogene	1.60739	3.41117	3.33813	2.78556	0.0388136
Q12765	SCRN1	Secernin-1	2.22861	1.92359	3.15499	2.43573	0.0178761
Q13309	SKP2	S-phase kinase-associated protein 2	2.2631	1.43976	2.59746	2.1001	0.0329624
Q9UBF8-2	PI4KB	Isoform 2 of Phosphatidylinositol 4-kinase beta	2.93011	1.67912	2.21554	2.27492	0.0244833
Q15051	IQCB1	IQ calmodulin-binding motif-containing protein 1	2.50326	1.64866	2.12749	2.09314	0.0115082
Q08AD1	CAMSAP2	Calmodulin-regulated spectrin-associated protein 2	2.02121	2.06327	2.52046	2.20165	0.00167697
Q5SW79	CEP170	Centrosomal protein of 170 kDa	1.69166	2.2064	2.32041	2.07282	0.00516656
Q9Y2Z9	COQ6	Ubiquinone biosynthesis monooxygenase COQ6, mitochondrial	2.33805	2.01789	1.83398	2.06331	0.0019518
Q99590	SCAF11	Protein SCAF11	2.4605	3.03654	1.94842	2.48182	0.009207
P67936	TPM4	Tropomyosin alpha-4 chain	2.31027	2.6022	1.93251	2.28166	0.00271287
Q9Y2D4	EXOC6B	Exocyst complex component 6B	2.36004	2.52713	1.68207	2.18975	0.00999586
Q9UN86	G3BP2	Ras GTPase-activating protein-binding protein 2	2.26485	1.74176	2.08154	2.02938	0.00255703
Q9Y6M4	CSNK1G3	Casein kinase I isoform gamma-3	2.07054	2.32253	1.76115	2.05141	0.00292897
Q86YD1	PTOV1	Prostate tumor-overexpressed gene 1 protein	4.46703	3.70307	3.22381	3.79797	0.00150899
Q96T21	SECISBP2	Selenocysteine insertion sequence-binding protein 2	2.22898	2.70582	1.80246	2.24576	0.00881026
P61165	TMEM258	Transmembrane protein 258	1.67493	3.04135	2.43938	2.38522	0.0248171
P20073	ANXA7	Annexin A7	2.3322	1.64875	2.83405	2.27167	0.0207978
Q9BUE6	ISCA1	Iron-sulfur cluster assembly 1 homolog, mitochondrial	2.27413	2.31744	1.73587	2.10915	0.00405426
O60271	SPAG9	C-Jun-amino-terminal kinase-interacting protein 4	16.6165	19.2581	12.0819	15.9855	0.00202305
Q9C0J8	WDR33	pre-mRNA 3' end processing protein WDR33	1.7919	2.07377	2.40324	2.08964	0.00350763
Q86U44	METTL3	N6-adenosine-methyltransferase catalytic subunit	1.8873	2.71825	2.03854	2.2147	0.00894733
O43488	AKR7A2	Aflatoxin B1 aldehyde reductase member 2	1.74555	2.59746	1.9126	2.0852	0.0141016
Q9NRW7	VPS45	Vacuolar protein sorting-associated protein 45	3.63189	3.6692	1.72902	3.01004	0.0349238
Q8NC54	KCT2	Keratinocyte-associated transmembrane protein 2	1.86892	2.31106	2.32878	2.16959	0.00147507
Q9UBC3	DNMT3B	DNA (cytosine-5)-methyltransferase 3B	2.03826	2.02519	2.78206	2.28184	0.00686483
P04080	CSTB	Cystatin-B	1.72633	2.28393	2.03876	2.01634	0.00324676
Q15650	TRIP4	Activating signal cointegrator 1	1.88054	2.1011	2.41991	2.13385	0.00192924
Q86Y79	PTRH1	Peptidyl-tRNA hydrolase	2.69099	1.62632	1.89797	2.07176	0.02842

## Sheet: Tab3. TPs and FPs
TP		FP
OGFOD1		SURF6
MBNL1		EXOSC5
VCP		UPP1
ELAVL1		H1FX
KPNB1		NR2C2
CELF1		SENP1
RC3H1		IMP4
RPTOR		DNTTIP1
TIAL1		H2AFY2
TIA1		GPKOW
KPNA2		PNN
DHX36		CHTF18
DDX6		CENPB
PRKAA2		NR3C1
G3BP2		HDAC1
HNRNPK		PELP1
LARP4		CDYL
EIF2S1		EMSY
EIF4E		SRRM2
RBM4		NSUN5
KHSRP		SMARCD2
ROCK1		CDCA8
LSM14A		UTP6
DDX3X		POLE
IGF2BP1		RBM15B
FMR1		AQR
GIGYF2		ACTL6A
STAU2		HEATR1
LARP1		CENPT
MCRIP2		NUP155
TRIM25		PRPF3
STAU1		PAPOLG
YTHDF1		DDX47
PABPC4		CDKN2AIP
LARP4B		CD3EAP
PUM1		POLDIP3
PABPC1		PHF5A
YTHDF3		IMP3
ATXN2		THOC3
YTHDF2		DIS3
ATXN2L		XRCC1
NUFIP2		IWS1
CIRBP		TOE1
CAPRIN1		ZNF281
G3BP1		GATAD2A
BPI		PPP1R10
C9ORF72		BYSL
CTSG		RRS1
D1PAS1		NOL6
DDX1		WTAP
DDX19A		NOP53
DDX19B		RCOR1
DDX25		SLTM
DYRK3		RANGAP1
ENDOV		MCM5
GRB7		SNRPA1
HABP4		PRPF4
LIN28A		POGZ
MCRIP1		JUNB
NANOS3		DDB1
PABPC1L		CCNT1
PABPC2		GTPBP4
PABPC4L		EXOSC9
PABPC5		NOC3L
PABPC6		C19orf47
PQBP1		XRCC5
PUM2		MTA1
RBFOX1		FBL
RBPMS		CREBBP
RC3H2		CSTF3
RNF135		CTR9
YBX1		NOSIP
ZFAND1		NAT10
ZFP36		PRPF6
		CUL4B
		CIZ1
		NOC2L
		PRPF19
		PPIL2
		U2AF2
		SIN3A
		HDAC2
		DD8
		ZCCHC8
		NONO
		DDX21
		PSIP1
		CBX8
		EP300
		NOL11
		RNF40
		TBL3
		RBM15
		SAP30BP
		PES1
		SNRPA
		KIF4A
		RRP1B
		PRPF8
		RBM28
		THOC1
		RRP1
		DDX46
		CD2BP2
		EBNA1BP2
		NCBP2
		GTF3C5
		ILF2
		BRD4
		MCM3
		NOLC1
		BOP1
		GNL2
		MTA2
		TARDBP
		CSTF2
		CDCA2
		BPTF
		ARID1A
		C9orf78
		PPP1R8
		SF3B2
		RNF20
		GTF2F1
		NOM1
		RSRC2
		ZNF512
		RFC1
		RSL1D1
		SMC1A
		BMS1
		BUD13
		RBM22
		DH5
		ZNF207
		KIN
		DDX42
		HTATSF1
		TLK1
		WBP11
		SMARCC1
		GTF2E1
		GNL3
		CXXC1
		ZC3H14
		CHD4
		CDK2
		FTSJ3
		USP36
		PRPF40A
		RBBP6
		XRCC6
		XRN2
		BUB3
		SLU7
		PRCC
		COIL
		JUN
		RBM3
		CSTF1
		NUP153
		GATAD2B
		DDX50
		ZNF638
		API5
		POLR2A
		SF3B1
		TOP2B
		TCERG1
		ZNF326
		MPHOSPH10
		TRIM28
		SF3A1
		ISY1
		RAD21
		DDX5
		SFPQ
		WDHD1
		GTF2I
		PPIL4
		U2AF1
		SON
		TCOF1
		DHX9
		TP53BP1
		TPR
		CPSF6
		SART1
		ZNF609
		DNTTIP2
		THRAP3
		ADAR
		SUPT5H
		SAFB
		PARP1
		RBM5
		SF3A3
		SNW1
		PQBP1
		NOL7
		RBM25
		DNAJC8
		RSF1
		KHSRP
		IK
		KRR1
		EWSR1
		CCDC86
		KHDRBS1
		TAF15
		PPHLN1
		FOXP1
		CSTF2T
		GMEB1
		SRRM1
		RBM10
		GTF2E2
		GABPA
		FNBP4
		STAG1
		C1orf174
		NIN
		ZNF593
		HMG20B
		RAD17
		NFIC
		SMAD3
		FUS
		ERF
		RUNX1

## Sheet: Tab4. Column definition
Tab 1. G3BP1-BRET-ID enriched proteins under stress condition.Related to figure 5 and figure S6.Unlabeled samples are used as negative controls. Proteins with ratio over 1 and P-value below 0.05 are shown.
Tab 2. G3BP1-BRET-ID enriched proteins under basal conditions. Related to figure 5 and figure S6. Unlabeled samples are used as negative controls. Proteins with ratio over 1 and P-value below 0.05 are shown.
Tab 3. True positive (TPs) and False positive (FPs) lists used for ROC analysis.
Associated Tabs	Column name	Column definition
1, 2	Protein.Ids	Uniprot accesion IDs for the protein group
	Genes	Gene symbols and synonyms
	Description	Detailed description of the protein
3	TP	78 GOCC-annotated stress granule proteins
	FP	230 Gold standard nuclear proteins.
