# Supplementary material for: Precise and In Vivo-Compatible Spatial Proteomics via Bioluminescence-Triggered Photocatalytic Proximity Labeling
Source: ACS Cent Sci. 2025 Jul 30;11(9):1611–26. doi: 10.1021/acscentsci.5c00520 (PMC12464768; doi:10.1021/acscentsci.5c00520)
Supplement: Supplementary file 5 [file oc5c00520_si_005.xlsx]

## Sheet: Tab1.Enriched proteins in tumor
Tab 1. G3BP1-BRET-ID enriched proteins in tumor xenografts. three replicates, average ratio and P-value are shown.
Protein.Ids	Genes	Description	REPEAT1	REPEAT2	REPEAT3	AVERAGE Pvalue	PVALUE
Q08043	ACTN3	Alpha-actinin-3	24.9523	30.2262	37.0228	30.7338	0.00104555
Q14324	MYBPC2	Myosin-binding protein C, fast-type	20.2948	20.7739	21.0346	20.7011	8.7635e-08
Q96A32	MYL11	Myosin regulatory light chain 11	19.2275	20.4668	21.8178	20.504	1.28527e-05
O14983	ATP2A1	Sarcoplasmic/endoplasmic reticulum calcium ATPase 1	21.123	18.9725	20.3837	20.1597	6.99968e-06
P06732	CKM	Creatine kinase M-type	19.5984	18.1949	18.4673	18.7535	2.05097e-06
P11217	PYGM	Glycogen phosphorylase, muscle form	17.0863	19.521	19.0664	18.5579	1.94673e-05
P21817	RYR1	Ryanodine receptor 1	17.1096	14.2241	15.3927	15.5755	6.41278e-05
P21695	GPD1	Glycerol-3-phosphate dehydrogenase [NAD(+)], cytoplasmic	12.308	17.7671	15.7792	15.2848	0.000860269
P54296	MYOM2	Myomesin-2	15.466	14.9698	15.1616	15.1991	6.42328e-08
P02686	MBP	Myelin basic protein	15.825	11.6558	16.5926	14.6911	0.000870863
Q86TD4	SRL	Sarcalumenin	12.4146	15.0608	13.1053	13.5269	9.35706e-05
P13929	ENO3	Beta-enolase	11.7128	12.2221	11.3722	11.769	1.65292e-06
P17948	FLT1	Vascular endothelial growth factor receptor 1	14.8545	11.0877	8.67517	11.5391	0.00422886
P05413	FABP3	Fatty acid-binding protein, heart	13.3009	9.1804	9.26911	10.5835	0.00213197
Q00872	MYBPC1	Myosin-binding protein C, slow-type	10.8546	10.6216	9.96466	10.4803	3.72397e-06
P52179	MYOM1	Myomesin-1	7.72744	10.047	11.171	9.64847	0.00103634
Q8N142	ADSS1	Adenylosuccinate synthetase isozyme 1	9.89642	8.45137	9.59883	9.31554	4.63931e-05
Q8NC51	SERBP1	SERPINE1 mRNA-binding protein 1	10.7198	7.69558	8.83158	9.08232	0.000787235
P25189-2	MPZ	Isoform L-MPZ of Myelin protein P0	8.31102	8.56135	9.31465	8.72901	1.3773e-05
P15090	FABP4	Fatty acid-binding protein, adipocyte	8.15913	8.44894	8.81806	8.47538	2.52871e-06
P07451	CA3	Carbonic anhydrase 3	7.7338	8.4685	8.70539	8.30256	1.52779e-05
O75112-2	LDB3	Isoform 2 of LIM domain-binding protein 3	7.62927	8.49223	8.29792	8.13981	1.06779e-05
P23588	EIF4B	Eukaryotic translation initiation factor 4B	6.10038	11.8221	6.47593	8.13282	0.0181462
P27816	MAP4	Microtubule-associated protein 4	6.69954	7.77686	9.14026	7.87222	0.000624407
P35609	ACTN2	Alpha-actinin-2	7.50793	8.18691	7.91961	7.87148	4.07021e-06
P48788	TNNI2	Troponin I, fast skeletal muscle	7.054	8.21437	7.92936	7.73258	4.26169e-05
Q32MZ4	LRRFIP1	Leucine-rich repeat flightless-interacting protein 1	9.38804	6.04529	6.69407	7.3758	0.00338107
P45378	TNNT3	Troponin T, fast skeletal muscle	7.25446	7.23198	7.02451	7.17032	1.18667e-07
P15259	PGAM2	Phosphoglycerate mutase 2	7.16152	6.14458	6.8453	6.71714	4.49509e-05
P28330	ACADL	Long-chain specific acyl-CoA dehydrogenase, mitochondrial	4.85346	7.52812	7.65437	6.67865	0.00340608
Q86UE4	MTDH	Protein LYRIC	6.87767	5.90592	6.25229	6.34529	4.71549e-05
P55957	BID	BH3-interacting domain death agonist	7.26928	4.64003	7.05075	6.32002	0.00321494
P10412	H1-4	Histone H1.4	8.19605	3.81406	6.56987	6.19332	0.0153391
P17540	CKMT2	Creatine kinase S-type, mitochondrial	5.68552	5.85805	6.53511	6.02623	4.1738e-05
Q15417	CNN3	Calponin-3	5.84934	4.27053	7.06768	5.72918	0.00428408
P00488	F13A1	Coagulation factor XIII A chain	4.69072	6.25909	6.19388	5.71456	0.000774357
Q8N490-2	PNKD	Probable hydrolase PNKD	5.52647	5.7537	5.24869	5.50962	6.55116e-06
O43583	DENR	Density-regulated protein	4.70097	5.90316	5.77784	5.46066	0.000306141
P09493	TPM1	Tropomyosin alpha-1 chain	5.44636	5.27752	5.53683	5.42024	5.23012e-07
Q96B54	ZNF428	Zinc finger protein 428	4.13629	4.37413	7.53189	5.34744	0.0165042
O60662	KLHL41	Kelch-like protein 41	5.05241	5.54258	5.41504	5.33668	7.82324e-06
P17661	DES	Desmin	2.88544	5.76617	7.15968	5.27043	0.0274482
Q5T5U3	ARHGAP21	Rho GTPase-activating protein 21	2.79424	5.53414	6.69155	5.00664	0.0256471
Q9UKK9	NUDT5	ADP-sugar pyrophosphatase	4.66007	5.13687	4.93208	4.90967	9.26181e-06
P68133	ACTA1	Actin, alpha skeletal muscle	4.66653	5.17124	4.86854	4.90211	1.18608e-05
Q8WZ42	TTN	Titin	4.86006	4.65752	5.17057	4.89605	1.27772e-05
Q9BYV8	CEP41	Centrosomal protein of 41 kDa	4.36701	6.51615	3.50545	4.7962	0.0132578
Q14247	CTTN	Src substrate cortactin	5.60006	4.17537	4.36606	4.71383	0.00114154
P22105	TNXB	Tenascin-X	5.273	3.69666	5.08923	4.6863	0.00177211
Q14978-2	NOLC1	Isoform Beta of Nucleolar and coiled-body phosphoprotein 1	6.74341	3.3563	3.91635	4.67202	0.0248277
Q6NZI2	CAVIN1	Caveolae-associated protein 1	4.64361	4.80396	4.55655	4.66804	9.113e-07
P09488	GSTM1	Glutathione S-transferase Mu 1	4.54696	5.08855	3.84245	4.49265	0.000636848
P42167	TMPO	Lamina-associated polypeptide 2, isoform alpha	5.51973	3.96122	3.92776	4.46957	0.00272054
O76024	WFS1	Wolframin	5.1404	3.93384	4.10118	4.39181	0.000848442
P50993	ATP1A2	Sodium/potassium-transporting ATPase subunit alpha-2	4.20666	5.25547	3.63058	4.36424	0.00210839
Q8NDH3	NPEPL1	Probable aminopeptidase NPEPL1	5.21651	3.61568	4.09724	4.30981	0.00221573
Q03135	CAV1	Caveolin-1	3.94163	4.52202	4.2616	4.24175	4.23502e-05
O95970	LGI1	Leucine-rich glioma-inactivated protein 1	4.60104	3.98172	3.94534	4.17603	0.000117306
P01023	A2M	Alpha-2-macroglobulin	4.18363	4.12177	3.87125	4.05888	5.6638e-06
O75746	SLC25A12	Electrogenic aspartate/glutamate antiporter SLC25A12, mitochondrial	3.38299	4.52502	4.24152	4.04984	0.000887239
Q92575	UBXN4	UBX domain-containing protein 4	3.81003	4.55285	3.72609	4.02966	0.000322889
P02545	LMNA	Prelamin-A/C	4.02489	4.0412	3.978	4.01469	9.34831e-09
Q9UHV7	MED13	Mediator of RNA polymerase II transcription subunit 13	4.47768	4.17544	3.3673	4.00681	0.000818428
O94888	UBXN7	UBX domain-containing protein 7	4.05573	3.11302	4.84279	4.00385	0.00386476
P00738	HP	Haptoglobin	4.06598	4.23061	3.68176	3.99278	5.12828e-05
Q03252	LMNB2	Lamin-B2	4.01009	4.01896	3.92414	3.98439	6.31708e-08
Q6AHZ1	ZNF518A	Zinc finger protein 518A	4.07564	4.4387	3.36811	3.96082	0.000708201
A0A075B6S2	IGKV2-29	#N/A	4.03629	4.39161	3.32151	3.91647	0.000753618
P53396-3	ACLY	ATP-citrate synthase	2.28027	5.5371	3.74112	3.85283	0.0388169
Q9NYF8	BCLAF1	Bcl-2-associated transcription factor 1	3.62452	3.96529	3.78146	3.79042	9.22881e-06
Q9P0J7	KCMF1	E3 ubiquitin-protein ligase KCMF1	4.61562	3.34542	3.2404	3.73381	0.00347088
Q15637-6	SF1	Isoform 5 of Splicing factor 1	3.99126	3.5811	3.57264	3.715	3.95418e-05
P00742	F10	Coagulation factor X	3.52843	4.07029	3.54039	3.71304	0.000109645
P11678	EPX	Eosinophil peroxidase	3.46727	4.28768	3.25536	3.6701	0.00105903
P23141	CES1	Liver carboxylesterase 1	3.8706	4.01181	3.11335	3.66525	0.000670206
Q8TEU7-2	RAPGEF6	Isoform 2 of Rap guanine nucleotide exchange factor 6	2.7724	3.44096	4.70478	3.63938	0.00960088
P00747	PLG	Plasminogen	4.22519	3.45858	3.18828	3.62402	0.00107474
O00534	VWA5A	von Willebrand factor A domain-containing protein 5A	4.66641	3.40412	2.79523	3.62192	0.00891694
Q14624	ITIH4	Inter-alpha-trypsin inhibitor heavy chain H4	3.82416	3.50207	3.50731	3.61118	1.64207e-05
O75152	ZC3H11A	Zinc finger CCCH domain-containing protein 11A	4.17385	2.43929	3.80551	3.47289	0.00939977
Q9Y2T3	GDA	Guanine deaminase	3.6796	3.54491	3.19264	3.47238	6.97162e-05
P50238	CRIP1	Cysteine-rich protein 1	3.09474	4.31673	2.95227	3.45458	0.00477741
P01024	C3	Complement C3	3.50196	3.36468	3.47942	3.44868	5.43679e-07
P07305	H1-0	Histone H1.0	3.80476	3.24333	3.17965	3.40925	0.00026497
Q09666	AHNAK	Neuroblast differentiation-associated protein AHNAK	2.89358	3.09749	4.22485	3.40531	0.0043665
O14545	TRAFD1	TRAF-type zinc finger domain-containing protein 1	4.43879	2.59097	3.17777	3.40251	0.0116255
O00499-10	BIN1	Isoform BIN1-13 of Myc box-dependent-interacting protein 1	4.04712	2.55049	3.60577	3.40113	0.00566177
P07951	TPM2	Tropomyosin beta chain	3.37102	3.49081	3.30732	3.38972	1.53465e-06
Q92783	STAM	Signal transducing adapter molecule 1	3.29899	2.82238	3.93843	3.35326	0.0018933
P05976	MYL1	Myosin light chain 1/3, skeletal muscle isoform	2.86575	3.36058	3.67805	3.30146	0.00062286
P49790	NUP153	Nuclear pore complex protein Nup153	2.82726	4.17997	2.89525	3.30083	0.00638792
Q9UJY5	GGA1	ADP-ribosylation factor-binding protein GGA1	3.1898	3.35684	3.30364	3.28343	1.29615e-06
O75923	DYSF	Dysferlin	3.71584	2.40495	3.607	3.2426	0.00592727
Q9Y520	PRRC2C	Protein PRRC2C	3.91589	3.55137	2.25031	3.23919	0.0114261
Q8NEJ9	NGDN	Neuroguidin	2.8677	3.50978	3.33188	3.23645	0.000306702
Q9NSY1	BMP2K	BMP-2-inducible protein kinase	2.37199	3.7865	3.51024	3.22291	0.00681355
O95218	ZRANB2	Zinc finger Ran-binding domain-containing protein 2	2.85547	3.23432	3.57697	3.22225	0.000437774
Q53GG5-2	PDLIM3	PDZ and LIM domain protein 3	3.67038	3.10715	2.82309	3.2002	0.000905213
P16671	CD36	Platelet glycoprotein 4	3.25296	3.61787	2.64464	3.17182	0.0015681
P04083	ANXA1	Annexin A1	3.17456	3.32387	2.99208	3.1635	2.28994e-05
P98082	DAB2	Disabled homolog 2	2.62808	3.67431	3.16373	3.15537	0.00203959
P48634	PRRC2A	Protein PRRC2A	3.85802	2.04428	3.5595	3.15393	0.0185199
P20774	OGN	Mimecan	2.93208	3.61133	2.83968	3.1277	0.000941925
P12429	ANXA3	Annexin A3	3.19832	3.19959	2.98295	3.12695	7.81963e-06
P16402	H1-3	Histone H1.3	4.09169	2.72986	2.50902	3.11019	0.013011
P08237	PFKM	ATP-dependent 6-phosphofructokinase, muscle type	3.1922	3.02009	3.07597	3.09609	2.0444e-06
P51888	PRELP	Prolargin	2.82004	3.49386	2.88467	3.06619	0.000651268
P02788	LTF	Lactotransferrin	2.27097	4.06066	2.81361	3.04841	0.0180497
O75298	RTN2	Reticulon-2	2.68129	3.18947	3.25514	3.04196	0.000354285
P29692-3	EEF1D	Elongation factor 1-delta	3.50522	2.72252	2.88932	3.03902	0.00101971
Q9H3U1	UNC45A	Protein unc-45 homolog A	3.19538	3.83367	2.04225	3.02377	0.0181379
P00751	CFB	Complement factor B	3.73416	2.5475	2.73952	3.00706	0.00547871
Q9NZN4	EHD2	EH domain-containing protein 2	2.72093	3.33652	2.96103	3.00616	0.000361955
Q9UMR2	DDX19B	ATP-dependent RNA helicase DDX19B	3.60197	2.78139	2.62466	3.00267	0.00271755
P01042	KNG1	Kininogen-1	1.92462	2.74445	4.32031	2.99646	0.0468645
Q8TBF2	PRXL2B	Prostamide/prostaglandin F synthase	2.88818	3.11166	2.94913	2.98299	7.62135e-06
P13984	GTF2F2	General transcription factor IIF subunit 2	1.79169	3.78828	3.33246	2.97081	0.0310057
P20700	LMNB1	Lamin-B1	3.00575	2.9675	2.89549	2.95625	4.46362e-07
P22897	MRC1	Macrophage mannose receptor 1	3.03407	3.1898	2.63709	2.95365	0.000288138
P22352	GPX3	Glutathione peroxidase 3	3.44284	2.77385	2.59615	2.93761	0.00167657
Q6ZVF9	GPRIN3	G protein-regulated inducer of neurite outgrowth 3	2.91328	3.01593	2.8742	2.93447	1.36267e-06
Q16527	CSRP2	Cysteine and glycine-rich protein 2	2.95801	3.1769	2.57397	2.90296	0.000417044
P00450	CP	Ceruloplasmin	3.06429	2.89921	2.73863	2.90071	3.5332e-05
Q96QE3	ATAD5	ATPase family AAA domain-containing protein 5	2.63319	2.95302	3.08268	2.88963	0.000144927
O60218	AKR1B10	Aldo-keto reductase family 1 member B10	2.64347	3.12223	2.89363	2.88644	0.000167071
Q9BQ61	TRIR	Telomerase RNA component interacting RNase	3.98479	2.2631	2.31278	2.85355	0.0306157
Q06033	ITIH3	Inter-alpha-trypsin inhibitor heavy chain H3	2.57621	2.91351	2.95397	2.81456	0.000110564
Q96MF6	COQ10A	Coenzyme Q-binding protein COQ10 homolog A, mitochondrial	2.7317	3.34167	2.36145	2.81161	0.00317069
Q96GA3	LTV1	Protein LTV1 homolog	2.45446	3.14364	2.83594	2.81135	0.000813103
Q6ZRV2	FAM83H	Protein FAM83H	2.56276	2.25337	3.60986	2.80866	0.0116305
P30622	CLIP1	CAP-Gly domain-containing linker protein 1	3.42566	2.85067	2.13862	2.80498	0.00834538
Q15637-5	SF1	Isoform 5 of Splicing factor 1	2.35584	3.25642	2.77281	2.79502	0.00231558
Q9BU76	MMTAG2	Multiple myeloma tumor-associated protein 2	2.24501	3.80037	2.32022	2.78853	0.0241878
Q6P1L5	FAM117B	Protein FAM117B	3.37788	2.79036	2.17533	2.78119	0.00683607
Q14684	RRP1B	Ribosomal RNA processing protein 1 homolog B	3.11654	2.57085	2.62291	2.7701	0.000524379
P54289	CACNA2D1	Voltage-dependent calcium channel subunit alpha-2/delta-1	2.77318	2.82492	2.70225	2.76678	9.81519e-07
Q14764	MVP	Major vault protein	2.65474	2.89358	2.64375	2.73069	2.90856e-05
P48163	ME1	NADP-dependent malic enzyme	3.0368	2.45576	2.6971	2.72989	0.000507926
Q7Z7F0	KHDC4	KH homology domain-containing protein 4	3.42007	1.82761	2.79284	2.68017	0.0222036
Q13424	SNTA1	Alpha-1-syntrophin	2.50735	2.40973	3.09406	2.67038	0.00144613
Q14677	CLINT1	Clathrin interactor 1	2.67253	2.64573	2.64459	2.65428	5.56564e-09
P19823	ITIH2	Inter-alpha-trypsin inhibitor heavy chain H2	2.58618	2.55108	2.81219	2.64982	3.57011e-05
Q16401	PSMD5	26S proteasome non-ATPase regulatory subunit 5	2.39889	3.15266	2.37796	2.64317	0.00297653
Q9BY77	POLDIP3	Polymerase delta-interacting protein 3	2.94972	2.37858	2.58532	2.63787	0.000605236
P02511	CRYAB	Alpha-crystallin B chain	2.56656	2.67375	2.59596	2.61209	9.26622e-07
P47989	XDH	Xanthine dehydrogenase/oxidase	2.3186	2.9068	2.60225	2.60921	0.000692138
O75715	GPX5	Epididymal secretory glutathione peroxidase	3.37211	2.56024	1.88878	2.60704	0.0199918
P07196	NEFL	Neurofilament light polypeptide	2.64571	2.49026	2.67774	2.60457	1.00836e-05
P27338	MAOB	Amine oxidase [flavin-containing] B	2.61809	2.47483	2.69571	2.59621	1.60144e-05
P16403	H1-2	Histone H1.2	2.80024	2.60836	2.37461	2.5944	0.000204769
P07358	C8B	Complement component C8 beta chain	2.84677	2.50532	2.42297	2.59169	0.000253505
P04792	HSPB1	Heat shock protein beta-1	2.5519	2.70153	2.49095	2.58146	1.45409e-05
P05546	SERPIND1	Heparin cofactor 2	2.77086	2.46669	2.49183	2.57646	8.54961e-05
Q8IUX1	TMEM126B	Complex I assembly factor TMEM126B, mitochondrial	2.89018	2.89138	1.88603	2.55587	0.00969379
P06312	IGKV4-1	Immunoglobulin kappa variable 4-1	2.53073	2.52907	2.56939	2.54307	3.18514e-08
Q9ULJ3	ZBTB21	Zinc finger and BTB domain-containing protein 21	3.00835	2.48765	2.12715	2.54105	0.00382401
Q16853	AOC3	Membrane primary amine oxidase	2.54895	2.34677	2.65867	2.51813	7.67838e-05
Q9HCS5	EPB41L4A	Band 4.1-like protein 4A	2.53919	2.47986	2.50554	2.5082	1.00901e-07
Q96D71	REPS1	RalBP1-associated Eps domain-containing protein 1	2.40013	3.14994	1.9669	2.50566	0.0120899
Q8IYB3	SRRM1	Serine/arginine repetitive matrix protein 1	3.15945	2.28878	2.04931	2.49918	0.011293
P58004	SESN2	Sestrin-2	1.62941	2.66006	3.12032	2.46993	0.0289712
P02790	HPX	Hemopexin	2.63788	3.04921	1.63294	2.44001	0.0266975
Q9NX63	CHCHD3	MICOS complex subunit MIC19	2.56371	2.15736	2.59084	2.4373	0.000510243
Q9Y2W1	THRAP3	Thyroid hormone receptor-associated protein 3	2.1413	2.77412	2.38295	2.43279	0.00147809
P11277	SPTB	Spectrin beta chain, erythrocytic	2.12117	2.64557	2.5241	2.43028	0.000834938
Q6PH81	C16orf87	UPF0547 protein C16orf87	2.61947	2.29433	2.3572	2.42367	0.000138989
Q8WWI1	LMO7	LIM domain only protein 7	2.86107	2.1917	2.21156	2.42145	0.0029495
P29692	EEF1D	Elongation factor 1-delta	2.54998	2.41943	2.27061	2.41334	6.24307e-05
Q9P2K5	MYEF2	Myelin expression factor 2	2.47336	2.52305	2.17615	2.39086	0.000211964
Q8WVC0	LEO1	RNA polymerase-associated protein LEO1	2.65964	2.15012	2.33179	2.38052	0.000756399
Q9UQN3	CHMP2B	Charged multivesicular body protein 2b	2.34942	2.93093	1.85889	2.37975	0.01122
P40394	ADH7	All-trans-retinol dehydrogenase [NAD(+)] ADH7	2.83527	2.52371	1.7719	2.37696	0.0120359
Q9Y6K9	IKBKG	NF-kappa-B essential modulator	2.83956	1.92977	2.35074	2.37336	0.00640857
Q15113	PCOLCE	Procollagen C-endopeptidase enhancer 1	2.75274	2.09964	2.26264	2.37168	0.00220487
P13671	C6	Complement component C6	2.27006	2.56515	2.2632	2.36614	0.000163203
Q12834	CDC20	Cell division cycle protein 20 homolog	2.17442	1.93526	2.98219	2.36396	0.0125826
Q15811	ITSN1	Intersectin-1	2.5987	2.46116	2.02745	2.36244	0.00137883
Q9BXB5	OSBPL10	Oxysterol-binding protein-related protein 10	2.09226	2.36328	2.61403	2.35652	0.00084242
P82979	SARNP	SAP domain-containing ribonucleoprotein	2.44465	2.33096	2.25566	2.34376	1.65677e-05
Q05193	DNM1	Dynamin-1	2.41012	2.46035	2.15254	2.341	0.000148269
P56945	BCAR1	Breast cancer anti-estrogen resistance protein 1	2.63306	1.89562	2.47489	2.33452	0.00399436
Q86UX7	FERMT3	Fermitin family homolog 3	2.11853	2.2517	2.63309	2.33444	0.000980708
Q5JSZ5	PRRC2B	Protein PRRC2B	2.76185	2.20742	2.03035	2.33321	0.00376412
Q14157	UBAP2L	Ubiquitin-associated protein 2-like	2.23849	2.85412	1.87516	2.32259	0.00981383
Q8TCT1	PHOSPHO1	Phosphoethanolamine/phosphocholine phosphatase	2.31322	2.50643	2.14417	2.32127	0.000226587
P05156	CFI	Complement factor I	2.39018	2.35904	2.20056	2.31659	2.34118e-05
Q9Y5K6	CD2AP	CD2-associated protein	2.75965	2.14656	2.03227	2.31283	0.00435845
Q9H1K0	RBSN	Rabenosyn-5	2.44097	1.94897	2.54221	2.31072	0.00202044
A3KMH1-2	VWA8	Isoform 2 of von Willebrand factor A domain-containing protein 8	1.78858	2.60274	2.52527	2.30553	0.00732258
P42357	HAL	Histidine ammonia-lyase	2.88079	2.42693	1.58013	2.29595	0.0272719
P29353	SHC1	SHC-transforming protein 1	2.51149	2.5425	1.83224	2.29541	0.00502599
Q9BSR8	YIPF4	Protein YIPF4	1.85351	2.6511	2.36589	2.29017	0.00522708
Q9NW68	BSDC1	BSD domain-containing protein 1	2.17956	2.62925	2.05907	2.28929	0.00175098
Q99439	CNN2	Calponin-2	2.55935	2.15841	2.14108	2.28628	0.000709535
O94842	TOX4	TOX high mobility group box family member 4	2.28771	2.25776	2.28276	2.27608	1.66872e-08
P20290	BTF3	Transcription factor BTF3	2.43599	2.10978	2.24231	2.26269	0.000183057
P06703	S100A6	Protein S100-A6	2.83432	1.977	1.97332	2.26155	0.0116456
Q16643	DBN1	Drebrin	2.2108	2.29366	2.27712	2.26053	9.73747e-07
Q5VZF2	MBNL2	Muscleblind-like protein 2	2.05467	2.52381	2.19309	2.25719	0.000831858
Q9Y623	MYH4	Myosin-4	2.36419	2.22353	2.17543	2.25438	2.45924e-05
Q9HDC5	JPH1	Junctophilin-1	2.06622	2.4342	2.25349	2.2513	0.000297269
Q9NSI2	SLX9	Ribosome biogenesis protein SLX9 homolog	2.2298	2.37704	2.14583	2.25089	5.01173e-05
O43237	DYNC1LI2	Cytoplasmic dynein 1 light intermediate chain 2	1.80079	2.7071	2.22818	2.24536	0.00892169
Q9NTJ4	MAN2C1	Alpha-mannosidase 2C1	2.22592	2.44706	2.04274	2.23857	0.000448931
P11215	ITGAM	Integrin alpha-M	2.00087	2.18024	2.52942	2.23684	0.00134271
Q9UQ35	SRRM2	Serine/arginine repetitive matrix protein 2	2.22315	2.19427	2.28221	2.23321	1.16045e-06
Q9Y5U2	TSSC4	U5 small nuclear ribonucleoprotein TSSC4	1.95867	2.51047	2.21152	2.22688	0.00153575
Q9GZY8-2	MFF	Isoform 2 of Mitochondrial fission factor	2.36034	2.09777	2.20007	2.21939	9.01391e-05
Q9UN36	NDRG2	Protein NDRG2	2.03797	2.49042	2.06458	2.19766	0.00122174
O15217	GSTA4	Glutathione S-transferase A4	2.84478	1.99745	1.74928	2.19717	0.0225589
P52272	HNRNPM	Heterogeneous nuclear ribonucleoprotein M	2.28642	2.14664	2.15652	2.19653	1.19313e-05
Q7Z3C6	ATG9A	Autophagy-related protein 9A	2.06655	2.48795	2.02254	2.19235	0.00130046
Q9H2D6	TRIOBP	TRIO and F-actin-binding protein	2.02108	2.53684	2.0045	2.18747	0.00244957
Q9Y6N5	SQOR	Sulfide:quinone oxidoreductase, mitochondrial	2.36722	2.01875	2.16753	2.1845	0.000301814
Q9Y6W5	WASF2	Actin-binding protein WASF2	2.03178	2.09963	2.42042	2.18394	0.000589222
Q99961	SH3GL1	Endophilin-A2	2.09752	2.22292	2.21672	2.17906	8.53907e-06
P02794	FTH1	Ferritin heavy chain	2.39934	2.05528	2.07809	2.17757	0.000448156
Q6UN15	FIP1L1	Pre-mRNA 3'-end-processing factor FIP1	2.20642	2.06557	2.21242	2.16147	1.72786e-05
Q9NQ48	LZTFL1	Leucine zipper transcription factor-like protein 1	2.29567	2.33398	1.85255	2.16073	0.00167945
P35237	SERPINB6	Serpin B6	2.02811	2.36895	2.05947	2.15218	0.000449394
Q99966	CITED1	Cbp/p300-interacting transactivator 1	1.92695	2.42358	2.09288	2.1478	0.0014135
Q14195-2	DPYSL3	Isoform LCRMP-4 of Dihydropyrimidinase-related protein 3	2.11456	2.18098	2.13972	2.14509	4.89289e-07
Q9Y679	AUP1	Lipid droplet-regulating VLDL assembly factor AUP1	2.17656	2.10208	2.15365	2.1441	8.21825e-07
P14415	ATP1B2	Sodium/potassium-transporting ATPase subunit beta-2	2.35012	1.87601	2.20552	2.14389	0.00123136
Q5JTD0	TJAP1	Tight junction-associated protein 1	2.68817	1.90124	1.83611	2.14184	0.0140292
P12821	ACE	Angiotensin-converting enzyme	2.78915	1.76552	1.85935	2.138	0.0252744
Q5T1M5	FKBP15	FK506-binding protein 15	2.20545	1.92885	2.27221	2.1355	0.000416428
P02675	FGB	Fibrinogen beta chain	2.15535	2.29272	1.95478	2.13428	0.000319862
O00161	SNAP23	Synaptosomal-associated protein 23	2.23471	2.16255	1.99937	2.13221	8.36016e-05
O15013	ARHGEF10	Rho guanine nucleotide exchange factor 10	1.85978	2.91031	1.61036	2.12682	0.047393
Q8IU85	CAMK1D	Calcium/calmodulin-dependent protein kinase type 1D	2.6845	2.24804	1.44684	2.12646	0.0359354
Q9H2F3	HSD3B7	3 beta-hydroxysteroid dehydrogenase type 7	1.68614	2.53266	2.1427	2.1205	0.0101789
Q9BVA0	KATNB1	Katanin p80 WD40 repeat-containing subunit B1	2.4885	1.6885	2.17451	2.11717	0.00864405
Q9NZM5	NOP53	Ribosome biogenesis protein NOP53	1.9637	2.47978	1.90083	2.11477	0.00370243
Q969V6	MRTFA	Myocardin-related transcription factor A	1.94534	2.4613	1.92835	2.11166	0.00313918
Q9P2R7	SUCLA2	Succinate--CoA ligase [ADP-forming] subunit beta, mitochondrial	2.30361	2.06021	1.96202	2.10861	0.000399581
P41236	PPP1R2	#N/A	1.8745	2.2178	2.21002	2.10077	0.000625301
P10809	HSPD1	60 kDa heat shock protein, mitochondrial	2.26345	2.08713	1.95063	2.1004	0.000263086
Q53EZ4	CEP55	Centrosomal protein of 55 kDa	2.5707	1.95449	1.77067	2.09862	0.0104891
Q04637-6	EIF4G1	Isoform E of Eukaryotic translation initiation factor 4 gamma 1	2.48104	1.99285	1.80409	2.09266	0.00562637
O75044	SRGAP2	SLIT-ROBO Rho GTPase-activating protein 2	1.77655	2.06513	2.43626	2.09265	0.00461508
O94808	GFPT2	Glutamine--fructose-6-phosphate aminotransferase [isomerizing] 2	2.50096	1.82463	1.94925	2.09161	0.00628467
Q9HBL0	TNS1	Tensin-1	2.10353	1.99897	2.16689	2.0898	2.41106e-05
Q5BKZ1	ZNF326	DBIRD complex subunit ZNF326	2.24649	2.32809	1.6826	2.08572	0.00588538
Q8WWM7	ATXN2L	Ataxin-2-like protein	2.28004	1.91493	2.04141	2.07879	0.000545305
P17050	NAGA	Alpha-N-acetylgalactosaminidase	1.96769	1.89835	2.36472	2.07692	0.0017675
P21397	MAOA	Amine oxidase [flavin-containing] A	2.59878	1.79865	1.80404	2.06716	0.0159352
O95721	SNAP29	Synaptosomal-associated protein 29	1.86722	2.12143	2.19569	2.06145	0.000436548
Q9BV68	RNF126	E3 ubiquitin-protein ligase RNF126	1.94117	2.39986	1.81825	2.05309	0.00400221
Q9BUN8	DERL1	Derlin-1	1.73214	2.34138	2.08307	2.0522	0.00397936
P07197	NEFM	Neurofilament medium polypeptide	2.10665	2.10867	1.91623	2.04385	8.17512e-05
P15153	RAC2	Ras-related C3 botulinum toxin substrate 2	2.07667	2.13016	1.92064	2.04249	7.73933e-05
Q8WZA0	LZIC	Protein LZIC	2.0231	1.95859	2.14414	2.04194	4.37476e-05
Q9NYZ3	GTSE1	G2 and S phase-expressed protein 1	2.13549	1.85631	2.12517	2.03899	0.000341375
Q8N139	ABCA6	ATP-binding cassette sub-family A member 6	1.8384	2.30296	1.95759	2.03298	0.00176499
Q9UGI8	TES	Testin	2.19234	1.95068	1.95314	2.03205	0.000209722
P02679	FGG	Fibrinogen gamma chain	2.2493	2.07549	1.76442	2.02973	0.00191118
P83876	TXNL4A	Thioredoxin-like protein 4A	2.03445	2.24494	1.80635	2.02858	0.00124987
P02787	TF	Serotransferrin	2.27946	1.86851	1.93115	2.02637	0.0013057
P08670	VIM	Vimentin	2.10722	2.00111	1.94357	2.0173	2.91379e-05
Q05519	SRSF11	Serine/arginine-rich splicing factor 11	1.82879	2.01199	2.20757	2.01612	0.000746554
Q9BVJ6	UTP14A	U3 small nucleolar RNA-associated protein 14 homolog A	1.75229	2.50872	1.77639	2.01247	0.0151126
Q9NPH3	IL1RAP	Interleukin-1 receptor accessory protein	1.84552	2.32146	1.87031	2.01243	0.00281638
Q9Y2W2	WBP11	WW domain-binding protein 11	1.86027	2.06392	2.10736	2.01052	0.000186504
Q13825	AUH	Methylglutaconyl-CoA hydratase, mitochondrial	1.88137	2.21836	1.93106	2.01026	0.000653167
P46934-4	NEDD4	Isoform 4 of E3 ubiquitin-protein ligase NEDD4	1.96911	2.10032	1.9574	2.00894	2.51553e-05
O43303	CCP110	Centriolar coiled-coil protein of 110 kDa	1.98596	2.35756	1.67776	2.0071	0.00686482
Q13555-6	CAMK2G	Isoform 6 of Calcium/calmodulin-dependent protein kinase type II subunit gamma	2.04735	2.15394	1.81913	2.00681	0.000521497
		#N/A
		#N/A
		#N/A
		#N/A
		#N/A
		#N/A
		#N/A
		#N/A
		#N/A
		#N/A
		#N/A
		#N/A
		#N/A
		#N/A
		#N/A
		#N/A
		#N/A
		#N/A
		#N/A
		#N/A
		#N/A
		#N/A
		#N/A
		#N/A
		#N/A
		#N/A
		#N/A
		#N/A
		#N/A
		#N/A
		#N/A
		#N/A
		#N/A
		#N/A
		#N/A
		#N/A
		#N/A
		#N/A
		#N/A
		#N/A
		#N/A
		#N/A
		#N/A
		#N/A
		#N/A
		#N/A
		#N/A
		#N/A
		#N/A
		#N/A
		#N/A
		#N/A
		#N/A
		#N/A
		#N/A
		#N/A
		#N/A
		#N/A
		#N/A
		#N/A
		#N/A
		#N/A
		#N/A
		#N/A
		#N/A
		#N/A
		#N/A
		#N/A
		#N/A
		#N/A
		#N/A
		#N/A
		#N/A
		#N/A
		#N/A
		#N/A
		#N/A
		#N/A
		#N/A
		#N/A
		#N/A
		#N/A
		#N/A
		#N/A
		#N/A
		#N/A
		#N/A
		#N/A
		#N/A
		#N/A
		#N/A
		#N/A
		#N/A
		#N/A
		#N/A
		#N/A
		#N/A
		#N/A
		#N/A
		#N/A
		#N/A
		#N/A
		#N/A
		#N/A
		#N/A
		#N/A
		#N/A
		#N/A
		#N/A
		#N/A
		#N/A
		#N/A
		#N/A
		#N/A
		#N/A
		#N/A
		#N/A
		#N/A
		#N/A
		#N/A
		#N/A
		#N/A
		#N/A
		#N/A
		#N/A
		#N/A
		#N/A
		#N/A
		#N/A
		#N/A
		#N/A
		#N/A
		#N/A
		#N/A
		#N/A
		#N/A
		#N/A
		#N/A
		#N/A
		#N/A
		#N/A
		#N/A
		#N/A
		#N/A
		#N/A
		#N/A
		#N/A
		#N/A
		#N/A
		#N/A
		#N/A
		UGT1A5
		ZNF461

## Sheet: Tab 2. Column definition
Tab 1. G3BP1-BRET-ID enriched proteins in tumor xenografts. Related to figure 6. Proteins with ratio over 1 and P-value below 0.05 are shown.
Associated Tabs	Column name	Column definition
1	Protein.Ids	Uniprot accesion IDs for the protein group
	Genes	Gene symbols and synonyms
	Description	Detailed description of the proteins
